# Supplementary material for: Changes in the Sclerotinia sclerotiorum transcriptome during infection of Brassica napus
Source: BMC Genomics. 2017 Mar 29;18:266. doi: 10.1186/s12864-017-3642-5 (PMC5372324; doi:10.1186/s12864-017-3642-5)
Supplement: Supplementary file 3 — List of up-regulated genes with BLAST2GO annotation. Description of all genes that were up-regulated in Sclerotinia sclerotiorum at various times during infection of Brassica napus. (XLSX 413 kb) [file 12864_2017_3642_MOESM3_ESM.xlsx]

## Sheet: Sheet1
Gene ID	Genbank accession number	Description1	Expression Level (hpi)2						Length3	# of BLAST hits	e-value of top BLAST hit4	Average similarity (%) of BLAST hits	Gene Ontologies6	InterProScan Results
			1	3	6	12	24	48
SS1G_00001T0	gi|156063987|ref|XP_001597915.1|	Kynureninase 1	-	-	-	-	2.17208	-	369	30	0	0.738	P:cellular amino acid metabolic process; C:cellular_component; F:hydrolase activity	IPR015421 (G3DSA:3.40.640.GENE3D); IPR015422 (G3DSA:3.90.1150.GENE3D); IPR000192 (PFAM); IPR010111 (TIGRFAM); PTHR14084:SF0 (PANTHER); IPR010111 (PANTHER); IPR015424 (SUPERFAMILY)
SS1G_00002T0	gi|156063989|ref|XP_001597916.1|	NAD-specific glutamate dehydrogenase	-	-	-	-	3.93419	17.3426	965	30	0	0.736	F:oxidoreductase activity; P:cellular amino acid metabolic process	IPR006096 (SMART); IPR028971 (PFAM); IPR016040 (G3DSA:3.40.50.GENE3D); IPR006096 (PFAM); G3DSA:3.40.192.10 (GENE3D); PTHR11606:SF9 (PANTHER); PTHR11606 (PANTHER); IPR016040 (SUPERFAMILY); SSF53223 (SUPERFAMILY)
SS1G_00006T0	gi|156063997|ref|XP_001597920.1|	RCC1 domain-containing protein	-	-	5.97281	-	-	-	321	30	0	0.7157	C:cytosol; C:nucleus; C:cytoplasm; P:microtubule cytoskeleton organization; P:budding cell bud growth; P:tRNA wobble uridine modification; P:microtubule-based process; F:molecular_function	IPR000408 (PRINTS); IPR009091 (G3DSA:2.130.10.GENE3D); IPR000408 (PFAM); PF13540 (PFAM); PTHR22870:SF203 (PANTHER); PTHR22870 (PANTHER); IPR000408 (PROSITE_PROFILES); IPR009091 (SUPERFAMILY)
SS1G_00016T0	gi|156064017|ref|XP_001597930.1|	Putative Enolase-phosphatase E1	-	-	-	-	3.09254	2.2045	467	30	0	0.6793	F:phosphatase activity; P:cellular amino acid metabolic process	IPR023943 (TIGRFAM); IPR023214 (G3DSA:3.40.50.GENE3D); IPR023214 (PFAM); PTHR20371 (PANTHER); TRANSMEMBRANE (PHOBIUS); CYTOPLASMIC_DOMAIN (PHOBIUS); NON_CYTOPLASMIC_DOMAIN (PHOBIUS); CYTOPLASMIC_DOMAIN (PHOBIUS); TRANSMEMBRANE (PHOBIUS); IPR023214 (SUPERFAMILY); TMhelix (TMHMM)
SS1G_00033T0	gi|156064051|ref|XP_001597947.1|	tyrosyl-DNA phosphodiesterase domain-containing protein	-	-	-	-	-	2.14767	410	30	0	0.5323	C:nucleus; P:DNA metabolic process; P:response to stress; F:hydrolase activity	G3DSA:3.30.870.10 (GENE3D); IPR027415 (G3DSA:3.30.870.GENE3D); IPR010347 (PFAM); IPR003903 (PROSITE_PROFILES); SSF56024 (SUPERFAMILY)
SS1G_00034T0	gi|156064053|ref|XP_001597948.1|	FMI1 protein	-	-	-	-	-	3.04656	75	30	2.4e-48	0.802	P:oxidation-reduction process; F:oxidoreductase activity; C:mitochondrion; C:extrinsic component of mitochondrial inner membrane; P:cytochrome c-heme linkage; P:mitochondrial membrane organization	IPR009737 (PFAM)
SS1G_00035T0	gi|156064055|ref|XP_001597949.1|	FMI1 protein	-	-	-	-	-	3.33349	133	30	1.2e-89	0.73	P:oxidation-reduction process; C:mitochondrion; F:oxidoreductase activity; C:extrinsic component of mitochondrial inner membrane; P:cytochrome c-heme linkage; P:mitochondrial membrane organization	IPR012336 (G3DSA:3.40.30.GENE3D); IPR009737 (PFAM); PTHR31902 (PANTHER); IPR012336 (SUPERFAMILY)
SS1G_00036T0	gi|156064057|ref|XP_001597950.1|	glucose-repressible protein	3.14047	-	-	-	-	5.06475	71	30	3e-40	0.822	F:molecular_function; C:cellular_component; P:biological_process	IPR020100 (PFAM); PTHR38789 (PANTHER); IPR020100 (PRODOM)
SS1G_00044T0	gi|156064073|ref|XP_001597958.1|	ribonuclease T2	-	-	-	-	-	10.5981	362	30	0	0.6097	F:RNA binding; F:hydrolase activity	IPR001568 (G3DSA:3.90.730.GENE3D); IPR001568 (PFAM); IPR001568 (PANTHER); PTHR11240:SF22 (PANTHER); IPR018188 (PROSITE_PATTERNS); SIGNAL_PEPTIDE (PHOBIUS); SIGNAL_PEPTIDE_H_REGION (PHOBIUS); NON_CYTOPLASMIC_DOMAIN (PHOBIUS); SIGNAL_PEPTIDE_C_REGION (PHOBIUS); SIGNAL_PEPTIDE_N_REGION (PHOBIUS); SignalP-noTM (SIGNALP_GRAM_NEGATIVE); SignalP-TM (SIGNALP_GRAM_POSITIVE); SignalP-noTM (SIGNALP_EUK); IP…
SS1G_00045T0	gi|156064075|ref|XP_001597959.1|	predicted protein	-	-	-	-	17.378	101.516	191	30	4.9e-137	0.5823	F:molecular_function; P:biological_process; C:cellular_component	no IPS match
SS1G_00046T0	gi|156064077|ref|XP_001597960.1|	UROD -like protein	-	-	-	-	-	40.363	82	30	1.6e-50	0.671	F:molecular_function; P:biological_process; C:cellular_component	G3DSA:3.20.20.210 (GENE3D); SSF51726 (SUPERFAMILY)
SS1G_00050T0	gi|156064085|ref|XP_001597964.1|	predicted protein	-	3.3651	2.6	-	-	-	1062	3	0	0.77	-	IPR006461 (PFAM); PTHR15907 (PANTHER); PTHR15907:SF21 (PANTHER)
SS1G_00062T0	gi|156064109|ref|XP_001597976.1|	predicted protein	-	-	-	-	2.48772	-	560	18	0	0.5422	F:protein binding	IPR003105 (G3DSA:2.30.280.GENE3D); IPR015947 (SUPERFAMILY)
SS1G_00071T0	gi|156064127|ref|XP_001597985.1|	ATP-dependent RNA helicase dbp2	2.18709	-	-	-	-	-	572	30	0	0.905	F:molecular_function	IPR014001 (SMART); IPR001650 (SMART); IPR027417 (G3DSA:3.40.50.GENE3D); IPR027417 (G3DSA:3.40.50.GENE3D); IPR001650 (PFAM); IPR011545 (PFAM); PTHR24031 (PANTHER); PTHR24031:SF219 (PANTHER); IPR000629 (PROSITE_PATTERNS); IPR014001 (PROSITE_PROFILES); IPR014014 (PROSITE_PROFILES); IPR001650 (PROSITE_PROFILES); IPR027417 (SUPERFAMILY)
SS1G_00080T0	gi|156064145|ref|XP_001597994.1|	transcriptional regulator	2	-	-	-	-	-	435	30	0	0.6357	F:molecular_function	Coil (COILS); IPR013087 (G3DSA:3.30.160.GENE3D); PTHR36167 (PANTHER); PTHR36167:SF2 (PANTHER); IPR007087 (PROSITE_PATTERNS); IPR007087 (PROSITE_PROFILES)
SS1G_00080T0	gi|156064145|ref|XP_001597994.1|	predicted protein	2	-	-	-	-	-	435	30	0	0.6357	F:molecular_function	Coil (COILS); IPR013087 (G3DSA:3.30.160.GENE3D); PTHR36167 (PANTHER); PTHR36167:SF2 (PANTHER); IPR007087 (PROSITE_PATTERNS); IPR007087 (PROSITE_PROFILES)
SS1G_00102T0	gi|156064189|ref|XP_001598016.1|	superoxide dismutase copper chaperone	-	-	-	-	2.11478	-	252	30	0	0.7893	F:enzyme regulator activity; P:transport	IPR001424 (G3DSA:2.60.40.GENE3D); IPR006121 (PFAM); G3DSA:3.30.70.100 (GENE3D); IPR024142 (PTHR10003:PANTHER); IPR024134 (PANTHER); IPR006121 (PROSITE_PROFILES); IPR006121 (SUPERFAMILY); IPR001424 (SUPERFAMILY)
SS1G_00104T0	gi|156064193|ref|XP_001598018.1|	C2H2 binding site	-	-	2.5	3.1	-	5.4	191	19	2e-140	0.5621	F:metal ion binding	IPR015880 (SMART)
SS1G_00119T0	gi|156064223|ref|XP_001598033.1|	cytochrome p450	-	-	-	3.9	-	-	512	30	0	0.5663	F:oxidoreductase activity	IPR002974 (PRINTS); IPR001128 (PFAM); IPR001128 (G3DSA:1.10.630.GENE3D); PTHR24287 (PANTHER); PTHR24287:SF1 (PANTHER); CYTOPLASMIC_DOMAIN (PHOBIUS); NON_CYTOPLASMIC_DOMAIN (PHOBIUS); TRANSMEMBRANE (PHOBIUS); IPR001128 (SUPERFAMILY); TMhelix (TMHMM)
SS1G_00126T0	gi|156064237|ref|XP_001598040.1|	predicted protein	-	-	-	-	-	4.65394	67	2	8e-38	0.985	-	no IPS match
SS1G_00132T0	gi|156064249|ref|XP_001598046.1|	von willebrand factor	-	-	-	-	-	3.56024	391	30	0	0.6383	F:GTP binding	IPR002035 (G3DSA:3.40.50.GENE3D); IPR002035 (PFAM); PTHR34706 (PANTHER); IPR002035 (PROSITE_PROFILES); IPR002035 (SUPERFAMILY)
SS1G_00137T0	gi|156064259|ref|XP_001598051.1|	ww-domain-binding protein	-	-	-	-	-	3.21866	262	30	0	0.653	C:cytosol; C:nucleus; F:molecular_function; P:biological_process	IPR018826 (PFAM); PTHR31606 (PANTHER); IPR011993 (SUPERFAMILY)
SS1G_00139T0	gi|156064263|ref|XP_001598053.1|	mfs carbohydrate transporter	-	3.1	2.2	2	-	-	700	30	0	0.728	C:membrane; P:transport	IPR011701 (PFAM); G3DSA:1.20.1250.20 (GENE3D); G3DSA:1.20.1250.20 (GENE3D); PTHR10924 (PANTHER); PTHR10924:SF6 (PANTHER); TRANSMEMBRANE (PHOBIUS); NON_CYTOPLASMIC_DOMAIN (PHOBIUS); TRANSMEMBRANE (PHOBIUS); NON_CYTOPLASMIC_DOMAIN (PHOBIUS); TRANSMEMBRANE (PHOBIUS); CYTOPLASMIC_DOMAIN (PHOBIUS); TRANSMEMBRANE (PHOBIUS); NON_CYTOPLASMIC_DOMAIN (PHOBIUS); CYTOPLASMIC_DOMAIN (PHOBIUS); NON_CYTOPLASMIC…
SS1G_00141T0	gi|156064267|ref|XP_001598055.1|	menaquinone methyltransferase related to dlpA protein	-	4.58206	5.64062	-	-	-	236	30	4.2e-168	0.7217	F:4-hydroxy-4-methyl-2-oxoglutarate aldolase activity; P:protocatechuate catabolic process; F:oxaloacetate decarboxylase activity; F:methyltransferase activity; F:transferase activity; P:methylation	IPR005493 (G3DSA:3.50.30.GENE3D); IPR005493 (PFAM); PTHR33254 (PANTHER); PTHR33254:SF5 (PANTHER); IPR005493 (SUPERFAMILY)
SS1G_00148T0	gi|156064281|ref|XP_001598062.1|	alcohol dehydrogenase	-	-	-	-	2.05157	-	310	30	0	0.863	F:molecular_function	IPR023210 (PFAM); IPR023210 (G3DSA:3.20.20.GENE3D); IPR001395 (PANTHER); PTHR11732:SF244 (PANTHER); IPR023210 (SUPERFAMILY)
SS1G_00164T0	gi|156064313|ref|XP_001598078.1|	mannose-1-phosphate guanyltransferase	-	2.25786	-	-	-	-	280	30	0	0.9173	F:nucleotidyltransferase activity	IPR029044 (G3DSA:3.90.550.GENE3D); IPR005835 (PFAM); PTHR22572:SF96 (PANTHER); PTHR22572 (PANTHER); SIGNAL_PEPTIDE (PHOBIUS); NON_CYTOPLASMIC_DOMAIN (PHOBIUS); SIGNAL_PEPTIDE_N_REGION (PHOBIUS); SIGNAL_PEPTIDE_C_REGION (PHOBIUS); SIGNAL_PEPTIDE_H_REGION (PHOBIUS); IPR029044 (SUPERFAMILY)
SS1G_00167T0	gi|156064319|ref|XP_001598081.1|	hypothetical protein	-	-	-	2.3023	2.57548	-	132	30	1.5e-93	0.8237	F:molecular_function; P:biological_process; C:cellular_component	IPR014720 (G3DSA:3.30.160.GENE3D); SSF54768 (SUPERFAMILY)
SS1G_00170T0	gi|156064325|ref|XP_001598084.1|	Zn2 Cys6 transcription factor	-	-	-	-	2.3	-	757	30	0	0.777	P:regulation of transcription, DNA-templated; F:RNA polymerase II transcription factor activity, sequence-specific DNA binding; F:zinc ion binding; P:regulation of transcription from RNA polymerase II promoter; C:nucleus	PTHR35392 (PANTHER); PTHR35392:SF1 (PANTHER)
SS1G_00212T0	gi|156064409|ref|XP_001598126.1|	SET domain protein	-	-	-	-	-	2.1618	470	30	0	0.5767	F:protein binding	Coil (COILS); IPR015353 (G3DSA:3.90.1420.GENE3D); G3DSA:3.90.1410.10 (GENE3D); IPR015353 (PFAM); IPR001214 (PFAM); PTHR13271 (PANTHER); PTHR13271:SF34 (PANTHER); IPR001214 (PROSITE_PROFILES); SSF82199 (SUPERFAMILY); IPR015353 (SUPERFAMILY)
SS1G_00237T0	gi|156064459|ref|XP_001598151.1|	enoyl-CoA hydratase	-	-	-	-	2.29434	3.73257	288	30	0	0.867	P:biological_process; F:molecular_function	IPR001753 (PFAM); IPR029045 (G3DSA:3.90.226.GENE3D); PTHR11941 (PANTHER); PTHR11941:SF54 (PANTHER); IPR018376 (PROSITE_PATTERNS); SIGNAL_PEPTIDE_N_REGION (PHOBIUS); NON_CYTOPLASMIC_DOMAIN (PHOBIUS); SIGNAL_PEPTIDE_H_REGION (PHOBIUS); SIGNAL_PEPTIDE_C_REGION (PHOBIUS); SIGNAL_PEPTIDE (PHOBIUS); SignalP-TM (SIGNALP_GRAM_POSITIVE); IPR029045 (SUPERFAMILY)
SS1G_00243T0	gi|156064471|ref|XP_001598157.1|	2-methylcitrate dehydratase	-	-	-	-	11.8402	-	397	30	0	0.7103	F:lyase activity	IPR005656 (PFAM); G3DSA:3.30.1330.120 (GENE3D); IPR005656 (PANTHER); PTHR16943:SF18 (PANTHER); IPR005656 (SUPERFAMILY)
SS1G_00244T0	gi|156064473|ref|XP_001598158.1|	S-adenosyl-L-methionine-dependent methyltransferase	-	-	-	-	3.29965	3.80198	315	30	0	0.525	F:methyltransferase activity; F:transferase activity; P:methylation	IPR029063 (G3DSA:3.40.50.GENE3D); PTHR35897 (PANTHER); PTHR35897:SF1 (PANTHER); IPR029063 (SUPERFAMILY)
SS1G_00263T0	gi|156064511|ref|XP_001598177.1|	protein unique to S. sclerotiorum and B. cinerea (SsV263)	-	-	-	-	-	49.2	155	4	2.3e-107	0.7075	-	SIGNAL_PEPTIDE_N_REGION (PHOBIUS); SIGNAL_PEPTIDE_H_REGION (PHOBIUS); SIGNAL_PEPTIDE (PHOBIUS); SIGNAL_PEPTIDE_C_REGION (PHOBIUS); NON_CYTOPLASMIC_DOMAIN (PHOBIUS); SignalP-TM (SIGNALP_GRAM_POSITIVE); SignalP-noTM (SIGNALP_GRAM_NEGATIVE); SignalP-noTM (SIGNALP_EUK)
SS1G_00272T0	gi|156064529|ref|XP_001598186.1|	phosphoesterase superfamily protein	-	-	-	-	8.66904	12.8332	415	30	0	0.6773	F:hydrolase activity	IPR007312 (PFAM); PTHR31956 (PANTHER); PTHR31956:SF1 (PANTHER)
SS1G_00274T0	gi|156064533|ref|XP_001598188.1|	covalently-linked cell wall protein	-	-	-	-	4.74225	4.32308	365	30	0	0.5843	C:cell wall; F:structural molecule activity	IPR000420 (PFAM); PTHR23124:SF55 (PANTHER); PTHR23124 (PANTHER); SIGNAL_PEPTIDE_H_REGION (PHOBIUS); SIGNAL_PEPTIDE_N_REGION (PHOBIUS); SIGNAL_PEPTIDE_C_REGION (PHOBIUS); SIGNAL_PEPTIDE (PHOBIUS); NON_CYTOPLASMIC_DOMAIN (PHOBIUS); IPR000420 (PROSITE_PROFILES); SignalP-noTM (SIGNALP_GRAM_NEGATIVE); SignalP-TM (SIGNALP_GRAM_POSITIVE); SignalP-noTM (SIGNALP_EUK)
SS1G_00280T0	gi|156064545|ref|XP_001598194.1|	NADPH2:quinone reductase	-	-	-	4.97359	7.34682	7.25603	336	30	0	0.7743	F:oxidoreductase activity	IPR020843 (SMART); IPR013149 (PFAM); IPR014189 (TIGRFAM); IPR011032 (G3DSA:3.90.180.GENE3D); IPR016040 (G3DSA:3.40.50.GENE3D); IPR013154 (PFAM); IPR002085 (PANTHER); PTHR11695:SF610 (PANTHER); IPR011032 (SUPERFAMILY); IPR016040 (SUPERFAMILY)
SS1G_00290T0	gi|156064565|ref|XP_001598204.1|	hydroxyacylglutathione hydrolase	-	-	-	-	4.00555	3.33766	301	30	0	0.819	F:hydrolase activity	IPR001279 (SMART); IPR017782 (TIGRFAM); IPR001279 (PFAM); IPR001279 (G3DSA:3.60.15.GENE3D); IPR032282 (PFAM); PTHR11935 (PANTHER); PTHR11935:SF94 (PANTHER); IPR017782 (HAMAP); IPR001279 (SUPERFAMILY)
SS1G_00291T0	gi|156064567|ref|XP_001598205.1|	hypothetical protein	-	-	-	-	-	3.47602	924	30	0	0.6833	F:lipid binding; F:ligase activity; P:DNA recombination; P:cellular response to DNA damage stimulus; F:DNA binding; F:DNA ligase activity; P:DNA replication; F:DNA ligase (ATP) activity; F:nucleotide binding; F:ATP binding; P:DNA repair; P:DNA ligation involved in DNA repair; P:DNA biosynthetic process	IPR027842 (PFAM); PTHR31138 (PANTHER); PTHR31138:SF1 (PANTHER)
SS1G_00307T0	gi|156064599|ref|XP_001598221.1|	pyridoxine biosynthesis protein	-	-	-	-	-	2.37898	312	30	0	0.8733	P:vitamin metabolic process; F:molecular_function	IPR001852 (PIRSF); IPR013785 (G3DSA:3.20.20.GENE3D); IPR001852 (PFAM); IPR001852 (TIGRFAM); PTHR31829 (PANTHER); IPR001852 (PROSITE_PATTERNS); IPR001852 (PROSITE_PROFILES); IPR001852 (HAMAP); IPR011060 (SUPERFAMILY)
SS1G_00321T0	gi|156064627|ref|XP_001598235.1|	endo-glucanase	-	-	-	-	-	4.2	558	30	0	0.7457	F:hydrolase activity	IPR005200 (PFAM); PTHR31983:SF0 (PANTHER); PTHR31983 (PANTHER); SIGNAL_PEPTIDE_N_REGION (PHOBIUS); SIGNAL_PEPTIDE (PHOBIUS); SIGNAL_PEPTIDE_H_REGION (PHOBIUS); SIGNAL_PEPTIDE_C_REGION (PHOBIUS); NON_CYTOPLASMIC_DOMAIN (PHOBIUS)
SS1G_00323T0	gi|156064631|ref|XP_001598237.1|	cyclin	2.07534	-	-	-	-	-	388	30	0	0.7093	P:regulation of cell cycle; F:protein kinase binding; P:regulation of cyclin-dependent protein serine/threonine kinase activity; F:molecular_function; P:asexual sporulation; C:nucleus	Coil (COILS); IPR006671 (PFAM); IPR013763 (G3DSA:1.10.472.GENE3D); PTHR15615:SF10 (PANTHER); PTHR15615 (PANTHER); IPR013763 (SUPERFAMILY)
SS1G_00327T0	gi|156064639|ref|XP_001598241.1|	glycerol-3-phosphate O-acyltransferase	2.07243	-	-	-	-	-	769	30	0	0.787	F:transferase activity	IPR002123 (SMART); IPR002123 (PFAM); PTHR31605 (PANTHER); PTHR31605:SF0 (PANTHER); NON_CYTOPLASMIC_DOMAIN (PHOBIUS); TRANSMEMBRANE (PHOBIUS); TRANSMEMBRANE (PHOBIUS); NON_CYTOPLASMIC_DOMAIN (PHOBIUS); CYTOPLASMIC_DOMAIN (PHOBIUS); CYTOPLASMIC_DOMAIN (PHOBIUS); NON_CYTOPLASMIC_DOMAIN (PHOBIUS); TRANSMEMBRANE (PHOBIUS); TRANSMEMBRANE (PHOBIUS); CYTOPLASMIC_DOMAIN (PHOBIUS); TRANSMEMBRANE (PHOBIUS);…
SS1G_00332T0	gi|156064649|ref|XP_001598246.1|	pectin methylesterase	-	-	-	-	33.9	178	386	30	0	0.719	C:cell wall; F:hydrolase activity	IPR000070 (PFAM); IPR012334 (G3DSA:2.160.20.GENE3D); PTHR31321 (PANTHER); PTHR31321:SF18 (PANTHER); SIGNAL_PEPTIDE_N_REGION (PHOBIUS); NON_CYTOPLASMIC_DOMAIN (PHOBIUS); SIGNAL_PEPTIDE_H_REGION (PHOBIUS); SIGNAL_PEPTIDE_C_REGION (PHOBIUS); SIGNAL_PEPTIDE (PHOBIUS); SignalP-TM (SIGNALP_GRAM_POSITIVE); SignalP-noTM (SIGNALP_GRAM_NEGATIVE); SignalP-noTM (SIGNALP_EUK); IPR011050 (SUPERFAMILY)
SS1G_00334T0	gi|156064653|ref|XP_001598248.1|	RNA interference and gene silencing protein	-	-	-	-	2.37804	-	1031	30	0	0.6093	F:protein binding	IPR003165 (SMART); IPR003100 (PFAM); IPR032472 (PFAM); IPR003165 (PFAM); IPR014811 (PFAM); IPR012337 (G3DSA:3.30.420.GENE3D); G3DSA:3.40.50.2300 (GENE3D); IPR032474 (PFAM); G3DSA:2.170.260.10 (GENE3D); PTHR22891 (PANTHER); PTHR22891:SF55 (PANTHER); IPR003165 (PROSITE_PROFILES); IPR003100 (PROSITE_PROFILES); IPR003100 (SUPERFAMILY); IPR012337 (SUPERFAMILY); IPR003100 (SUPERFAMILY)
SS1G_00352T0	gi|156064689|ref|XP_001598266.1|	adenosine AMP deaminase	-	-	-	-	-	2.09645	621	30	0	0.6387	F:molecular_function	IPR001365 (PFAM); G3DSA:3.20.20.140 (GENE3D); PTHR11409:SF37 (PANTHER); PTHR11409 (PANTHER); IPR032466 (SUPERFAMILY)
SS1G_00353T0	gi|156064691|ref|XP_001598267.1|	hypothetical protein	-	-	-	-	-	2.81652	460	30	0	0.646	F:molecular_function; P:biological_process; C:cellular_component	TRANSMEMBRANE (PHOBIUS); NON_CYTOPLASMIC_DOMAIN (PHOBIUS); TRANSMEMBRANE (PHOBIUS); CYTOPLASMIC_DOMAIN (PHOBIUS); NON_CYTOPLASMIC_DOMAIN (PHOBIUS); CYTOPLASMIC_DOMAIN (PHOBIUS); TRANSMEMBRANE (PHOBIUS); CYTOPLASMIC_DOMAIN (PHOBIUS); TRANSMEMBRANE (PHOBIUS); TMhelix (TMHMM); TMhelix (TMHMM); TMhelix (TMHMM); TMhelix (TMHMM)
SS1G_00355T0	gi|156064695|ref|XP_001598269.1|	2-nitropropane dioxygenase	-	-	-	-	3.4	5.4	330	30	0	0.897	F:oxidoreductase activity	IPR004136 (PFAM); IPR013785 (G3DSA:3.20.20.GENE3D); PTHR32332:SF22 (PANTHER); PTHR32332 (PANTHER); SSF51412 (SUPERFAMILY)
SS1G_00357T0	gi|156064699|ref|XP_001598271.1|	dsRNA-binding protein	-	-	-	-	-	3.93403	96	30	1.9e-64	0.7363	-	PTHR42030:SF1 (PANTHER); PTHR42030 (PANTHER); SSF54768 (SUPERFAMILY)
SS1G_00360T0	gi|156064705|ref|XP_001598274.1|	usp domain-containing protein	-	-	-	-	-	3.25501	512	30	0	0.6407	P:response to stress	IPR006015 (PRINTS); IPR014729 (G3DSA:3.40.50.GENE3D); IPR006016 (PFAM); PTHR31964 (PANTHER); PTHR31964:SF47 (PANTHER); SSF52402 (SUPERFAMILY)
SS1G_00366T0	gi|156064717|ref|XP_001598280.1|	glycerol dehydrogenase protein	-	-	-	-	-	2.3	137	30	8.6e-97	0.7883	F:oxidoreductase activity	IPR020471 (PRINTS); IPR023210 (PFAM); IPR023210 (G3DSA:3.20.20.GENE3D); PTHR11732:SF270 (PANTHER); IPR001395 (PANTHER); IPR018170 (PROSITE_PATTERNS); IPR023210 (SUPERFAMILY)
SS1G_00367T0	gi|156064719|ref|XP_001598281.1|	alpha-ketoglutarate-dependent taurine dioxygenase	-	-	-	-	9.48123	9.68929	389	30	0	0.6943	F:oxidoreductase activity	IPR003819 (PFAM); G3DSA:3.60.130.10 (GENE3D); PTHR30468:SF14 (PANTHER); PTHR30468 (PANTHER); SSF51197 (SUPERFAMILY)
SS1G_00371T0	gi|156064727|ref|XP_001598285.1|	hypothetical protein	-	-	-	-	-	2.4672	103	2	2.7e-69	0.915	-	no IPS match
SS1G_00376T0	gi|156064737|ref|XP_001598290.1|	carboxylesterase/lipase (cholinesterase)	-	-	-	-	4.4	9.2	567	30	0	0.6427	F:hydrolase activity; P:metabolic process; F:cholinesterase activity	IPR029058 (G3DSA:3.40.50.GENE3D); IPR002018 (PFAM); PTHR11559 (PANTHER); PTHR11559:SF201 (PANTHER); IPR019826 (PROSITE_PATTERNS); SIGNAL_PEPTIDE_H_REGION (PHOBIUS); SIGNAL_PEPTIDE_C_REGION (PHOBIUS); SIGNAL_PEPTIDE (PHOBIUS); TRANSMEMBRANE (PHOBIUS); CYTOPLASMIC_DOMAIN (PHOBIUS); NON_CYTOPLASMIC_DOMAIN (PHOBIUS); SIGNAL_PEPTIDE_N_REGION (PHOBIUS); SignalP-noTM (SIGNALP_GRAM_NEGATIVE); SignalP-noT…
SS1G_00377T0	gi|156064739|ref|XP_001598291.1|	C-5 cytosine methyltransferase	2.10348	-	-	-	-	-	789	30	0	0.548	F:transferase activity	IPR029063 (G3DSA:3.40.50.GENE3D); IPR029063 (PFAM); PTHR10629:SF32 (PANTHER); PTHR10629 (PANTHER); IPR001525 (PROSITE_PROFILES); IPR029063 (SUPERFAMILY)
SS1G_00378T0	gi|156064741|ref|XP_001598292.1|	SRP19 signal recognition particle protein	-	-	-	-	-	3	283	30	0	0.6697	F:RNA binding; C:cellular_component; P:transport	IPR002778 (G3DSA:3.30.56.GENE3D); IPR002778 (PFAM); PTHR17453:SF0 (PANTHER); IPR002778 (PANTHER); IPR002778 (SUPERFAMILY)
SS1G_00388T0	gi|156064761|ref|XP_001598302.1|	Similar to transcriptional regulator	-	-	-	-	-	2.9	278	30	0	0.7257	F:oxidoreductase activity	IPR012349 (G3DSA:2.30.110.GENE3D); IPR007396 (PFAM); PTHR35802:SF1 (PANTHER); PTHR35802 (PANTHER); IPR012349 (SUPERFAMILY)
SS1G_00388T0	gi|156064761|ref|XP_001598302.1|	Putative FMN-binding domain	-	-	-	-	-	2.9	278	30	0	0.7257	F:oxidoreductase activity	IPR012349 (G3DSA:2.30.110.GENE3D); IPR007396 (PFAM); PTHR35802:SF1 (PANTHER); PTHR35802 (PANTHER); IPR012349 (SUPERFAMILY)
SS1G_00391T0	gi|156064767|ref|XP_001598305.1|	Leucine Rich Repeat domain protein	-	-	-	-	4.81544	-	603	30	0	0.428	F:protein binding	IPR032675 (G3DSA:3.80.10.GENE3D); IPR001810 (SUPERFAMILY); SSF52047 (SUPERFAMILY)
SS1G_00392T0	gi|156064769|ref|XP_001598306.1|	Zn2 Cys6 transcription factor	-	-	-	-	2.2	2.2	495	30	0	0.62	C:nucleus; P:transcription, DNA-templated; P:regulation of biological process; F:molecular_function	IPR021858 (PFAM); IPR001138 (G3DSA:4.10.240.GENE3D)
SS1G_00394T0	gi|156064773|ref|XP_001598308.1|	putative cell surface protein	-	-	-	-	-	3.30545	979	30	0	0.48	C:peroxisome; F:molecular_function; C:cytoplasm; P:cellular response to heat; P:cellular response to farnesol; P:sterigmatocystin biosynthetic process; P:cellular response to hydrogen peroxide	Coil (COILS); PTHR39606 (PANTHER)
SS1G_00398T0	gi|156064781|ref|XP_001598312.1|	Zn2 Cys6 transcription factor	-	4.1	-	-	-	4.8	835	30	0	0.629	C:nucleus; F:DNA binding; P:transcription, DNA-templated; P:regulation of biological process	IPR001138 (SMART); IPR007219 (SMART); IPR007219 (PFAM); IPR001138 (G3DSA:4.10.240.GENE3D); IPR001138 (PFAM); PTHR19444:SF21 (PANTHER); PTHR19444 (PANTHER); TRANSMEMBRANE (PHOBIUS); CYTOPLASMIC_DOMAIN (PHOBIUS); CYTOPLASMIC_DOMAIN (PHOBIUS); NON_CYTOPLASMIC_DOMAIN (PHOBIUS); TRANSMEMBRANE (PHOBIUS); IPR001138 (PROSITE_PROFILES); IPR001138 (SUPERFAMILY)
SS1G_00406T0	gi|156064797|ref|XP_001598320.1|	CYP55a3 (nitric oxide reductase)	2.1	2.5	2.1	-	-	-	402	30	0	0.6693	F:oxidoreductase activity	Coil (COILS); IPR002397 (PRINTS); IPR001128 (PFAM); IPR001128 (G3DSA:1.10.630.GENE3D); PTHR24286:SF69 (PANTHER); PTHR24286 (PANTHER); NON_CYTOPLASMIC_DOMAIN (PHOBIUS); TRANSMEMBRANE (PHOBIUS); CYTOPLASMIC_DOMAIN (PHOBIUS); IPR001128 (SUPERFAMILY)
SS1G_00409T0	gi|156064803|ref|XP_001598323.1|	mcm2 3 5 family protein	-	-	-	-	-	2.24125	859	30	0	0.639	C:nuclear pore; F:structural constituent of nuclear pore; P:nucleocytoplasmic transport; F:helicase activity; F:DNA helicase activity; F:hydrolase activity; F:DNA binding; C:nucleus; P:DNA replication; F:nucleotide binding; F:ATP binding; P:DNA duplex unwinding; C:MCM complex; P:DNA replication initiation; F:molecular_function; P:biological_process; C:cellular_component	NON_CYTOPLASMIC_DOMAIN (PHOBIUS); CYTOPLASMIC_DOMAIN (PHOBIUS); TRANSMEMBRANE (PHOBIUS); TRANSMEMBRANE (PHOBIUS); CYTOPLASMIC_DOMAIN (PHOBIUS); TMhelix (TMHMM)
SS1G_00417T0	gi|156064819|ref|XP_001598331.1|	predicted protein	-	-	-	-	-	10.1716	439	9	0	0.6711	-	IPR004991 (PFAM); G3DSA:2.60.20.10 (GENE3D); IPR023307 (G3DSA:2.170.15.GENE3D); IPR001064 (PROSITE_PROFILES); SSF56973 (SUPERFAMILY)
SS1G_00423T0	gi|156064831|ref|XP_001598337.1|	sphingomyelin phosphodiesterase	-	-	-	-	2.98967	-	677	30	0	0.6363	F:hydrolase activity	IPR029052 (G3DSA:3.60.21.GENE3D); IPR004843 (PFAM); PTHR10340 (PANTHER); PTHR10340:SF27 (PANTHER); SIGNAL_PEPTIDE_N_REGION (PHOBIUS); NON_CYTOPLASMIC_DOMAIN (PHOBIUS); SIGNAL_PEPTIDE (PHOBIUS); SIGNAL_PEPTIDE_C_REGION (PHOBIUS); SIGNAL_PEPTIDE_H_REGION (PHOBIUS); SignalP-noTM (SIGNALP_EUK); SignalP-TM (SIGNALP_GRAM_POSITIVE); IPR029052 (SUPERFAMILY)
SS1G_00445T0	gi|156064871|ref|XP_001598357.1|	fatty acid hydroxylase	2.90706	4.05491	3.93982	2.62411	-	-	390	30	0	0.8333	F:oxidoreductase activity; C:membrane; P:lipid metabolic process	IPR001199 (PRINTS); IPR014430 (PIRSF); IPR001199 (PFAM); IPR006694 (PFAM); IPR001199 (G3DSA:3.10.120.GENE3D); PTHR12863:SF1 (PANTHER); PTHR12863 (PANTHER); IPR018506 (PROSITE_PATTERNS); CYTOPLASMIC_DOMAIN (PHOBIUS); TRANSMEMBRANE (PHOBIUS); NON_CYTOPLASMIC_DOMAIN (PHOBIUS); TRANSMEMBRANE (PHOBIUS); TRANSMEMBRANE (PHOBIUS); CYTOPLASMIC_DOMAIN (PHOBIUS); NON_CYTOPLASMIC_DOMAIN (PHOBIUS); TRANSMEMBR…
SS1G_00456T0	gi|156064893|ref|XP_001598368.1|	hydroxyproline-rich glyco protein	3.03097	6.13512	7.14027	3.74222	-	-	298	30	0	0.56	-	CYTOPLASMIC_DOMAIN (PHOBIUS); NON_CYTOPLASMIC_DOMAIN (PHOBIUS); TRANSMEMBRANE (PHOBIUS)
SS1G_00464T0	gi|156064909|ref|XP_001598376.1|	3-ketoacyl-coA thiolase peroxisomal A precursor	-	-	-	-	2.18926	3.21856	433	30	0	0.866	F:transferase activity	IPR002155 (PIRSF); IPR020617 (PFAM); IPR016039 (G3DSA:3.40.47.GENE3D); IPR016039 (G3DSA:3.40.47.GENE3D); IPR020616 (PFAM); IPR002155 (TIGRFAM); PTHR18919:SF96 (PANTHER); PTHR18919 (PANTHER); IPR020613 (PROSITE_PATTERNS); IPR020610 (PROSITE_PATTERNS); TRANSMEMBRANE (PHOBIUS); NON_CYTOPLASMIC_DOMAIN (PHOBIUS); CYTOPLASMIC_DOMAIN (PHOBIUS); IPR016039 (SUPERFAMILY); IPR016039 (SUPERFAMILY)
SS1G_00468T0	gi|156064917|ref|XP_001598380.1|	pectin methylesterase	-	-	-	-	-	21.4	350	30	0	0.6507	C:cell wall; F:hydrolase activity	IPR012334 (G3DSA:2.160.20.GENE3D); IPR000070 (PFAM); PTHR31321 (PANTHER); PTHR31321:SF1 (PANTHER); IPR018040 (PROSITE_PATTERNS); NON_CYTOPLASMIC_DOMAIN (PHOBIUS); SIGNAL_PEPTIDE (PHOBIUS); SIGNAL_PEPTIDE_N_REGION (PHOBIUS); SIGNAL_PEPTIDE_H_REGION (PHOBIUS); SIGNAL_PEPTIDE_C_REGION (PHOBIUS); SignalP-noTM (SIGNALP_GRAM_NEGATIVE); SignalP-noTM (SIGNALP_EUK); SignalP-TM (SIGNALP_GRAM_POSITIVE); IPR…
SS1G_00471T0	gi|156064923|ref|XP_001598383.1|	endo-glucanase	-	-	-	-	-	2.1	717	30	0	0.643	P:carbohydrate metabolic process; F:hydrolase activity	IPR000490 (PFAM); IPR013781 (G3DSA:3.20.20.GENE3D); PTHR16631 (PANTHER); PTHR16631:SF11 (PANTHER); TRANSMEMBRANE (PHOBIUS); CYTOPLASMIC_DOMAIN (PHOBIUS); NON_CYTOPLASMIC_DOMAIN (PHOBIUS); IPR017853 (SUPERFAMILY); TMhelix (TMHMM)
SS1G_00472T0	gi|156064925|ref|XP_001598384.1|	isochorismatase family	-	-	-	-	-	2.73072	194	30	3.5e-136	0.7913	P:biological_process; F:molecular_function	IPR000868 (PFAM); IPR000868 (G3DSA:3.40.50.GENE3D); PTHR11080:SF17 (PANTHER); PTHR11080 (PANTHER); IPR000868 (SUPERFAMILY)
SS1G_00505T0	gi|156064989|ref|XP_001598416.1|	alpha-1,2-mannosidase	-	-	-	-	9.8	4.7	718	30	0	0.812	P:carbohydrate metabolic process; F:molecular_function	IPR014718 (G3DSA:2.70.98.GENE3D); G3DSA:1.20.1050.60 (GENE3D); G3DSA:1.20.1610.10 (GENE3D); G3DSA:3.30.2080.10 (GENE3D); IPR012939 (PFAM); PTHR12143:SF22 (PANTHER); PTHR12143 (PANTHER); SIGNAL_PEPTIDE_H_REGION (PHOBIUS); SIGNAL_PEPTIDE_C_REGION (PHOBIUS); SIGNAL_PEPTIDE_N_REGION (PHOBIUS); NON_CYTOPLASMIC_DOMAIN (PHOBIUS); SIGNAL_PEPTIDE (PHOBIUS); SignalP-noTM (SIGNALP_EUK); SignalP-noTM (SIGNAL…
SS1G_00521T0	gi|156065021|ref|XP_001598432.1|	related to dma1, component of spindle assembly checkpoint	-	2.10428	-	-	-	-	628	30	0	0.596	F:protein binding	IPR000253 (SMART); IPR001841 (SMART); IPR000253 (G3DSA:2.60.200.GENE3D); IPR000253 (PFAM); IPR013083 (G3DSA:3.30.40.GENE3D); IPR001841 (PFAM); PTHR15067:SF4 (PANTHER); PTHR15067 (PANTHER); IPR001841 (PROSITE_PROFILES); IPR000253 (PROSITE_PROFILES); SSF57850 (SUPERFAMILY); IPR008984 (SUPERFAMILY)
SS1G_00538T0	gi|156065055|ref|XP_001598449.1|	14-3-3 protein	-	-	-	-	-	2.32762	323	30	0	0.685	F:protein binding	G3DSA:1.20.190.20 (GENE3D); IPR023410 (PFAM); IPR000308 (PANTHER); PTHR18860:SF38 (PANTHER); IPR023410 (SUPERFAMILY)
SS1G_00547T0	gi|156065073|ref|XP_001598458.1|	Catalase	-	-	-	-	2.16296	-	509	30	0	0.89	F:oxidoreductase activity; P:response to stress	IPR018028 (PRINTS); IPR024711 (PIRSF); IPR011614 (SMART); IPR011614 (G3DSA:2.40.180.GENE3D); IPR011614 (PFAM); IPR010582 (PFAM); IPR018028 (PANTHER); IPR024708 (PROSITE_PATTERNS); IPR002226 (PROSITE_PATTERNS); IPR018028 (PROSITE_PROFILES); IPR020835 (SUPERFAMILY)
SS1G_00601T0	gi|156065181|ref|XP_001598512.1|	predicted protein	-	-	-	-	-	3.66738	285	30	0	0.5227	F:molecular_function; P:biological_process; C:cellular_component	no IPS match
SS1G_00606T0	gi|156065191|ref|XP_001598517.1|	MAPKK kinase	2.1	2.2	-	-	-	2.1	917	30	0	0.786	F:protein binding; P:signal transduction; F:protein kinase activity	IPR002290 (SMART); IPR001660 (SMART); G3DSA:3.30.200.20 (GENE3D); G3DSA:3.10.20.90 (GENE3D); IPR029458 (PFAM); IPR001660 (PFAM); IPR000719 (PFAM); G3DSA:1.10.510.10 (GENE3D); IPR013761 (G3DSA:1.10.150.GENE3D); PTHR24361:SF371 (PANTHER); PTHR24361 (PANTHER); IPR017441 (PROSITE_PATTERNS); IPR008271 (PROSITE_PATTERNS); IPR001660 (PROSITE_PROFILES); IPR000159 (PROSITE_PROFILES); IPR000719 (PROSITE_PR…
SS1G_00611T0	gi|156065201|ref|XP_001598522.1|	hydroxyacyl-thioester dehydratase-like protein	2.16412	3.19451	-	-	-	-	402	30	0	0.574	P:metabolic process; F:isomerase activity; P:cellular protein modification process	IPR029069 (G3DSA:3.10.129.GENE3D); PTHR28152 (PANTHER); PTHR28152:SF1 (PANTHER); IPR029069 (SUPERFAMILY)
SS1G_00612T0	gi|156065203|ref|XP_001598523.1|	prephenate dehydratase	-	-	-	-	-	3.3374	306	30	0	0.7243	F:lyase activity; P:cellular amino acid metabolic process	G3DSA:3.40.190.10 (GENE3D); G3DSA:3.30.70.260 (GENE3D); IPR001086 (PFAM); G3DSA:3.40.190.10 (GENE3D); PTHR21022 (PANTHER); IPR001086 (PROSITE_PROFILES); IPR002912 (PROSITE_PROFILES); SSF53850 (SUPERFAMILY); SSF55021 (SUPERFAMILY)
SS1G_00617T0	gi|156065213|ref|XP_001598528.1|	prolyl aminopeptidase	-	-	-	9.5	4.9	5.2	262	30	0	0.538	F:hydrolase activity; P:metabolic process; P:proteolysis; F:aminopeptidase activity	IPR029058 (G3DSA:3.40.50.GENE3D); IPR000073 (PFAM); PTHR37017 (PANTHER); PTHR37017:SF4 (PANTHER); IPR029058 (SUPERFAMILY)
SS1G_00623T0	gi|156065225|ref|XP_001598534.1|	cytochrome p450	2.3	-	-	-	-	2.5	435	30	0	0.6093	F:oxidoreductase activity	IPR002401 (PRINTS); IPR001128 (PRINTS); IPR001128 (G3DSA:1.10.630.GENE3D); IPR001128 (PFAM); PTHR24286 (PANTHER); PTHR24286:SF31 (PANTHER); IPR017972 (PROSITE_PATTERNS); IPR001128 (SUPERFAMILY)
SS1G_00628T0	gi|156065235|ref|XP_001598539.1|	NaH/K antiporter P-type ATPase	-	-	-	2.083	-	-	1121	30	0	0.7543	C:membrane; F:molecular_function	PR00121 (PRINTS); IPR001757 (PRINTS); IPR004014 (SMART); IPR008250 (PFAM); G3DSA:4.10.6.10 (GENE3D); IPR004014 (PFAM); IPR023298 (G3DSA:1.20.1110.GENE3D); IPR008250 (G3DSA:2.70.150.GENE3D); PF12710 (PFAM); IPR006068 (PFAM); IPR023299 (G3DSA:3.40.1110.GENE3D); IPR001757 (TIGRFAM); PTHR24093:SF263 (PANTHER); PTHR24093 (PANTHER); IPR018303 (PROSITE_PATTERNS); NON_CYTOPLASMIC_DOMAIN (PHOBIUS); TRANSM…
SS1G_00635T0	gi|156065249|ref|XP_001598546.1|	dnaJ heat shock family protein	2.11112	-	-	-	-	-	380	30	0	0.7417	F:protein binding; P:protein folding	IPR001623 (PRINTS); IPR001623 (SMART); G3DSA:2.60.260.20 (GENE3D); G3DSA:2.60.260.20 (GENE3D); IPR001623 (PFAM); IPR002939 (PFAM); IPR001623 (G3DSA:1.10.287.GENE3D); PTHR24078 (PANTHER); IPR018253 (PROSITE_PATTERNS); IPR001623 (PROSITE_PROFILES); IPR008971 (SUPERFAMILY); IPR001623 (SUPERFAMILY); IPR008971 (SUPERFAMILY)
SS1G_00642T0	gi|156065263|ref|XP_001598553.1|	polysaccharide (chitin) deacetylase	-	-	-	-	-	8.3	563	30	0	0.6257	P:carbohydrate metabolic process; F:hydrolase activity	IPR001002 (SMART); IPR001002 (PFAM); IPR001002 (G3DSA:3.30.60.GENE3D); IPR002509 (G3DSA:3.20.20.GENE3D); IPR002509 (PFAM); PTHR10587:SF92 (PANTHER); PTHR10587 (PANTHER); SIGNAL_PEPTIDE (PHOBIUS); SIGNAL_PEPTIDE_N_REGION (PHOBIUS); SIGNAL_PEPTIDE_C_REGION (PHOBIUS); NON_CYTOPLASMIC_DOMAIN (PHOBIUS); SIGNAL_PEPTIDE_H_REGION (PHOBIUS); IPR001002 (PRODOM); IPR001002 (PROSITE_PROFILES); IPR002509 (PRO…
SS1G_00672T0	gi|156065323|ref|XP_001598583.1|	3-hydroxybutyryl- dehydrogenase	-	-	-	-	-	2.4313	314	30	0	0.887	F:oxidoreductase activity; P:lipid metabolic process	IPR022694 (PIRSF); IPR013328 (G3DSA:1.10.1040.GENE3D); IPR016040 (G3DSA:3.40.50.GENE3D); IPR006176 (PFAM); IPR006108 (PFAM); PTHR23309 (PANTHER); IPR006180 (PROSITE_PATTERNS); IPR016040 (SUPERFAMILY); IPR008927 (SUPERFAMILY)
SS1G_00706T0	gi|156065391|ref|XP_001598617.1|	reverse transcriptase	7.25422	-	-	-	-	-	147	30	1.2e-101	0.889	F:nucleic acid binding; P:RNA phosphodiester bond hydrolysis, endonucleolytic; F:RNA-DNA hybrid ribonuclease activity; P:RNA-dependent DNA replication; F:RNA-directed DNA polymerase activity; C:kinesin complex; P:metabolic process; F:microtubule motor activity; P:nucleic acid phosphodiester bond hydrolysis; F:endonuclease activity	IPR000477 (PFAM); PTHR19446 (PANTHER); PTHR19446:SF244 (PANTHER); IPR000477 (PROSITE_PROFILES)
SS1G_00712T0	gi|156065403|ref|XP_001598623.1|	hypothetical protein	-	-	-	9.00179	-	-	108	30	1.3e-72	0.9027	F:DNA binding; F:nucleic acid binding; F:zinc ion binding; P:oxidation-reduction process; F:oxidoreductase activity, acting on paired donors, with incorporation or reduction of molecular oxygen; F:heme binding; F:iron ion binding	PTHR19303 (PANTHER); PTHR19303:SF6 (PANTHER)
SS1G_00726T0	gi|156065431|ref|XP_001598637.1|	NRPS-like enzyme	-	-	-	18.8	-	-	1062	30	0	0.6157	P:biological_process; F:molecular_function	IPR020806 (SMART); IPR013120 (PFAM); IPR009081 (G3DSA:1.10.1200.GENE3D); IPR009081 (PFAM); IPR000873 (PFAM); G3DSA:3.40.50.980 (GENE3D); G3DSA:3.40.50.980 (GENE3D); IPR016040 (G3DSA:3.40.50.GENE3D); PTHR24095:SF164 (PANTHER); PTHR24095 (PANTHER); IPR020845 (PROSITE_PATTERNS); IPR009081 (PROSITE_PROFILES); IPR016040 (SUPERFAMILY); SSF56801 (SUPERFAMILY); IPR009081 (SUPERFAMILY)
SS1G_00727T0	gi|156065433|ref|XP_001598638.1|	aldo-keto reductase	-	35.5163	16.9555	77.2902	-	8.40009	345	30	0	0.7237	F:oxidoreductase activity	IPR020471 (PRINTS); IPR023210 (G3DSA:3.20.20.GENE3D); IPR023210 (PFAM); PTHR11732:SF245 (PANTHER); IPR001395 (PANTHER); IPR023210 (SUPERFAMILY)
SS1G_00730T0	gi|156065439|ref|XP_001598641.1|	GMC oxidoreductase	-	5	7.9	32.2	-	-	628	30	0	0.7047	F:oxidoreductase activity	IPR012132 (PIRSF); IPR007867 (PFAM); IPR023753 (G3DSA:3.50.50.GENE3D); IPR000172 (PFAM); PTHR11552:SF117 (PANTHER); PTHR11552 (PANTHER); SIGNAL_PEPTIDE (PHOBIUS); SIGNAL_PEPTIDE_N_REGION (PHOBIUS); SIGNAL_PEPTIDE_H_REGION (PHOBIUS); NON_CYTOPLASMIC_DOMAIN (PHOBIUS); SIGNAL_PEPTIDE_C_REGION (PHOBIUS); SignalP-noTM (SIGNALP_EUK); IPR023753 (SUPERFAMILY); SSF54373 (SUPERFAMILY)
SS1G_00732T0	gi|156065443|ref|XP_001598643.1|	Zn2 Cys6 transcription factor	-	2.4	-	5	-	-	782	30	0	0.6243	C:nucleus; F:DNA binding; P:transcription, DNA-templated; P:regulation of biological process	Coil (COILS); IPR007219 (SMART); IPR001138 (SMART); IPR007219 (PFAM); IPR001138 (G3DSA:4.10.240.GENE3D); IPR001138 (PFAM); PTHR31944:SF64 (PANTHER); PTHR31944 (PANTHER); IPR001138 (PROSITE_PATTERNS); NON_CYTOPLASMIC_DOMAIN (PHOBIUS); SIGNAL_PEPTIDE_N_REGION (PHOBIUS); SIGNAL_PEPTIDE_H_REGION (PHOBIUS); SIGNAL_PEPTIDE_C_REGION (PHOBIUS); SIGNAL_PEPTIDE (PHOBIUS); IPR001138 (PROSITE_PROFILES); Sign…
SS1G_00733T0	gi|156065445|ref|XP_001598644.1|	NADP-dependent alcohol dehydrogenase	-	6.08054	3.62161	21.2423	-	-	381	30	0	0.782	F:oxidoreductase activity	IPR020843 (SMART); IPR016040 (G3DSA:3.40.50.GENE3D); IPR013149 (PFAM); IPR011032 (G3DSA:3.90.180.GENE3D); IPR013154 (PFAM); PTHR11695:SF506 (PANTHER); IPR002085 (PANTHER); IPR002328 (PROSITE_PATTERNS); IPR016040 (SUPERFAMILY); IPR011032 (SUPERFAMILY)
SS1G_00735T0	gi|156065449|ref|XP_001598646.1|	predicted protein	-	-	-	3.37788	4.84508	6.00667	143	1	5.3e-97	1	-	SIGNAL_PEPTIDE (PHOBIUS); SIGNAL_PEPTIDE_C_REGION (PHOBIUS); NON_CYTOPLASMIC_DOMAIN (PHOBIUS); SIGNAL_PEPTIDE_N_REGION (PHOBIUS); SIGNAL_PEPTIDE_H_REGION (PHOBIUS); SignalP-noTM (SIGNALP_GRAM_NEGATIVE); SignalP-TM (SIGNALP_GRAM_POSITIVE); SignalP-noTM (SIGNALP_EUK)
SS1G_00736T0	gi|156065451|ref|XP_001598647.1|	d-galacturonic acid reductase	-	-	-	-	3.01345	5.07422	421	30	0	0.8773	F:oxidoreductase activity	IPR000683 (PFAM); IPR016040 (G3DSA:3.40.50.GENE3D); G3DSA:3.30.360.10 (GENE3D); PTHR22604 (PANTHER); PTHR22604:SF133 (PANTHER); IPR016040 (SUPERFAMILY)
SS1G_00738T0	gi|156065455|ref|XP_001598649.1|	dihydrodipicolinate synthetase	-	-	-	-	50.4006	234.263	324	30	0	0.8657	F:lyase activity	IPR002220 (PRINTS); IPR002220 (PIRSF); IPR013785 (G3DSA:3.20.20.GENE3D); IPR002220 (PFAM); IPR002220 (PANTHER); PTHR12128:SF24 (PANTHER); SSF51569 (SUPERFAMILY)
SS1G_00741T0	gi|156065461|ref|XP_001598652.1|	glutathione peroxidase	-	-	-	-	2.18666	2.08978	172	30	6.6e-122	0.9063	F:oxidoreductase activity; P:response to stress	IPR000889 (PRINTS); IPR000889 (PIRSF); IPR000889 (PFAM); IPR012336 (G3DSA:3.40.30.GENE3D); IPR000889 (PANTHER); IPR029760 (PROSITE_PATTERNS); IPR029759 (PROSITE_PATTERNS); IPR000889 (PROSITE_PROFILES); IPR012336 (SUPERFAMILY)
SS1G_00744T0	gi|156065467|ref|XP_001598655.1|	predicted protein	-	-	-	-	-	2.12249	211	3	5.2e-156	0.8233	-	SIGNAL_PEPTIDE (PHOBIUS); SIGNAL_PEPTIDE_N_REGION (PHOBIUS); SIGNAL_PEPTIDE_C_REGION (PHOBIUS); NON_CYTOPLASMIC_DOMAIN (PHOBIUS); SIGNAL_PEPTIDE_H_REGION (PHOBIUS); SignalP-TM (SIGNALP_GRAM_POSITIVE); SignalP-noTM (SIGNALP_EUK); SignalP-noTM (SIGNALP_GRAM_NEGATIVE)
SS1G_00746T0	gi|156065471|ref|XP_001598657.1|	beta-mannosidase	-	-	-	-	6.6	42.3	440	30	0	0.6857	P:carbohydrate metabolic process; C:extracellular region; F:hydrolase activity	IPR000254 (SMART); IPR001547 (PFAM); IPR000254 (PFAM); IPR013781 (G3DSA:3.20.20.GENE3D); PTHR31451 (PANTHER); PTHR31451:SF11 (PANTHER); IPR000254 (PROSITE_PATTERNS); SIGNAL_PEPTIDE_C_REGION (PHOBIUS); NON_CYTOPLASMIC_DOMAIN (PHOBIUS); SIGNAL_PEPTIDE_N_REGION (PHOBIUS); SIGNAL_PEPTIDE_H_REGION (PHOBIUS); SIGNAL_PEPTIDE (PHOBIUS); IPR000254 (PRODOM); IPR000254 (PROSITE_PROFILES); SignalP-noTM (SIGN…
SS1G_00761T0	gi|156065501|ref|XP_001598672.1|	glycosyl transferase family 2 protein	-	-	-	-	-	2.4	151	30	3.7e-99	0.6633	F:transferase activity; P:metabolic process; F:molecular_function; P:biological_process; C:cellular_component	PTHR35587:SF4 (PANTHER); PTHR35587 (PANTHER)
SS1G_00763T0	gi|156065505|ref|XP_001598674.1|	predicted protein	-	-	-	-	-	4.81946	245	24	8.1e-166	0.8704	F:molecular_function; P:biological_process; C:cellular_component	Coil (COILS); Coil (COILS); PTHR35587:SF1 (PANTHER); PTHR35587 (PANTHER)
SS1G_00764T0	gi|156065507|ref|XP_001598675.1|	hypothetical protein	-	-	-	-	-	10.9202	839	3	0	0.7133	-	Coil (COILS); PTHR23241 (PANTHER); PTHR23241:SF66 (PANTHER)
SS1G_00767T0	gi|156065513|ref|XP_001598678.1|	lipase/esterase	-	-	-	-	-	34.4	593	30	0	0.6327	C:plasma membrane	IPR029058 (G3DSA:3.40.50.GENE3D); IPR026195 (PANTHER); PTHR17384:SF4 (PANTHER); SIGNAL_PEPTIDE_N_REGION (PHOBIUS); SIGNAL_PEPTIDE (PHOBIUS); SIGNAL_PEPTIDE_C_REGION (PHOBIUS); SIGNAL_PEPTIDE_H_REGION (PHOBIUS); NON_CYTOPLASMIC_DOMAIN (PHOBIUS); IPR029058 (SUPERFAMILY)
SS1G_00770T0	gi|156065519|ref|XP_001598681.1|	predicted protein	-	-	-	-	-	6.5656	109	4	2e-58	0.7825	-	no IPS match
SS1G_00782T0	gi|156065543|ref|XP_001598693.1|	aldehyde dehydrogenase	-	-	-	-	2.36857	2.45195	502	30	0	0.854	F:oxidoreductase activity	IPR016162 (G3DSA:3.40.605.GENE3D); IPR015590 (PFAM); IPR016163 (G3DSA:3.40.309.GENE3D); PTHR11699 (PANTHER); PTHR11699:SF196 (PANTHER); IPR029510 (PROSITE_PATTERNS); IPR016161 (SUPERFAMILY)
SS1G_00787T0	gi|156065553|ref|XP_001598698.1|	Zn2 Cys6 transcription factor	-	-	-	-	-	2.8	891	30	0	0.623	C:nucleus; P:transcription, DNA-templated; P:regulation of biological process; F:molecular_function	IPR001138 (G3DSA:4.10.240.GENE3D); IPR021858 (PFAM); IPR001138 (PFAM); IPR001138 (PROSITE_PROFILES); IPR001138 (SUPERFAMILY)
SS1G_00793T0	gi|156065565|ref|XP_001598704.1|	predicted protein	-	-	-	-	-	9.13197	514	2	0	0.725	-	NON_CYTOPLASMIC_DOMAIN (PHOBIUS); TRANSMEMBRANE (PHOBIUS); NON_CYTOPLASMIC_DOMAIN (PHOBIUS); TRANSMEMBRANE (PHOBIUS); CYTOPLASMIC_DOMAIN (PHOBIUS); SignalP-TM (SIGNALP_GRAM_POSITIVE); TMhelix (TMHMM); TMhelix (TMHMM)
SS1G_00816T0	gi|156065611|ref|XP_001598727.1|	bZIP transciption factor	-	-	-	-	-	5.4	757	30	0	0.6333	C:nucleus; F:DNA binding; P:transcription, DNA-templated; P:regulation of biological process	Coil (COILS); IPR007219 (SMART); IPR001138 (SMART); IPR007219 (PFAM); IPR001138 (PFAM); IPR001138 (G3DSA:4.10.240.GENE3D); PTHR31001:SF26 (PANTHER); PTHR31001 (PANTHER); IPR001138 (PROSITE_PATTERNS); NON_CYTOPLASMIC_DOMAIN (PHOBIUS); TRANSMEMBRANE (PHOBIUS); CYTOPLASMIC_DOMAIN (PHOBIUS); IPR001138 (PROSITE_PROFILES); IPR001138 (SUPERFAMILY)
SS1G_00824T0	gi|156065627|ref|XP_001598735.1|	dhhc protein domain containing	-	-	-	-	3	7.6	515	22	0	0.5568	P:mycelium development; F:molecular_function; C:cellular_component	PTHR42081 (PANTHER); PTHR42081:SF1 (PANTHER)
SS1G_00824T0	gi|156065627|ref|XP_001598735.1|	predicted protein	-	-	-	-	3	7.6	515	22	0	0.5568	P:mycelium development; F:molecular_function; C:cellular_component	PTHR42081 (PANTHER); PTHR42081:SF1 (PANTHER)
SS1G_00828T0	gi|156065635|ref|XP_001598739.1|	cytochrome b5-like Heme Steroid binding domain-containing protein	-	-	-	-	-	2.69896	275	30	0	0.6573	C:endoplasmic reticulum membrane; F:enzyme activator activity; F:heme binding; P:ergosterol biosynthetic process; C:endoplasmic reticulum; P:positive regulation of catalytic activity; P:regulation of ergosterol biosynthetic process; C:endosome	IPR001199 (G3DSA:3.10.120.GENE3D); IPR001199 (PFAM); PTHR10281 (PANTHER); PTHR10281:SF4 (PANTHER); NON_CYTOPLASMIC_DOMAIN (PHOBIUS); CYTOPLASMIC_DOMAIN (PHOBIUS); TRANSMEMBRANE (PHOBIUS); IPR001199 (SUPERFAMILY)
SS1G_00840T0	gi|156065659|ref|XP_001598751.1|	alcohol oxidase	-	-	-	-	66.769	139.67	666	30	0	0.92	F:oxidoreductase activity	IPR012132 (PIRSF); IPR007867 (PFAM); IPR023753 (G3DSA:3.50.50.GENE3D); IPR000172 (PFAM); PTHR11552 (PANTHER); PTHR11552:SF119 (PANTHER); IPR000172 (PROSITE_PATTERNS); SSF54373 (SUPERFAMILY); IPR023753 (SUPERFAMILY)
SS1G_00849T0	gi|156065677|ref|XP_001598760.1|	22kda glycoprotein (AltA-1 allergen)	7.4	3.2	-	-	-	7.1	152	20	2.4e-108	0.6205	P:mycelium development; F:molecular_function; C:cellular_component	SIGNAL_PEPTIDE_H_REGION (PHOBIUS); NON_CYTOPLASMIC_DOMAIN (PHOBIUS); SIGNAL_PEPTIDE_C_REGION (PHOBIUS); SIGNAL_PEPTIDE_N_REGION (PHOBIUS); SIGNAL_PEPTIDE (PHOBIUS); SignalP-noTM (SIGNALP_EUK); SignalP-TM (SIGNALP_GRAM_POSITIVE); SignalP-noTM (SIGNALP_GRAM_NEGATIVE)
SS1G_00858T0	gi|156065695|ref|XP_001598769.1|	indoleamine 23-dioxygenase family protein	-	-	2.8512	-	2.72791	34.434	472	30	0	0.7863	F:molecular_function	Coil (COILS); IPR000898 (PFAM); PTHR28657 (PANTHER); PTHR28657:SF3 (PANTHER); SSF140959 (SUPERFAMILY)
SS1G_00862T0	gi|156065703|ref|XP_001598773.1|	cysteine protease (calpain family)	6.1	5.1	6.3	3.4	3.2	-	995	30	0	0.7197	F:peptidase activity; C:cellular_component	Coil (COILS); Coil (COILS); IPR022684 (PRINTS); IPR001300 (SMART); G3DSA:3.90.70.10 (GENE3D); IPR001300 (PFAM); PTHR10183:SF289 (PANTHER); PTHR10183 (PANTHER); IPR001300 (PROSITE_PROFILES); SSF54001 (SUPERFAMILY)
SS1G_00868T0	gi|156065715|ref|XP_001598779.1|	pantothenate transport	3.5	2.2	-	-	-	-	82	30	3.1e-51	0.632	C:integral component of membrane; P:transmembrane transport	CYTOPLASMIC_DOMAIN (PHOBIUS); TRANSMEMBRANE (PHOBIUS); NON_CYTOPLASMIC_DOMAIN (PHOBIUS); TMhelix (TMHMM)
SS1G_00877T0	gi|156065733|ref|XP_001598788.1|	extracellular lipase	-	-	-	-	-	4.3	544	30	0	0.6637	F:hydrolase activity; P:metabolic process; F:molecular_function; C:cellular_component; P:biological_process; P:fatty acid catabolic process	IPR002018 (PFAM); IPR029058 (G3DSA:3.40.50.GENE3D); PTHR11559 (PANTHER); PTHR11559:SF162 (PANTHER); IPR019826 (PROSITE_PATTERNS); SIGNAL_PEPTIDE_C_REGION (PHOBIUS); SIGNAL_PEPTIDE_H_REGION (PHOBIUS); SIGNAL_PEPTIDE (PHOBIUS); NON_CYTOPLASMIC_DOMAIN (PHOBIUS); SIGNAL_PEPTIDE_N_REGION (PHOBIUS); SignalP-noTM (SIGNALP_GRAM_NEGATIVE); SignalP-noTM (SIGNALP_EUK); SignalP-TM (SIGNALP_GRAM_POSITIVE); IP…
SS1G_00878T0	gi|156065735|ref|XP_001598789.1|	Acyl-CoA dehydrogenase	-	-	-	2.72154	5.61522	6.79446	512	30	0	0.852	F:oxidoreductase activity	IPR001199 (G3DSA:3.10.120.GENE3D); IPR001199 (PFAM); IPR013786 (PFAM); G3DSA:2.40.110.10 (GENE3D); IPR009075 (PFAM); IPR006091 (PFAM); IPR013786 (G3DSA:1.10.540.GENE3D); G3DSA:1.20.140.10 (GENE3D); PTHR10909:SF297 (PANTHER); PTHR10909 (PANTHER); IPR018506 (PROSITE_PATTERNS); IPR006089 (PROSITE_PATTERNS); IPR001199 (PROSITE_PROFILES); IPR009100 (SUPERFAMILY); IPR001199 (SUPERFAMILY); IPR009075 (SU…
SS1G_00884T0	gi|156065747|ref|XP_001598795.1|	zinc-binding alcohol dehydrogenase	-	-	-	-	-	27.8535	362	30	0	0.7927	F:oxidoreductase activity	IPR016040 (G3DSA:3.40.50.GENE3D); IPR011032 (G3DSA:3.90.180.GENE3D); IPR013154 (PFAM); IPR013149 (PFAM); IPR002085 (PANTHER); PTHR11695:SF487 (PANTHER); IPR002328 (PROSITE_PATTERNS); IPR016040 (SUPERFAMILY); IPR011032 (SUPERFAMILY)
SS1G_00889T0	gi|156065757|ref|XP_001598800.1|	DUF159 domain protein	-	-	-	-	2.81388	-	398	30	0	0.6903	C:cytoplasm; C:ribosome; C:nucleus; F:hydrolase activity; P:metabolic process	IPR003738 (G3DSA:3.90.1680.GENE3D); IPR003738 (PFAM); PTHR13604:SF0 (PANTHER); IPR003738 (PANTHER); IPR003738 (SUPERFAMILY)
SS1G_00891T0	gi|156065761|ref|XP_001598802.1|	beta-1,4-endo-glucanase (cellulase)	-	4.5	5.8	3.5	-	3.8	413	30	0	0.758	P:carbohydrate metabolic process; C:extracellular region; F:hydrolase activity	IPR000254 (SMART); IPR000254 (PFAM); IPR013781 (G3DSA:3.20.20.GENE3D); IPR001547 (PFAM); PTHR34142 (PANTHER); PTHR34142:SF1 (PANTHER); IPR000254 (PROSITE_PATTERNS); IPR018087 (PROSITE_PATTERNS); SIGNAL_PEPTIDE_H_REGION (PHOBIUS); SIGNAL_PEPTIDE (PHOBIUS); SIGNAL_PEPTIDE_N_REGION (PHOBIUS); NON_CYTOPLASMIC_DOMAIN (PHOBIUS); SIGNAL_PEPTIDE_C_REGION (PHOBIUS); IPR000254 (PRODOM); IPR000254 (PROSITE_…
SS1G_00892T0	gi|156065763|ref|XP_001598803.1|	exo-glucanase	-	-	-	-	5.4	22.2	421	30	0	0.7143	P:carbohydrate metabolic process; C:extracellular region; F:hydrolase activity	IPR016288 (PRINTS); IPR000254 (SMART); IPR000254 (PFAM); IPR016288 (G3DSA:3.20.20.GENE3D); IPR016288 (G3DSA:3.20.20.GENE3D); IPR016288 (PFAM); PTHR34876:SF3 (PANTHER); PTHR34876 (PANTHER); IPR000254 (PROSITE_PATTERNS); IPR001524 (PROSITE_PATTERNS); NON_CYTOPLASMIC_DOMAIN (PHOBIUS); SIGNAL_PEPTIDE_C_REGION (PHOBIUS); SIGNAL_PEPTIDE (PHOBIUS); SIGNAL_PEPTIDE_N_REGION (PHOBIUS); SIGNAL_PEPTIDE_H_REG…
SS1G_00905T0	gi|156065789|ref|XP_001598816.1|	isochorismatase family protein family	-	-	-	-	2.16828	-	921	30	0	0.5743	F:oxidoreductase activity	IPR000868 (PFAM); IPR010987 (G3DSA:1.20.1050.GENE3D); IPR027450 (PFAM); IPR027450 (G3DSA:2.60.120.GENE3D); IPR000868 (G3DSA:3.40.50.GENE3D); PTHR11080:SF33 (PANTHER); PTHR11080 (PANTHER); IPR005123 (PROSITE_PROFILES); IPR010987 (PROSITE_PROFILES); SSF51197 (SUPERFAMILY); IPR000868 (SUPERFAMILY); IPR010987 (SUPERFAMILY)
SS1G_00908T0	gi|156065795|ref|XP_001598819.1|	enoyl-CoA hydratase/isomerase family protein	-	-	-	-	2.28279	-	283	30	0	0.819	P:biological_process; F:molecular_function	IPR029045 (G3DSA:3.90.226.GENE3D); IPR001753 (PFAM); IPR014748 (G3DSA:1.10.12.GENE3D); PTHR11941 (PANTHER); PTHR11941:SF43 (PANTHER); IPR029045 (SUPERFAMILY)
SS1G_00910T0	gi|156065799|ref|XP_001598821.1|	voltage-gated K channel beta	-	-	-	-	2.19288	2.01796	346	30	0	0.7977	F:methyltransferase activity; F:transferase activity; P:methylation	IPR005399 (PRINTS); IPR023210 (PFAM); IPR023210 (G3DSA:3.20.20.GENE3D); IPR001395 (PANTHER); IPR023210 (SUPERFAMILY)
SS1G_00914T0	gi|156065807|ref|XP_001598825.1|	predicted protein	-	-	-	-	-	2.94751	178	2	4.8e-121	0.86	-	no IPS match
SS1G_00919T0	gi|156065817|ref|XP_001598830.1|	mfs gliotoxin efflux transporter	-	2.7	3	-	-	-	559	30	0	0.7393	C:membrane; P:transport	IPR011701 (PFAM); G3DSA:1.20.1250.20 (GENE3D); G3DSA:1.20.1250.20 (GENE3D); PTHR23501 (PANTHER); PTHR23501:SF57 (PANTHER); TRANSMEMBRANE (PHOBIUS); NON_CYTOPLASMIC_DOMAIN (PHOBIUS); NON_CYTOPLASMIC_DOMAIN (PHOBIUS); NON_CYTOPLASMIC_DOMAIN (PHOBIUS); TRANSMEMBRANE (PHOBIUS); TRANSMEMBRANE (PHOBIUS); NON_CYTOPLASMIC_DOMAIN (PHOBIUS); TRANSMEMBRANE (PHOBIUS); TRANSMEMBRANE (PHOBIUS); CYTOPLASMIC_DOM…
SS1G_00928T0	gi|156065835|ref|XP_001598839.1|	mfs sugar transporter	-	-	-	-	7.2	10.6	450	30	0	0.762	C:membrane; F:transporter activity	IPR003663 (PRINTS); IPR005828 (PFAM); G3DSA:1.20.1250.20 (GENE3D); PTHR23500:SF85 (PANTHER); PTHR23500 (PANTHER); IPR005829 (PROSITE_PATTERNS); TRANSMEMBRANE (PHOBIUS); NON_CYTOPLASMIC_DOMAIN (PHOBIUS); TRANSMEMBRANE (PHOBIUS); TRANSMEMBRANE (PHOBIUS); NON_CYTOPLASMIC_DOMAIN (PHOBIUS); TRANSMEMBRANE (PHOBIUS); CYTOPLASMIC_DOMAIN (PHOBIUS); TRANSMEMBRANE (PHOBIUS); NON_CYTOPLASMIC_DOMAIN (PHOBIUS)…
SS1G_00931T0	gi|156065841|ref|XP_001598842.1|	gag-pol polyprotein	2.79569	3.30384	-	-	-	-	433	30	0	0.5913	F:molecular_function	IPR001878 (SMART); IPR005162 (PFAM); IPR001878 (PFAM); IPR001878 (G3DSA:4.10.60.GENE3D); PF13650 (PFAM); IPR032567 (PANTHER); PTHR15503:SF11 (PANTHER); IPR001878 (PROSITE_PROFILES); IPR001878 (SUPERFAMILY)
SS1G_00932T0	gi|156065843|ref|XP_001598843.1|	gag-pol polyprotein	2.5	3.1	2.5	2.6	-	-	706	30	0	0.6577	P:DNA metabolic process; F:molecular_function	IPR000953 (SMART); IPR012337 (G3DSA:3.30.420.GENE3D); IPR001584 (PFAM); G3DSA:2.40.50.40 (GENE3D); IPR023780 (PFAM); PTHR24559:SF201 (PANTHER); PTHR24559 (PANTHER); IPR000953 (PROSITE_PROFILES); IPR001584 (PROSITE_PROFILES); SSF56672 (SUPERFAMILY); IPR012337 (SUPERFAMILY); IPR016197 (SUPERFAMILY)
SS1G_00939T0	gi|156065857|ref|XP_001598850.1|	BAR domain-containing protein	2.15977	-	-	-	-	2.58008	437	30	0	0.7967	F:protein binding; C:cellular_component	Coil (COILS); Coil (COILS); IPR001452 (PRINTS); IPR004148 (SMART); IPR001452 (SMART); IPR001452 (PFAM); IPR027267 (G3DSA:1.20.1270.GENE3D); IPR004148 (PFAM); G3DSA:2.30.30.40 (GENE3D); PTHR10663 (PANTHER); PTHR10663:SF177 (PANTHER); IPR001452 (PROSITE_PROFILES); IPR004148 (PROSITE_PROFILES); IPR001452 (SUPERFAMILY); SSF103657 (SUPERFAMILY)
SS1G_00945T0	gi|156065869|ref|XP_001598856.1|	F-box domain-containing protein	-	-	2.73849	2.9163	-	-	767	30	0	0.5373	F:protein binding	IPR001810 (PROSITE_PROFILES); IPR001810 (SUPERFAMILY)
SS1G_00966T0	gi|156065911|ref|XP_001598877.1|	SOM1 protein	-	2.23667	2.00514	-	-	-	762	30	0	0.5783	F:protein binding	Coil (COILS); PTHR12610:SF12 (PANTHER); PTHR12610 (PANTHER); IPR006594 (PROSITE_PROFILES)
SS1G_00974T0	gi|156065927|ref|XP_001598885.1|	extracellular dihydrogeodin oxidase	-	5.23058	4.86166	3.82912	-	2.835	580	30	0	0.6867	F:oxidoreductase activity	IPR011706 (PFAM); IPR011707 (PFAM); IPR008972 (G3DSA:2.60.40.GENE3D); IPR008972 (G3DSA:2.60.40.GENE3D); IPR001117 (PFAM); PTHR11709 (PANTHER); PTHR11709:SF71 (PANTHER); IPR002355 (PROSITE_PATTERNS); IPR002355 (PROSITE_PATTERNS); SIGNAL_PEPTIDE_C_REGION (PHOBIUS); SIGNAL_PEPTIDE (PHOBIUS); SIGNAL_PEPTIDE_N_REGION (PHOBIUS); NON_CYTOPLASMIC_DOMAIN (PHOBIUS); SIGNAL_PEPTIDE_H_REGION (PHOBIUS); Signa…
SS1G_00978T0	gi|156065935|ref|XP_001598889.1|	wsc domain-containing protein	-	-	-	-	-	25.4326	518	30	0	0.7097	F:molecular_function; P:biological_process; C:cellular_component; F:hydrolase activity; P:metabolic process; F:hydrolase activity, acting on glycosyl bonds	IPR013994 (SMART); IPR002889 (PFAM); IPR018535 (PFAM); PTHR32208 (PANTHER); PTHR32208:SF23 (PANTHER); SIGNAL_PEPTIDE_N_REGION (PHOBIUS); NON_CYTOPLASMIC_DOMAIN (PHOBIUS); SIGNAL_PEPTIDE_H_REGION (PHOBIUS); SIGNAL_PEPTIDE_C_REGION (PHOBIUS); SIGNAL_PEPTIDE (PHOBIUS); IPR002889 (PROSITE_PROFILES); SignalP-noTM (SIGNALP_EUK); SignalP-TM (SIGNALP_GRAM_POSITIVE); SignalP-noTM (SIGNALP_GRAM_NEGATIVE)
SS1G_00983T0	gi|156065945|ref|XP_001598894.1|	HAD-superfamily subfamily IIA hydrolase	-	-	-	-	-	6.5979	448	30	0	0.722	F:hydrolase activity; P:metabolic process; C:mitochondrion; P:proteolysis; C:cell wall; F:serine-type peptidase activity; C:membrane; F:peptidase activity; C:extracellular region	Coil (COILS); IPR023214 (G3DSA:3.40.50.GENE3D); PF13242 (PFAM); IPR006357 (TIGRFAM); IPR006353 (TIGRFAM); PTHR14269 (PANTHER); PTHR14269:SF14 (PANTHER); IPR023214 (SUPERFAMILY)
SS1G_00989T0	gi|156065957|ref|XP_001598900.1|	cytochrome c	4.3	3.5	2.8	-	-	2.8	108	30	3.8e-73	0.9137	F:molecular_function	IPR002327 (PRINTS); IPR009056 (PFAM); IPR009056 (G3DSA:1.10.760.GENE3D); IPR002327 (PANTHER); IPR009056 (PROSITE_PROFILES); IPR009056 (SUPERFAMILY)
SS1G_00998T0	gi|156065975|ref|XP_001598909.1|	shugoshin c terminal domain-containing protein	-	-	-	2.02584	-	-	740	30	0	0.5207	C:nucleus; C:chromosome; P:organelle organization; P:cell cycle	Coil (COILS); IPR011516 (PFAM); IPR011515 (PFAM); PTHR21669:SF11 (PANTHER); PTHR21669 (PANTHER)
SS1G_01005T0	gi|156065989|ref|XP_001598916.1|	alpha-glucosidase	-	-	-	-	9.2	7.2	904	30	0	0.6783	P:carbohydrate metabolic process; F:hydrolase activity	IPR025887 (PFAM); IPR031727 (PFAM); IPR000322 (PFAM); PTHR22762:SF67 (PANTHER); PTHR22762 (PANTHER); IPR030459 (PROSITE_PATTERNS); IPR030458 (PROSITE_PATTERNS); SIGNAL_PEPTIDE_H_REGION (PHOBIUS); SIGNAL_PEPTIDE (PHOBIUS); NON_CYTOPLASMIC_DOMAIN (PHOBIUS); SIGNAL_PEPTIDE_N_REGION (PHOBIUS); SIGNAL_PEPTIDE_C_REGION (PHOBIUS); SignalP-noTM (SIGNALP_GRAM_NEGATIVE); SignalP-TM (SIGNALP_GRAM_POSITIVE);…
SS1G_01006T0	gi|156065991|ref|XP_001598917.1|	cytochrome p450	-	-	-	-	-	3.5	460	30	0	0.6493	F:oxidoreductase activity	IPR002401 (PRINTS); IPR001128 (PRINTS); IPR001128 (PFAM); IPR001128 (G3DSA:1.10.630.GENE3D); PTHR24305 (PANTHER); IPR017972 (PROSITE_PATTERNS); SIGNAL_PEPTIDE_N_REGION (PHOBIUS); SIGNAL_PEPTIDE (PHOBIUS); SIGNAL_PEPTIDE_C_REGION (PHOBIUS); SIGNAL_PEPTIDE_H_REGION (PHOBIUS); NON_CYTOPLASMIC_DOMAIN (PHOBIUS); IPR001128 (SUPERFAMILY)
SS1G_01021T0	gi|156066021|ref|XP_001598932.1|	beta-glucosidase	-	-	-	-	-	5.2	834	30	0	0.774	P:carbohydrate metabolic process; F:hydrolase activity	IPR001764 (PRINTS); IPR011658 (SMART); IPR011658 (PFAM); IPR002772 (G3DSA:3.40.50.GENE3D); IPR001764 (PFAM); IPR001764 (G3DSA:3.20.20.GENE3D); IPR026891 (PFAM); IPR002772 (PFAM); PTHR30620:SF18 (PANTHER); IPR026892 (PANTHER); IPR019800 (PROSITE_PATTERNS); IPR017853 (SUPERFAMILY); IPR002772 (SUPERFAMILY)
SS1G_01029T0	gi|156066035|ref|XP_001598939.1|	duf1479 domain protein	-	3.3574	3.44036	2.35088	2.45666	2.09727	483	30	0	0.7133	-	IPR010856 (PFAM); IPR027443 (G3DSA:2.60.120.GENE3D); PTHR30613 (PANTHER); PTHR30613:SF1 (PANTHER); NON_CYTOPLASMIC_DOMAIN (PHOBIUS); SIGNAL_PEPTIDE (PHOBIUS); SIGNAL_PEPTIDE_C_REGION (PHOBIUS); SIGNAL_PEPTIDE_N_REGION (PHOBIUS); SIGNAL_PEPTIDE_H_REGION (PHOBIUS); SSF51197 (SUPERFAMILY)
SS1G_01050T0	gi|156066077|ref|XP_001598960.1|	5-methyltetrahydropteroyltriglutamate-homocysteine methyltransferase	-	-	-	-	2.64222	-	401	30	0	0.8037	P:cellular amino acid metabolic process; F:transferase activity	Coil (COILS); IPR002629 (PFAM); G3DSA:3.20.20.210 (GENE3D); PTHR30519:SF8 (PANTHER); PTHR30519 (PANTHER); SSF51726 (SUPERFAMILY)
SS1G_01054T0	gi|156066085|ref|XP_001598964.1|	tfdA family taurine dioxygenase	-	-	-	-	6.16525	4.58135	344	30	0	0.809	F:oxidoreductase activity	G3DSA:3.60.130.10 (GENE3D); IPR003819 (PFAM); PTHR30468:SF10 (PANTHER); PTHR30468 (PANTHER); SSF51197 (SUPERFAMILY)
SS1G_01055T0	gi|156066087|ref|XP_001598965.1|	mfs galactonate transporter	-	-	-	-	3.8	-	498	30	0	0.809	C:membrane; P:transport	IPR011701 (PFAM); G3DSA:1.20.1250.20 (GENE3D); PTHR11662 (PANTHER); PTHR11662:SF315 (PANTHER); NON_CYTOPLASMIC_DOMAIN (PHOBIUS); TRANSMEMBRANE (PHOBIUS); TRANSMEMBRANE (PHOBIUS); NON_CYTOPLASMIC_DOMAIN (PHOBIUS); TRANSMEMBRANE (PHOBIUS); CYTOPLASMIC_DOMAIN (PHOBIUS); TRANSMEMBRANE (PHOBIUS); TRANSMEMBRANE (PHOBIUS); CYTOPLASMIC_DOMAIN (PHOBIUS); CYTOPLASMIC_DOMAIN (PHOBIUS); NON_CYTOPLASMIC_DOMAI…
SS1G_01060T0	gi|156066097|ref|XP_001598970.1|	NADH oxidase	-	-	-	-	-	2.9223	443	30	0	0.771	F:oxidoreductase activity	IPR013785 (G3DSA:3.20.20.GENE3D); IPR001155 (PFAM); PTHR22893:SF36 (PANTHER); PTHR22893 (PANTHER); SSF51395 (SUPERFAMILY)
SS1G_01066T0	gi|156066109|ref|XP_001598976.1|	predicted protein	-	-	-	-	-	2.48671	253	2	0	0.88	-	Coil (COILS)
SS1G_01079T0	gi|156061930|ref|XP_001596887.1|	metallo-beta-lactamase superfamily protein	-	-	-	-	3.77503	4.14966	307	30	0	0.751	F:hydrolase activity; P:metabolic process; P:biological_process; C:cellular_component	IPR001279 (SMART); IPR001279 (PFAM); IPR001279 (G3DSA:3.60.15.GENE3D); PTHR11935 (PANTHER); PTHR11935:SF100 (PANTHER); IPR001279 (SUPERFAMILY)
SS1G_01081T0	gi|156061934|ref|XP_001596889.1|	catalase	-	3.86204	4.42896	4.42566	2.5138	-	714	30	0	0.802	F:oxidoreductase activity; P:response to stress	IPR018028 (PRINTS); IPR024712 (PIRSF); IPR011614 (SMART); IPR029062 (G3DSA:3.40.50.GENE3D); IPR010582 (PFAM); IPR011614 (PFAM); IPR011614 (G3DSA:2.40.180.GENE3D); IPR018028 (PANTHER); PTHR11465:SF12 (PANTHER); IPR024708 (PROSITE_PATTERNS); IPR002226 (PROSITE_PATTERNS); SIGNAL_PEPTIDE (PHOBIUS); NON_CYTOPLASMIC_DOMAIN (PHOBIUS); SIGNAL_PEPTIDE_C_REGION (PHOBIUS); SIGNAL_PEPTIDE_N_REGION (PHOBIUS);…
SS1G_01082T0	gi|156061936|ref|XP_001596890.1|	predicted protein	-	9.68268	6	-	-	-	162	1	4.5e-116	1	-	no IPS match
SS1G_01083T0	gi|156061938|ref|XP_001596891.1|	alpha-glucosidase	2.4	4.7	3	-	4.6	5.3	998	30	0	0.7717	P:carbohydrate metabolic process; F:hydrolase activity	IPR031727 (PFAM); IPR000322 (PFAM); PTHR22762:SF82 (PANTHER); PTHR22762 (PANTHER); IPR030459 (PROSITE_PATTERNS); IPR030458 (PROSITE_PATTERNS); NON_CYTOPLASMIC_DOMAIN (PHOBIUS); SIGNAL_PEPTIDE_H_REGION (PHOBIUS); SIGNAL_PEPTIDE_N_REGION (PHOBIUS); SIGNAL_PEPTIDE (PHOBIUS); SIGNAL_PEPTIDE_C_REGION (PHOBIUS); SignalP-TM (SIGNALP_GRAM_POSITIVE); SignalP-noTM (SIGNALP_GRAM_NEGATIVE); SignalP-noTM (SIG…
SS1G_01086T0	gi|156061944|ref|XP_001596894.1|	predicted protein	-	-	-	-	-	2.86179	153	5	4.5e-105	0.7	-	SIGNAL_PEPTIDE_H_REGION (PHOBIUS); SIGNAL_PEPTIDE_C_REGION (PHOBIUS); SIGNAL_PEPTIDE (PHOBIUS); SIGNAL_PEPTIDE_N_REGION (PHOBIUS); NON_CYTOPLASMIC_DOMAIN (PHOBIUS); SignalP-noTM (SIGNALP_EUK); SignalP-TM (SIGNALP_GRAM_POSITIVE)
SS1G_01096T0	gi|156061964|ref|XP_001596904.1|	cyclohexanone monooxygenase	-	-	-	-	19.5955	22.6338	520	30	0	0.7393	F:oxidoreductase activity	Coil (COILS); PF13738 (PFAM); IPR023753 (G3DSA:3.50.50.GENE3D); PTHR23023 (PANTHER); PTHR23023:SF91 (PANTHER); IPR023753 (SUPERFAMILY); IPR023753 (SUPERFAMILY); IPR023753 (SUPERFAMILY)
SS1G_01099T0	gi|156061970|ref|XP_001596907.1|	delta-1-pyrroline-5-carboxylate dehydrogenase	-	-	-	-	4.25443	8.1003	552	30	0	0.8773	F:oxidoreductase activity; P:cellular amino acid metabolic process	IPR016163 (G3DSA:3.40.309.GENE3D); IPR005931 (TIGRFAM); IPR015590 (PFAM); IPR016162 (G3DSA:3.40.605.GENE3D); PTHR11699:SF18 (PANTHER); PTHR11699 (PANTHER); IPR016160 (PROSITE_PATTERNS); IPR029510 (PROSITE_PATTERNS); IPR016161 (SUPERFAMILY)
SS1G_01107T0	gi|156061986|ref|XP_001596915.1|	predicted protein	-	-	-	-	2.77761	10.0807	191	2	7.3e-134	0.915	-	SIGNAL_PEPTIDE_N_REGION (PHOBIUS); SIGNAL_PEPTIDE (PHOBIUS); NON_CYTOPLASMIC_DOMAIN (PHOBIUS); SIGNAL_PEPTIDE_C_REGION (PHOBIUS); SIGNAL_PEPTIDE_H_REGION (PHOBIUS); SignalP-noTM (SIGNALP_EUK)
SS1G_01109T0	gi|156061990|ref|XP_001596917.1|	C2H2 transcription factor	19.8	26.1	26.6	15.6	-	-	487	30	0	0.5423	F:molecular_function	Coil (COILS); IPR015880 (SMART); IPR013087 (G3DSA:3.30.160.GENE3D); IPR013087 (G3DSA:3.30.160.GENE3D); PTHR24409 (PANTHER); IPR007087 (PROSITE_PATTERNS); IPR007087 (PROSITE_PROFILES); SignalP-noTM (SIGNALP_EUK); SSF57667 (SUPERFAMILY)
SS1G_01111T0	gi|156061994|ref|XP_001596919.1|	cytosine permease	-	-	-	-	-	3.58122	544	30	0	0.7047	C:membrane; F:transporter activity	IPR026030 (PIRSF); IPR001248 (PFAM); PTHR31806:SF7 (PANTHER); PTHR31806 (PANTHER); NON_CYTOPLASMIC_DOMAIN (PHOBIUS); TRANSMEMBRANE (PHOBIUS); TRANSMEMBRANE (PHOBIUS); NON_CYTOPLASMIC_DOMAIN (PHOBIUS); TRANSMEMBRANE (PHOBIUS); TRANSMEMBRANE (PHOBIUS); CYTOPLASMIC_DOMAIN (PHOBIUS); CYTOPLASMIC_DOMAIN (PHOBIUS); NON_CYTOPLASMIC_DOMAIN (PHOBIUS); CYTOPLASMIC_DOMAIN (PHOBIUS); CYTOPLASMIC_DOMAIN (PHOB…
SS1G_01113T0	gi|156061998|ref|XP_001596921.1|	metallo-dependent amidohydrolase	-	-	-	-	3.2	-	947	30	0	0.6317	F:hydrolase activity	IPR006680 (PFAM); IPR011059 (G3DSA:2.30.40.GENE3D); G3DSA:3.20.20.140 (GENE3D); PTHR11647:SF70 (PANTHER); PTHR11647 (PANTHER); TRANSMEMBRANE (PHOBIUS); CYTOPLASMIC_DOMAIN (PHOBIUS); NON_CYTOPLASMIC_DOMAIN (PHOBIUS); IPR011059 (SUPERFAMILY); IPR032466 (SUPERFAMILY); TMhelix (TMHMM)
SS1G_01121T0	gi|156062014|ref|XP_001596929.1|	cyclin-like protein	-	-	-	-	-	2.12483	332	30	0	0.6237	F:protein binding; P:cellular protein modification process; P:regulation of biological process; P:cell cycle	IPR013922 (PFAM); PTHR15615:SF27 (PANTHER); PTHR15615 (PANTHER); IPR013763 (SUPERFAMILY)
SS1G_01126T0	gi|156062024|ref|XP_001596934.1|	predicted protein	-	-	10.4	-	-	-	283	2	0	0.875	-	NON_CYTOPLASMIC_DOMAIN (PHOBIUS); TRANSMEMBRANE (PHOBIUS); CYTOPLASMIC_DOMAIN (PHOBIUS); TMhelix (TMHMM)
SS1G_01131T0	gi|156062034|ref|XP_001596939.1|	polysaccharide (chitin) deacetylase	-	-	-	-	3	3.6	311	30	0	0.895	P:carbohydrate metabolic process; F:hydrolase activity	IPR002509 (G3DSA:3.20.20.GENE3D); IPR002509 (PFAM); PTHR10587:SF76 (PANTHER); PTHR10587 (PANTHER); IPR002509 (PROSITE_PROFILES); IPR011330 (SUPERFAMILY)
SS1G_01137T0	gi|156062046|ref|XP_001596945.1|	peroxisomal dehydratase	-	-	-	-	2.60346	3.44028	327	30	0	0.7943	P:metabolic process; F:isomerase activity; F:oxidoreductase activity; C:cellular_component	IPR002539 (PFAM); IPR029069 (G3DSA:3.10.129.GENE3D); IPR029069 (G3DSA:3.10.129.GENE3D); PTHR13078 (PANTHER); IPR029069 (SUPERFAMILY); IPR029069 (SUPERFAMILY)
SS1G_01156T0	gi|156062082|ref|XP_001596963.1|	retrotransposon nucleocapsid protein	3.2	2.5	2.1	-	-	-	1811	30	0	0.6583	P:DNA metabolic process; F:molecular_function	IPR000953 (SMART); G3DSA:3.10.10.10 (GENE3D); IPR000477 (PFAM); IPR001584 (PFAM); G3DSA:3.30.70.270 (GENE3D); G3DSA:2.40.50.40 (GENE3D); IPR012337 (G3DSA:3.30.420.GENE3D); PTHR24559:SF213 (PANTHER); PTHR24559 (PANTHER); IPR001584 (PROSITE_PROFILES); IPR000477 (PROSITE_PROFILES); IPR000953 (PROSITE_PROFILES); SSF56672 (SUPERFAMILY); IPR016197 (SUPERFAMILY); IPR012337 (SUPERFAMILY)
SS1G_01166T0	gi|156062102|ref|XP_001596973.1|	aldehyde dehydrogenase family protein	-	-	-	-	3.36512	5.0194	486	30	0	0.7097	F:oxidoreductase activity	IPR016163 (G3DSA:3.40.309.GENE3D); IPR016162 (G3DSA:3.40.605.GENE3D); IPR015590 (PFAM); PTHR11699:SF170 (PANTHER); PTHR11699 (PANTHER); IPR016161 (SUPERFAMILY)
SS1G_01183T0	gi|156062136|ref|XP_001596990.1|	predicted protein	-	-	-	-	10.5323	7.95962	451	30	0	0.4773	-	no IPS match
SS1G_01199T0	gi|156062168|ref|XP_001597006.1|	pyridoxal reductase	-	-	-	-	-	4.09539	331	30	0	0.7433	C:cytoplasm; C:nucleus; F:molecular_function; P:biological_process	IPR023210 (G3DSA:3.20.20.GENE3D); IPR023210 (PFAM); PTHR11732:SF124 (PANTHER); IPR001395 (PANTHER); IPR023210 (SUPERFAMILY)
SS1G_01210T0	gi|156062188|ref|XP_001597016.1|	pap2 domain-containing protein	-	-	-	-	-	6.56097	521	30	0	0.6887	P:metabolic process; C:membrane; F:catalytic activity; P:oxidation-reduction process; F:peroxidase activity	IPR000326 (SMART); IPR000326 (G3DSA:1.20.144.GENE3D); IPR000326 (PFAM); PTHR10165:SF101 (PANTHER); PTHR10165 (PANTHER); TRANSMEMBRANE (PHOBIUS); CYTOPLASMIC_DOMAIN (PHOBIUS); TRANSMEMBRANE (PHOBIUS); CYTOPLASMIC_DOMAIN (PHOBIUS); NON_CYTOPLASMIC_DOMAIN (PHOBIUS); CYTOPLASMIC_DOMAIN (PHOBIUS); TRANSMEMBRANE (PHOBIUS); TRANSMEMBRANE (PHOBIUS); NON_CYTOPLASMIC_DOMAIN (PHOBIUS); NON_CYTOPLASMIC_DOMAI…
SS1G_01216T0	gi|156062200|ref|XP_001597022.1|	arabinogalactan endo-beta-galactosidase	4.1	9.6	11.9	7.2	4.1	-	398	30	0	0.6717	P:carbohydrate metabolic process; F:hydrolase activity	IPR011683 (PFAM); IPR013781 (G3DSA:3.20.20.GENE3D); PTHR34983 (PANTHER); PTHR34983:SF1 (PANTHER); IPR017853 (SUPERFAMILY)
SS1G_01217T0	gi|156062202|ref|XP_001597023.1|	NRPS-like enzyme	-	-	-	5.4	10.5	7.7	1075	30	0	0.576	P:biological_process; F:molecular_function	IPR020806 (SMART); IPR009081 (PFAM); G3DSA:3.40.50.980 (GENE3D); IPR016040 (G3DSA:3.40.50.GENE3D); IPR009081 (G3DSA:1.10.1200.GENE3D); IPR000873 (PFAM); IPR013120 (PFAM); G3DSA:3.40.50.980 (GENE3D); PTHR24095:SF187 (PANTHER); PTHR24095 (PANTHER); IPR009081 (PROSITE_PROFILES); SSF56801 (SUPERFAMILY); IPR009081 (SUPERFAMILY); IPR016040 (SUPERFAMILY)
SS1G_01219T0	gi|156062206|ref|XP_001597025.1|	integral membrane protein	-	-	-	38.6188	127.604	86.3258	172	30	1.2e-119	0.5693	F:molecular_function; P:biological_process; C:cellular_component; F:hydrolase activity, hydrolyzing O-glycosyl compounds; F:carbohydrate binding; F:hydrolase activity; P:metabolic process; P:carbohydrate metabolic process; F:hydrolase activity, acting on glycosyl bonds; F:catalytic activity; P:signal transduction	PTHR33048:SF40 (PANTHER); PTHR33048 (PANTHER); TRANSMEMBRANE (PHOBIUS); NON_CYTOPLASMIC_DOMAIN (PHOBIUS); CYTOPLASMIC_DOMAIN (PHOBIUS); CYTOPLASMIC_DOMAIN (PHOBIUS); TRANSMEMBRANE (PHOBIUS); TRANSMEMBRANE (PHOBIUS); NON_CYTOPLASMIC_DOMAIN (PHOBIUS); TMhelix (TMHMM); TMhelix (TMHMM); TMhelix (TMHMM); TMhelix (TMHMM)
SS1G_01229T0	gi|156062226|ref|XP_001597035.1|	exo-beta 1,3 glucanase	-	-	-	-	3.4	22.8	727	30	0	0.7523	F:hydrolase activity; P:metabolic process; F:hydrolase activity, acting on glycosyl bonds; F:glucan exo-1,3-beta-glucosidase activity; F:molecular_function; P:carbohydrate metabolic process; C:cellular_component; P:biological_process	IPR012334 (G3DSA:2.160.20.GENE3D); IPR024535 (PFAM); PTHR31375:SF21 (PANTHER); PTHR31375 (PANTHER); IPR011050 (SUPERFAMILY); IPR011050 (SUPERFAMILY); IPR011050 (SUPERFAMILY)
SS1G_01231T0	gi|156062230|ref|XP_001597037.1|	sulfate permease	-	-	-	-	-	5.73777	718	30	0	0.591	C:membrane; F:transporter activity	IPR011547 (PFAM); IPR002645 (PFAM); IPR002645 (G3DSA:3.30.750.GENE3D); PTHR11814:SF83 (PANTHER); IPR001902 (PANTHER); TRANSMEMBRANE (PHOBIUS); NON_CYTOPLASMIC_DOMAIN (PHOBIUS); CYTOPLASMIC_DOMAIN (PHOBIUS); NON_CYTOPLASMIC_DOMAIN (PHOBIUS); TRANSMEMBRANE (PHOBIUS); TRANSMEMBRANE (PHOBIUS); CYTOPLASMIC_DOMAIN (PHOBIUS); CYTOPLASMIC_DOMAIN (PHOBIUS); NON_CYTOPLASMIC_DOMAIN (PHOBIUS); CYTOPLASMIC_DO…
SS1G_01235T0	gi|156062238|ref|XP_001597041.1|	predicted protein	-	-	-	-	-	34.6414	183	2	1.8e-127	0.945	-	SIGNAL_PEPTIDE_H_REGION (PHOBIUS); SIGNAL_PEPTIDE (PHOBIUS); SIGNAL_PEPTIDE_N_REGION (PHOBIUS); SIGNAL_PEPTIDE_C_REGION (PHOBIUS); NON_CYTOPLASMIC_DOMAIN (PHOBIUS); SignalP-noTM (SIGNALP_GRAM_NEGATIVE); SignalP-TM (SIGNALP_GRAM_POSITIVE); SignalP-noTM (SIGNALP_EUK)
SS1G_01236T0	gi|156062240|ref|XP_001597042.1|	tripeptidyl peptidase	-	-	-	-	-	9.7	566	30	0	0.4997	F:molecular_function; F:transferase activity; F:hydrolase activity; P:metabolic process; P:biological_process; F:transferase activity, transferring acyl groups; C:cellular_component	IPR013595 (PFAM); IPR000073 (PFAM); IPR029058 (G3DSA:3.40.50.GENE3D); PTHR10992:SF863 (PANTHER); PTHR10992 (PANTHER); SIGNAL_PEPTIDE (PHOBIUS); SIGNAL_PEPTIDE_H_REGION (PHOBIUS); NON_CYTOPLASMIC_DOMAIN (PHOBIUS); SIGNAL_PEPTIDE_N_REGION (PHOBIUS); SIGNAL_PEPTIDE_C_REGION (PHOBIUS); SignalP-noTM (SIGNALP_EUK); IPR029058 (SUPERFAMILY)
SS1G_01238T0	gi|156062244|ref|XP_001597044.1|	beta-D-glucuronidase	7.6	-	4.7	-	-	-	423	30	0	0.651	P:carbohydrate metabolic process	IPR013781 (G3DSA:3.20.20.GENE3D); IPR004886 (PFAM); PTHR31468:SF8 (PANTHER); PTHR31468 (PANTHER); SIGNAL_PEPTIDE_N_REGION (PHOBIUS); NON_CYTOPLASMIC_DOMAIN (PHOBIUS); SIGNAL_PEPTIDE_C_REGION (PHOBIUS); SIGNAL_PEPTIDE_H_REGION (PHOBIUS); TRANSMEMBRANE (PHOBIUS); CYTOPLASMIC_DOMAIN (PHOBIUS); SIGNAL_PEPTIDE (PHOBIUS); SignalP-noTM (SIGNALP_EUK); SignalP-noTM (SIGNALP_GRAM_NEGATIVE); SignalP-TM (SIG…
SS1G_01239T0	gi|156062246|ref|XP_001597045.1|	Predicted protein	-	-	-	-	-	3.3	418	30	0	0.5113	-	PTHR37848 (PANTHER); NON_CYTOPLASMIC_DOMAIN (PHOBIUS); CYTOPLASMIC_DOMAIN (PHOBIUS); TRANSMEMBRANE (PHOBIUS); TMhelix (TMHMM)
SS1G_01251T0	gi|156062270|ref|XP_001597057.1|	FAD-dependent monooxygenase	2.8	2.2	-	-	-	-	544	30	0	0.4973	F:oxidoreductase activity	PR00420 (PRINTS); IPR023753 (G3DSA:3.50.50.GENE3D); PTHR13789 (PANTHER); PTHR13789:SF243 (PANTHER); IPR023753 (SUPERFAMILY)
SS1G_01261T0	gi|156062290|ref|XP_001597067.1|	microtubule associated protein	-	-	-	-	-	2.3514	291	30	0	0.5227	-	IPR018750 (PFAM); NON_CYTOPLASMIC_DOMAIN (PHOBIUS); CYTOPLASMIC_DOMAIN (PHOBIUS); TRANSMEMBRANE (PHOBIUS); TRANSMEMBRANE (PHOBIUS); CYTOPLASMIC_DOMAIN (PHOBIUS); NON_CYTOPLASMIC_DOMAIN (PHOBIUS); TRANSMEMBRANE (PHOBIUS); TRANSMEMBRANE (PHOBIUS); CYTOPLASMIC_DOMAIN (PHOBIUS); TRANSMEMBRANE (PHOBIUS); CYTOPLASMIC_DOMAIN (PHOBIUS); TRANSMEMBRANE (PHOBIUS); NON_CYTOPLASMIC_DOMAIN (PHOBIUS); TMhelix (…
SS1G_01299T0	gi|156062366|ref|XP_001597105.1|	DNA damage repair protein	-	2.94248	3.85544	3.16458	-	-	1255	30	0	0.6647	F:DNA binding; F:nucleotidyltransferase activity; P:DNA metabolic process; P:response to stress	Coil (COILS); IPR012112 (PIRSF); IPR001357 (SMART); IPR025527 (PFAM); IPR001357 (PFAM); IPR031991 (PFAM); G3DSA:3.30.70.270 (GENE3D); IPR017961 (G3DSA:3.30.1490.GENE3D); IPR001357 (G3DSA:3.40.50.GENE3D); G3DSA:1.10.150.20 (GENE3D); IPR001126 (PFAM); IPR017961 (PFAM); PTHR11076 (PANTHER); PTHR11076:SF12 (PANTHER); IPR001357 (PROSITE_PROFILES); IPR001126 (PROSITE_PROFILES); IPR017961 (SUPERFAMILY);…
SS1G_01302T0	gi|156062372|ref|XP_001597108.1|	mfs sugar transporter	-	-	-	-	-	47.6	534	30	0	0.8087	C:membrane; F:transporter activity	IPR003663 (PRINTS); IPR003663 (TIGRFAM); IPR005828 (PFAM); G3DSA:1.20.1250.20 (GENE3D); PTHR23500:SF46 (PANTHER); PTHR23500 (PANTHER); IPR005829 (PROSITE_PATTERNS); CYTOPLASMIC_DOMAIN (PHOBIUS); TRANSMEMBRANE (PHOBIUS); TRANSMEMBRANE (PHOBIUS); NON_CYTOPLASMIC_DOMAIN (PHOBIUS); NON_CYTOPLASMIC_DOMAIN (PHOBIUS); TRANSMEMBRANE (PHOBIUS); NON_CYTOPLASMIC_DOMAIN (PHOBIUS); TRANSMEMBRANE (PHOBIUS); CY…
SS1G_01303T0	gi|156062374|ref|XP_001597109.1|	molecular chaperone	-	-	-	-	3.42224	-	559	18	0	0.6283	F:DNA binding; P:DNA replication; C:cytoplasm; F:zinc ion binding; F:ATP binding; F:heat shock protein binding; P:response to heat; P:protein folding; F:metal ion binding; F:unfolded protein binding	IPR001623 (PRINTS); IPR001623 (SMART); IPR001623 (PFAM); IPR001623 (G3DSA:1.10.287.GENE3D); PTHR24074:SF10 (PANTHER); PTHR24074 (PANTHER); TRANSMEMBRANE (PHOBIUS); NON_CYTOPLASMIC_DOMAIN (PHOBIUS); CYTOPLASMIC_DOMAIN (PHOBIUS); IPR001623 (PROSITE_PROFILES); IPR001623 (SUPERFAMILY); TMhelix (TMHMM)
SS1G_01313T0	gi|156062394|ref|XP_001597119.1|	leucine carboxyl methyltransferase	-	-	-	-	2.74674	-	384	30	0	0.619	F:transferase activity	IPR007213 (PFAM); IPR029063 (G3DSA:3.40.50.GENE3D); PTHR13600:SF21 (PANTHER); IPR007213 (PANTHER); IPR029063 (SUPERFAMILY)
SS1G_01331T0	gi|156062430|ref|XP_001597137.1|	translocation protein SEC62	-	-	-	-	-	2.44217	468	30	0	0.74	C:membrane; C:endoplasmic reticulum; F:transporter activity	IPR004728 (PFAM); IPR011553 (TIGRFAM); PTHR12443:SF9 (PANTHER); IPR004728 (PANTHER); TRANSMEMBRANE (PHOBIUS); CYTOPLASMIC_DOMAIN (PHOBIUS); NON_CYTOPLASMIC_DOMAIN (PHOBIUS); CYTOPLASMIC_DOMAIN (PHOBIUS); TRANSMEMBRANE (PHOBIUS); TMhelix (TMHMM); TMhelix (TMHMM)
SS1G_01334T0	gi|156062436|ref|XP_001597140.1|	alpha-mannosidase	-	-	-	-	-	11.5	948	30	0	0.7473	P:carbohydrate metabolic process; F:molecular_function	IPR014718 (G3DSA:2.70.98.GENE3D); G3DSA:1.20.1050.60 (GENE3D); IPR005887 (TIGRFAM); G3DSA:1.20.1610.10 (GENE3D); IPR012939 (PFAM); G3DSA:3.30.2080.10 (GENE3D); PTHR12143 (PANTHER); PTHR12143:SF22 (PANTHER); SIGNAL_PEPTIDE (PHOBIUS); SIGNAL_PEPTIDE_H_REGION (PHOBIUS); NON_CYTOPLASMIC_DOMAIN (PHOBIUS); TRANSMEMBRANE (PHOBIUS); SIGNAL_PEPTIDE_N_REGION (PHOBIUS); CYTOPLASMIC_DOMAIN (PHOBIUS); SIGNAL_…
SS1G_01336T0	gi|156062440|ref|XP_001597142.1|	acid phosphatase-like protein	-	-	-	-	-	2.61583	472	30	0	0.4667	P:protein dephosphorylation; F:acid phosphatase activity	Coil (COILS)
SS1G_01347T0	gi|156062462|ref|XP_001597153.1|	nucleolar GTP-binding protein	2.04486	-	-	-	-	-	652	30	0	0.8717	C:nucleolus; F:molecular_function	Coil (COILS); Coil (COILS); IPR006073 (PRINTS); IPR024926 (PIRSF); IPR027417 (G3DSA:3.40.50.GENE3D); IPR010674 (PFAM); IPR012973 (PFAM); PTHR11702 (PANTHER); PTHR11702:SF4 (PANTHER); IPR031167 (PROSITE_PROFILES); IPR027417 (SUPERFAMILY)
SS1G_01350T0	gi|156062468|ref|XP_001597156.1|	DNA damage-inducible protein 1	-	-	-	-	-	3.64528	496	30	0	0.7257	F:protein binding; F:peptidase activity	IPR015940 (SMART); IPR000626 (SMART); IPR000626 (PFAM); IPR015940 (PFAM); G3DSA:1.10.8.10 (GENE3D); IPR019103 (PFAM); G3DSA:3.10.20.90 (GENE3D); PTHR12917:SF1 (PANTHER); PTHR12917 (PANTHER); IPR000626 (PROSITE_PROFILES); IPR015940 (PROSITE_PROFILES); IPR009060 (SUPERFAMILY); IPR029071 (SUPERFAMILY); IPR021109 (SUPERFAMILY)
SS1G_01353T0	gi|156062474|ref|XP_001597159.1|	Zn2 Cys6 transcription factor	-	-	-	-	-	4.1	1034	30	0	0.59	C:nucleus; P:transcription, DNA-templated; P:regulation of biological process; F:molecular_function	IPR001138 (SMART); IPR001138 (PFAM); IPR001138 (G3DSA:4.10.240.GENE3D); IPR021858 (PFAM); PTHR31263 (PANTHER); PTHR31263:SF4 (PANTHER); IPR001138 (PROSITE_PATTERNS); IPR001138 (PROSITE_PROFILES); IPR001138 (SUPERFAMILY)
SS1G_01354T0	gi|156062476|ref|XP_001597160.1|	predicted protein	-	-	-	-	-	2.32671	482	7	0	0.5929	-	no IPS match
SS1G_01373T0	gi|156062514|ref|XP_001597179.1|	carbohydrate-binding module family 1 protein	-	-	-	-	5.74044	18.5462	250	30	1.8e-179	0.634	P:carbohydrate metabolic process; C:extracellular region; F:hydrolase activity	IPR000254 (SMART); IPR000254 (PFAM); PTHR11552:SF131 (PANTHER); PTHR11552 (PANTHER); SIGNAL_PEPTIDE_H_REGION (PHOBIUS); SIGNAL_PEPTIDE_N_REGION (PHOBIUS); SIGNAL_PEPTIDE (PHOBIUS); SIGNAL_PEPTIDE_C_REGION (PHOBIUS); NON_CYTOPLASMIC_DOMAIN (PHOBIUS); IPR000254 (PROSITE_PROFILES); SignalP-noTM (SIGNALP_EUK); IPR000254 (SUPERFAMILY)
SS1G_01384T0	gi|156062536|ref|XP_001597190.1|	hypothetical protein	-	-	-	-	-	3.5992	541	30	0	0.745	F:molecular_function; C:cellular_component	PTHR40616:SF1 (PANTHER); PTHR40616 (PANTHER); SIGNAL_PEPTIDE_H_REGION (PHOBIUS); SIGNAL_PEPTIDE (PHOBIUS); SIGNAL_PEPTIDE_N_REGION (PHOBIUS); SIGNAL_PEPTIDE_C_REGION (PHOBIUS); NON_CYTOPLASMIC_DOMAIN (PHOBIUS); SignalP-noTM (SIGNALP_GRAM_NEGATIVE); SignalP-noTM (SIGNALP_EUK); SignalP-TM (SIGNALP_GRAM_POSITIVE)
SS1G_01389T0	gi|156062546|ref|XP_001597195.1|	polysaccharide lyase family 7 protein	-	4.9	4.9	5.2	-	-	273	30	0	0.706	P:metabolic process; F:lyase activity; F:molecular_function; P:biological_process; C:cellular_component; F:carbohydrate binding	IPR014895 (PFAM); IPR013320 (G3DSA:2.60.120.GENE3D); NON_CYTOPLASMIC_DOMAIN (PHOBIUS); SIGNAL_PEPTIDE_H_REGION (PHOBIUS); SIGNAL_PEPTIDE_C_REGION (PHOBIUS); SIGNAL_PEPTIDE (PHOBIUS); SIGNAL_PEPTIDE_N_REGION (PHOBIUS); SignalP-noTM (SIGNALP_GRAM_NEGATIVE); SignalP-TM (SIGNALP_GRAM_POSITIVE); SignalP-noTM (SIGNALP_EUK); IPR013320 (SUPERFAMILY)
SS1G_01399T0	gi|156062566|ref|XP_001597205.1|	predicted protein	-	2.0603	-	-	-	-	482	6	0	0.67	-	no IPS match
SS1G_01411T0	gi|156062590|ref|XP_001597217.1|	bZIP transciption factor	-	-	-	-	2	-	620	30	0	0.7437	F:DNA binding; P:transcription, DNA-templated; P:regulation of biological process	Coil (COILS); Coil (COILS); IPR004827 (SMART); G3DSA:1.20.5.170 (GENE3D); IPR004827 (PFAM); PTHR13301:SF29 (PANTHER); PTHR13301 (PANTHER); NON_CYTOPLASMIC_DOMAIN (PHOBIUS); CYTOPLASMIC_DOMAIN (PHOBIUS); TRANSMEMBRANE (PHOBIUS); IPR004827 (PROSITE_PROFILES); SSF57959 (SUPERFAMILY)
SS1G_01422T0	gi|156062612|ref|XP_001597228.1|	1,3 (4)-beta-D-glucanase	2.2	-	-	-	-	-	323	30	0	0.6657	P:carbohydrate metabolic process; F:hydrolase activity	IPR000757 (PFAM); IPR013320 (G3DSA:2.60.120.GENE3D); PTHR10963 (PANTHER); PTHR10963:SF34 (PANTHER); SIGNAL_PEPTIDE_N_REGION (PHOBIUS); SIGNAL_PEPTIDE_H_REGION (PHOBIUS); SIGNAL_PEPTIDE (PHOBIUS); NON_CYTOPLASMIC_DOMAIN (PHOBIUS); SIGNAL_PEPTIDE_C_REGION (PHOBIUS); SignalP-noTM (SIGNALP_EUK); SignalP-TM (SIGNALP_GRAM_POSITIVE); SignalP-noTM (SIGNALP_GRAM_NEGATIVE); IPR013320 (SUPERFAMILY)
SS1G_01428T0	gi|156062624|ref|XP_001597234.1|	PAN domain containing protein	-	73.1568	-	-	-	-	420	18	0	0.5567	-	IPR003609 (PFAM); NON_CYTOPLASMIC_DOMAIN (PHOBIUS); SIGNAL_PEPTIDE_N_REGION (PHOBIUS); SIGNAL_PEPTIDE_H_REGION (PHOBIUS); SIGNAL_PEPTIDE (PHOBIUS); SIGNAL_PEPTIDE_C_REGION (PHOBIUS); SignalP-noTM (SIGNALP_EUK); SignalP-noTM (SIGNALP_GRAM_NEGATIVE); SignalP-TM (SIGNALP_GRAM_POSITIVE)
SS1G_01472T0	gi|156062712|ref|XP_001597278.1|	triacylglycerol lipase	-	-	-	-	3.6	13.1	583	30	0	0.6383	F:hydrolase activity; P:metabolic process; P:biological_process; C:cellular_component	IPR002018 (PFAM); IPR029058 (G3DSA:3.40.50.GENE3D); PTHR11559 (PANTHER); PTHR11559:SF206 (PANTHER); IPR019826 (PROSITE_PATTERNS); IPR019819 (PROSITE_PATTERNS); SIGNAL_PEPTIDE (PHOBIUS); SIGNAL_PEPTIDE_H_REGION (PHOBIUS); NON_CYTOPLASMIC_DOMAIN (PHOBIUS); SIGNAL_PEPTIDE_C_REGION (PHOBIUS); SIGNAL_PEPTIDE_N_REGION (PHOBIUS); SignalP-TM (SIGNALP_GRAM_POSITIVE); SignalP-noTM (SIGNALP_EUK); SignalP-no…
SS1G_01482T0	gi|156062732|ref|XP_001597288.1|	predicted protein	-	-	-	-	3.30044	-	263	1	0	1	-	no IPS match
SS1G_01485T0	gi|156062738|ref|XP_001597291.1|	beta-glucanase	-	-	-	-	-	2.1	377	30	0	0.6277	P:carbohydrate metabolic process; F:hydrolase activity	IPR000757 (PFAM); IPR013320 (G3DSA:2.60.120.GENE3D); PTHR38121 (PANTHER); PTHR38121:SF1 (PANTHER); SIGNAL_PEPTIDE_H_REGION (PHOBIUS); SIGNAL_PEPTIDE_C_REGION (PHOBIUS); SIGNAL_PEPTIDE_N_REGION (PHOBIUS); SIGNAL_PEPTIDE (PHOBIUS); NON_CYTOPLASMIC_DOMAIN (PHOBIUS); SignalP-noTM (SIGNALP_EUK); SignalP-TM (SIGNALP_GRAM_POSITIVE); IPR013320 (SUPERFAMILY)
SS1G_01487T0	gi|156062742|ref|XP_001597293.1|	aliphatic nitrilase	-	-	-	-	10.5112	6.04858	331	30	0	0.6647	F:hydrolase activity	Coil (COILS); IPR003010 (G3DSA:3.60.110.GENE3D); IPR003010 (PFAM); PTHR23088:SF14 (PANTHER); PTHR23088 (PANTHER); IPR000132 (PROSITE_PATTERNS); SIGNAL_PEPTIDE_H_REGION (PHOBIUS); NON_CYTOPLASMIC_DOMAIN (PHOBIUS); SIGNAL_PEPTIDE (PHOBIUS); SIGNAL_PEPTIDE_C_REGION (PHOBIUS); SIGNAL_PEPTIDE_N_REGION (PHOBIUS); IPR003010 (PROSITE_PROFILES); IPR003010 (SUPERFAMILY)
SS1G_01491T0	gi|156062750|ref|XP_001597297.1|	aldo keto reductase	-	-	-	-	2.76828	-	528	30	0	0.5997	P:oxidation-reduction process; F:oxidoreductase activity; F:molecular_function; P:biological_process; C:cellular_component	IPR023210 (G3DSA:3.20.20.GENE3D); IPR023210 (PFAM); IPR001395 (PANTHER); PTHR11732:SF285 (PANTHER); IPR023210 (SUPERFAMILY)
SS1G_01493T0	gi|156062754|ref|XP_001597299.1|	glycoside hydrolase family 3 protein	-	-	-	-	4.2	17	758	30	0	0.74	P:carbohydrate metabolic process; F:hydrolase activity	IPR002772 (G3DSA:3.40.50.GENE3D); IPR001764 (PFAM); IPR001764 (G3DSA:3.20.20.GENE3D); IPR026891 (PFAM); IPR002772 (PFAM); IPR026892 (PANTHER); PTHR30620:SF34 (PANTHER); SIGNAL_PEPTIDE_H_REGION (PHOBIUS); SIGNAL_PEPTIDE_N_REGION (PHOBIUS); NON_CYTOPLASMIC_DOMAIN (PHOBIUS); SIGNAL_PEPTIDE (PHOBIUS); SIGNAL_PEPTIDE_C_REGION (PHOBIUS); IPR017853 (SUPERFAMILY); IPR002772 (SUPERFAMILY)
SS1G_01494T0	gi|156062756|ref|XP_001597300.1|	1,3-alpha-glucanase/mutanase	-	-	-	-	-	30.7	753	30	0	0.7227	F:hydrolase activity	IPR005197 (PFAM); PTHR10566 (PANTHER); PTHR10566:SF80 (PANTHER)
SS1G_01495T0	gi|156062758|ref|XP_001597301.1|	predicted protein	-	-	-	-	4.27358	11.2455	290	4	0	0.655	-	NON_CYTOPLASMIC_DOMAIN (PHOBIUS); CYTOPLASMIC_DOMAIN (PHOBIUS); SIGNAL_PEPTIDE_N_REGION (PHOBIUS); SIGNAL_PEPTIDE (PHOBIUS); TRANSMEMBRANE (PHOBIUS); SIGNAL_PEPTIDE_H_REGION (PHOBIUS); SIGNAL_PEPTIDE_C_REGION (PHOBIUS); SignalP-noTM (SIGNALP_EUK); SignalP-noTM (SIGNALP_GRAM_NEGATIVE); SignalP-TM (SIGNALP_GRAM_POSITIVE)
SS1G_01499T0	gi|156062766|ref|XP_001597305.1|	hypothetical protein	-	2.20927	2.6	-	4.58022	12.9413	1043	30	0	0.9087	F:oxidoreductase activity	IPR002401 (PRINTS); IPR001128 (PRINTS); IPR006600 (SMART); IPR001128 (PFAM); IPR004875 (PFAM); IPR001128 (G3DSA:1.10.630.GENE3D); IPR001878 (G3DSA:4.10.60.GENE3D); IPR006600 (PFAM); PTHR19303 (PANTHER); PTHR19303:SF6 (PANTHER); IPR017972 (PROSITE_PATTERNS); IPR001878 (PROSITE_PROFILES); IPR006600 (PROSITE_PROFILES); IPR001128 (SUPERFAMILY)
SS1G_01505T0	gi|156062778|ref|XP_001597311.1|	glucose N-acetyltransferase	-	-	3.25745	3.40482	-	-	479	30	0	0.6017	P:carbohydrate metabolic process; P:cellular protein modification process; C:Golgi apparatus; F:transferase activity	IPR029044 (G3DSA:3.90.550.GENE3D); IPR030518 (PTHR11183:PANTHER); PTHR11183 (PANTHER); TRANSMEMBRANE (PHOBIUS); CYTOPLASMIC_DOMAIN (PHOBIUS); NON_CYTOPLASMIC_DOMAIN (PHOBIUS); IPR029044 (SUPERFAMILY)
SS1G_01516T0	gi|156062800|ref|XP_001597322.1|	hypothetical protein	-	-	-	-	2.57528	2.61988	342	7	0	0.5014	-	Coil (COILS)
SS1G_01523T0	gi|156062814|ref|XP_001597329.1|	MFS sugar transporter	-	-	-	-	13.0608	12.4841	523	30	0	0.682	C:membrane; F:transporter activity	IPR005828 (PFAM); G3DSA:1.20.1250.20 (GENE3D); PTHR23500 (PANTHER); PTHR23500:SF106 (PANTHER); NON_CYTOPLASMIC_DOMAIN (PHOBIUS); TRANSMEMBRANE (PHOBIUS); NON_CYTOPLASMIC_DOMAIN (PHOBIUS); TRANSMEMBRANE (PHOBIUS); TRANSMEMBRANE (PHOBIUS); NON_CYTOPLASMIC_DOMAIN (PHOBIUS); TRANSMEMBRANE (PHOBIUS); CYTOPLASMIC_DOMAIN (PHOBIUS); TRANSMEMBRANE (PHOBIUS); CYTOPLASMIC_DOMAIN (PHOBIUS); CYTOPLASMIC_DOMAI…
SS1G_01537T0	gi|156062842|ref|XP_001597343.1|	similar to platelet-activating factor acetylhydrolase and phospholipase A2	4.58469	6.58722	4.67257	-	-	-	551	30	0	0.6903	P:lipid metabolic process; F:hydrolase activity	IPR016715 (PIRSF); IPR029058 (G3DSA:3.40.50.GENE3D); IPR005065 (PFAM); IPR005065 (PANTHER); PTHR10272:SF7 (PANTHER); IPR029058 (SUPERFAMILY)
SS1G_01546T0	gi|156062860|ref|XP_001597352.1|	WW domain-containing protein	-	-	-	-	-	2.33541	489	30	0	0.5367	F:protein binding	IPR001202 (SMART); G3DSA:2.20.70.10 (GENE3D); IPR001202 (PFAM); PTHR10351 (PANTHER); PTHR10351:SF46 (PANTHER); IPR001202 (PROSITE_PATTERNS); IPR001202 (PROSITE_PROFILES); IPR001202 (SUPERFAMILY)
SS1G_01551T0	gi|156062870|ref|XP_001597357.1|	nucleolar protein NOP52 variant	2.52979	-	-	-	-	-	268	30	0	0.583	P:RNA metabolic process; P:ribosome biogenesis; C:cellular_component	IPR010301 (PFAM); IPR010301 (PANTHER)
SS1G_01555T0	gi|156062878|ref|XP_001597361.1|	vacuolar import and degradation protein	2.1522	-	-	-	-	-	316	30	0	0.8257	P:negative regulation of gluconeogenesis; F:molecular_function	IPR018618 (PFAM); PTHR15898 (PANTHER)
SS1G_01556T0	gi|156062880|ref|XP_001597362.1|	UPF0132 domain protein	-	3.22538	2.73777	2.2233	-	-	164	30	5.4e-114	0.5183	-	PTHR36460 (PANTHER); NON_CYTOPLASMIC_DOMAIN (PHOBIUS); CYTOPLASMIC_DOMAIN (PHOBIUS); TRANSMEMBRANE (PHOBIUS)
SS1G_01559T0	gi|156062886|ref|XP_001597365.1|	Ankyrin repeat-containing protein	-	-	-	-	2.10593	-	996	30	0	0.4633	F:protein binding	IPR002110 (SMART); IPR031359 (PFAM); IPR027417 (G3DSA:3.40.50.GENE3D); IPR020683 (G3DSA:1.25.40.GENE3D); IPR002110 (PROSITE_PROFILES); IPR020683 (PROSITE_PROFILES); IPR020683 (SUPERFAMILY)
SS1G_01562T0	gi|156062892|ref|XP_001597368.1|	RSC complex subunit Rsc7	-	-	-	-	2.08422	-	638	30	0	0.6267	C:SWI/SNF complex; C:nuclear chromatin; P:regulation of transcription from RNA polymerase II promoter; C:nucleus; F:DNA binding; P:positive regulation of transcription from RNA polymerase II promoter; C:cytosol	IPR013933 (PFAM); PTHR22597 (PANTHER); IPR013933 (PRODOM)
SS1G_01564T0	gi|156062896|ref|XP_001597370.1|	nuclear GTP-binding protein NUG1	2.9	-	-	-	-	-	530	30	0	0.7887	F:molecular_function	IPR006073 (PRINTS); IPR006073 (PFAM); IPR014813 (PFAM); IPR023179 (G3DSA:1.10.1580.GENE3D); IPR027417 (G3DSA:3.40.50.GENE3D); PTHR11089 (PANTHER); PTHR11089:SF30 (PANTHER); IPR030378 (PROSITE_PROFILES); IPR027417 (SUPERFAMILY)
SS1G_01567T0	gi|156062902|ref|XP_001597373.1|	homeobox domain-containing protein	2.30879	2.36733	-	-	-	-	628	30	0	0.7093	F:DNA binding	IPR001356 (SMART); IPR001356 (PFAM); IPR009057 (G3DSA:1.10.10.GENE3D); PTHR24341 (PANTHER); IPR001356 (PROSITE_PROFILES); IPR009057 (SUPERFAMILY)
SS1G_01572T0	gi|156062912|ref|XP_001597378.1|	beta-galactosidase	-	-	-	-	6.8	18.3	1028	30	0	0.6977	P:carbohydrate metabolic process; F:hydrolase activity	IPR001944 (PRINTS); IPR018954 (SMART); IPR025972 (PFAM); IPR013781 (G3DSA:3.20.20.GENE3D); IPR008979 (G3DSA:2.60.120.GENE3D); IPR018954 (G3DSA:2.102.20.GENE3D); IPR008979 (G3DSA:2.60.120.GENE3D); IPR018954 (PFAM); IPR031330 (PFAM); IPR025300 (PFAM); IPR025972 (G3DSA:2.60.390.GENE3D); PTHR23421:SF64 (PANTHER); IPR001944 (PANTHER); IPR019801 (PROSITE_PATTERNS); SIGNAL_PEPTIDE_N_REGION (PHOBIUS); SI…
SS1G_01576T0	gi|156062920|ref|XP_001597382.1|	Di-copper centre-containing protein, putative tyrosinase	2.97432	-	-	2.13855	-	-	602	30	0	0.5513	F:oxidoreductase activity	IPR002227 (PRINTS); IPR008922 (G3DSA:1.10.1280.GENE3D); IPR002227 (PFAM); PTHR11474:SF30 (PANTHER); PTHR11474 (PANTHER); IPR002227 (PROSITE_PATTERNS); NON_CYTOPLASMIC_DOMAIN (PHOBIUS); SIGNAL_PEPTIDE (PHOBIUS); SIGNAL_PEPTIDE_H_REGION (PHOBIUS); SIGNAL_PEPTIDE_C_REGION (PHOBIUS); SIGNAL_PEPTIDE_N_REGION (PHOBIUS); SignalP-noTM (SIGNALP_EUK); IPR008922 (SUPERFAMILY)
SS1G_01583T0	gi|156062934|ref|XP_001597389.1|	hypothetical protein	-	-	-	-	4.2292	3.68789	186	30	1.2e-132	0.6707	C:nuclear pore; F:structural constituent of nuclear pore; P:nucleocytoplasmic transport	PTHR34213:SF1 (PANTHER); PTHR34213 (PANTHER)
SS1G_01586T0	gi|156062940|ref|XP_001597392.1|	PA14 domain protein	4.12105	7.84453	7.18608	3.79567	-	-	2663	30	0	0.554	-	Coil (COILS)
SS1G_01587T0	gi|156062942|ref|XP_001597393.1|	predicted protein	-	4.34984	3.8	-	-	-	758	5	0	0.614	-	SIGNAL_PEPTIDE_C_REGION (PHOBIUS); SIGNAL_PEPTIDE (PHOBIUS); SIGNAL_PEPTIDE_H_REGION (PHOBIUS); NON_CYTOPLASMIC_DOMAIN (PHOBIUS); SIGNAL_PEPTIDE_N_REGION (PHOBIUS); PS51257 (PROSITE_PROFILES); SignalP-TM (SIGNALP_GRAM_POSITIVE); SignalP-noTM (SIGNALP_GRAM_NEGATIVE); SignalP-noTM (SIGNALP_EUK)
SS1G_01589T0	gi|156062946|ref|XP_001597395.1|	carnitine O-acetyltransferase	-	9.97509	7.26489	-	3.5362	-	697	30	0	0.8407	F:transferase activity	IPR000542 (PFAM); PTHR22589:SF29 (PANTHER); IPR000542 (PANTHER); IPR000542 (PROSITE_PATTERNS); IPR000542 (PROSITE_PATTERNS); SSF52777 (SUPERFAMILY); SSF52777 (SUPERFAMILY)
SS1G_01591T0	gi|156062950|ref|XP_001597397.1|	NmrA-like family protein	-	-	-	-	2.07617	-	300	30	0	0.6863	F:hydrogen ion transmembrane transporter activity; C:proton-transporting V-type ATPase, V0 domain; P:ATP hydrolysis coupled proton transport; F:molecular_function; P:biological_process; C:cellular_component	IPR008030 (PFAM); IPR016040 (G3DSA:3.40.50.GENE3D); PTHR14194 (PANTHER); PTHR14194:SF64 (PANTHER); IPR016040 (SUPERFAMILY)
SS1G_01603T0	gi|156062974|ref|XP_001597409.1|	coproporphyrinogen III oxidase	5.15955	7.23117	5.28844	2.90558	-	-	416	30	0	0.857	F:oxidoreductase activity	IPR001260 (PRINTS); IPR001260 (G3DSA:3.40.1500.GENE3D); IPR001260 (PFAM); IPR001260 (PANTHER); PTHR10755:SF0 (PANTHER); CYTOPLASMIC_DOMAIN (PHOBIUS); NON_CYTOPLASMIC_DOMAIN (PHOBIUS); TRANSMEMBRANE (PHOBIUS); IPR001260 (SUPERFAMILY)
SS1G_01614T0	gi|156062996|ref|XP_001597420.1|	G protein-coupled receptor	-	-	-	-	17.7	17.1	313	30	0	0.7433	C:membrane; F:transporter activity	IPR001425 (PRINTS); IPR029730 (SMART); IPR029730 (PFAM); G3DSA:1.20.1070.10 (GENE3D); PTHR28286 (PANTHER); IPR018229 (PROSITE_PATTERNS); IPR018229 (PROSITE_PATTERNS); TRANSMEMBRANE (PHOBIUS); NON_CYTOPLASMIC_DOMAIN (PHOBIUS); NON_CYTOPLASMIC_DOMAIN (PHOBIUS); CYTOPLASMIC_DOMAIN (PHOBIUS); TRANSMEMBRANE (PHOBIUS); TRANSMEMBRANE (PHOBIUS); NON_CYTOPLASMIC_DOMAIN (PHOBIUS); TRANSMEMBRANE (PHOBIUS); …
SS1G_01620T0	gi|156063008|ref|XP_001597426.1|	hypothetical protein	-	-	-	-	-	3.14134	197	1	6.7e-129	1	-	no IPS match
SS1G_01622T0	gi|156063012|ref|XP_001597428.1|	glutathione-dependent formaldehyde-activating family gfa protein	-	-	-	-	-	39.1692	235	30	2.9e-175	0.7943	F:lyase activity	IPR006913 (G3DSA:3.90.1590.GENE3D); IPR006913 (PFAM); PTHR33337:SF1 (PANTHER); PTHR33337 (PANTHER); IPR011057 (SUPERFAMILY)
SS1G_01631T0	gi|156063030|ref|XP_001597437.1|	TLC domain-containing protein	-	-	-	-	-	2.81375	363	30	0	0.7093	C:membrane	IPR006634 (SMART); IPR006634 (PFAM); PTHR13439 (PANTHER); PTHR13439:SF0 (PANTHER); TRANSMEMBRANE (PHOBIUS); TRANSMEMBRANE (PHOBIUS); NON_CYTOPLASMIC_DOMAIN (PHOBIUS); TRANSMEMBRANE (PHOBIUS); NON_CYTOPLASMIC_DOMAIN (PHOBIUS); CYTOPLASMIC_DOMAIN (PHOBIUS); CYTOPLASMIC_DOMAIN (PHOBIUS); NON_CYTOPLASMIC_DOMAIN (PHOBIUS); TRANSMEMBRANE (PHOBIUS); TRANSMEMBRANE (PHOBIUS); TRANSMEMBRANE (PHOBIUS); TRAN…
SS1G_01632T0	gi|156063032|ref|XP_001597438.1|	PLAC8 family protein	-	-	-	6.46538	7.98614	12.7408	138	30	7.9e-97	0.5547	F:molecular_function; P:biological_process	IPR006461 (PFAM); IPR006461 (TIGRFAM); PTHR15907 (PANTHER); TRANSMEMBRANE (PHOBIUS); CYTOPLASMIC_DOMAIN (PHOBIUS); NON_CYTOPLASMIC_DOMAIN (PHOBIUS); TMhelix (TMHMM)
SS1G_01652T0	gi|156063072|ref|XP_001597458.1|	nitrilase-cyanide hydratase	-	-	-	-	3.4	2.3	321	30	0	0.7817	F:hydrolase activity	IPR003010 (PFAM); IPR003010 (G3DSA:3.60.110.GENE3D); PTHR23088 (PANTHER); PTHR23088:SF2 (PANTHER); IPR000132 (PROSITE_PATTERNS); IPR003010 (PROSITE_PROFILES); IPR003010 (SUPERFAMILY)
SS1G_01656T0	gi|156063080|ref|XP_001597462.1|	mfs monocarboxylate transporter	-	-	-	-	-	2.2	456	30	0	0.6957	C:membrane; P:transport	G3DSA:1.20.1250.20 (GENE3D); G3DSA:1.20.1250.20 (GENE3D); IPR011701 (PFAM); PTHR11360 (PANTHER); PTHR11360:SF118 (PANTHER); CYTOPLASMIC_DOMAIN (PHOBIUS); TRANSMEMBRANE (PHOBIUS); CYTOPLASMIC_DOMAIN (PHOBIUS); NON_CYTOPLASMIC_DOMAIN (PHOBIUS); CYTOPLASMIC_DOMAIN (PHOBIUS); TRANSMEMBRANE (PHOBIUS); CYTOPLASMIC_DOMAIN (PHOBIUS); TRANSMEMBRANE (PHOBIUS); TRANSMEMBRANE (PHOBIUS); NON_CYTOPLASMIC_DOMAI…
SS1G_01657T0	gi|156063082|ref|XP_001597463.1|	fatty acid oxygenase	2.03983	-	-	-	-	-	1180	30	0	0.5523	F:oxidoreductase activity; P:response to stress	IPR001128 (PFAM); IPR001128 (G3DSA:1.10.630.GENE3D); IPR019791 (G3DSA:1.10.640.GENE3D); IPR019791 (PFAM); PTHR11903:SF13 (PANTHER); PTHR11903 (PANTHER); IPR017972 (PROSITE_PATTERNS); TRANSMEMBRANE (PHOBIUS); NON_CYTOPLASMIC_DOMAIN (PHOBIUS); CYTOPLASMIC_DOMAIN (PHOBIUS); IPR019791 (PROSITE_PROFILES); IPR001128 (SUPERFAMILY); IPR010255 (SUPERFAMILY)
SS1G_01662T0	gi|156063092|ref|XP_001597468.1|	beta-glucosidase	-	-	-	-	2.8	9.5	599	30	0	0.6767	P:carbohydrate metabolic process; F:hydrolase activity	IPR001360 (PRINTS); IPR013781 (G3DSA:3.20.20.GENE3D); IPR001360 (PFAM); IPR001360 (PANTHER); PTHR10353:SF53 (PANTHER); IPR018120 (PROSITE_PATTERNS); SIGNAL_PEPTIDE_C_REGION (PHOBIUS); SIGNAL_PEPTIDE_H_REGION (PHOBIUS); NON_CYTOPLASMIC_DOMAIN (PHOBIUS); SIGNAL_PEPTIDE (PHOBIUS); SIGNAL_PEPTIDE_N_REGION (PHOBIUS); SignalP-noTM (SIGNALP_EUK); IPR017853 (SUPERFAMILY)
SS1G_01684T0	gi|156063136|ref|XP_001597490.1|	C2H2 transcription factor	2.6	3.1	2.7	2	-	-	632	30	0	0.597	F:molecular_function	IPR015880 (SMART); PF13894 (PFAM); IPR013087 (G3DSA:3.30.160.GENE3D); IPR007087 (PFAM); PTHR24409 (PANTHER); IPR007087 (PROSITE_PATTERNS); IPR007087 (PROSITE_PROFILES); SSF57667 (SUPERFAMILY)
SS1G_01685T0	gi|156063138|ref|XP_001597491.1|	acetoin reductase	-	-	-	-	3.95014	2.59599	256	30	0	0.7697	F:oxidoreductase activity	IPR002347 (PRINTS); IPR016040 (G3DSA:3.40.50.GENE3D); IPR002198 (PFAM); PTHR24322:SF460 (PANTHER); PTHR24322 (PANTHER); IPR016040 (SUPERFAMILY)
SS1G_01703T0	gi|156063174|ref|XP_001597509.1|	alpha beta-hydrolase (esterase/lipase)	-	3.9	3.5	2.2	3.8	6.5	322	30	0	0.635	F:hydrolase activity	IPR013094 (PFAM); IPR029058 (G3DSA:3.40.50.GENE3D); PTHR23024:SF24 (PANTHER); PTHR23024 (PANTHER); IPR029058 (SUPERFAMILY)
SS1G_01711T0	gi|156063190|ref|XP_001597517.1|	protein phosphatase type 1 complex subunit hex2 reg1	3.3	3.2	2.2	-	-	-	572	30	0	0.707	C:cytosol; C:fungal-type vacuole membrane; P:protein catabolic process in the vacuole; P:transfer RNA gene-mediated silencing; C:cytoplasm; C:vacuole; P:cellular response to glucose starvation; P:regulation of carbohydrate metabolic process	IPR013860 (PFAM); PTHR28051 (PANTHER); PTHR28051:SF1 (PANTHER)
SS1G_01720T0	gi|156063208|ref|XP_001597526.1|	C4-dicarboxylate transporter	20.2	19	18.8	8.5	-	-	258	30	0	0.7907	C:membrane; P:transport	IPR004695 (PFAM); PTHR31686 (PANTHER); PTHR31686:SF1 (PANTHER); TRANSMEMBRANE (PHOBIUS); CYTOPLASMIC_DOMAIN (PHOBIUS); CYTOPLASMIC_DOMAIN (PHOBIUS); TRANSMEMBRANE (PHOBIUS); SIGNAL_PEPTIDE_N_REGION (PHOBIUS); TRANSMEMBRANE (PHOBIUS); SIGNAL_PEPTIDE_H_REGION (PHOBIUS); NON_CYTOPLASMIC_DOMAIN (PHOBIUS); TRANSMEMBRANE (PHOBIUS); TRANSMEMBRANE (PHOBIUS); SIGNAL_PEPTIDE (PHOBIUS); NON_CYTOPLASMIC_DOMA…
SS1G_01731T0	gi|156063230|ref|XP_001597537.1|	esterase P1-8LC	-	-	-	-	2.18837	2.20479	377	30	0	0.6567	F:hydrolase activity	IPR029058 (G3DSA:3.40.50.GENE3D); IPR013094 (PFAM); PTHR23024 (PANTHER); PTHR23024:SF24 (PANTHER); IPR029058 (SUPERFAMILY)
SS1G_01733T0	gi|156063234|ref|XP_001597539.1|	Zn2 Cys6 transcription factor	-	-	-	-	-	2.6	935	30	0	0.5547	C:nucleus; F:DNA binding; P:transcription, DNA-templated; P:regulation of biological process	IPR007219 (SMART); IPR001138 (SMART); IPR001138 (G3DSA:4.10.240.GENE3D); IPR007219 (PFAM); IPR001138 (PFAM); PTHR31313:SF31 (PANTHER); PTHR31313 (PANTHER); IPR001138 (PROSITE_PATTERNS); IPR001138 (PROSITE_PROFILES); IPR001138 (SUPERFAMILY)
SS1G_01754T0	gi|156063276|ref|XP_001597560.1|	rna recognition motif containing protein	-	3.51761	2.55588	2.11172	-	-	282	8	0	0.6913	F:molecular_function	IPR012677 (G3DSA:3.30.70.GENE3D); IPR000504 (PFAM); SIGNAL_PEPTIDE_N_REGION (PHOBIUS); SIGNAL_PEPTIDE (PHOBIUS); SIGNAL_PEPTIDE_H_REGION (PHOBIUS); SIGNAL_PEPTIDE_C_REGION (PHOBIUS); NON_CYTOPLASMIC_DOMAIN (PHOBIUS); IPR000504 (PROSITE_PROFILES); SignalP-noTM (SIGNALP_GRAM_NEGATIVE); SignalP-TM (SIGNALP_GRAM_POSITIVE); SignalP-noTM (SIGNALP_EUK); IPR012677 (SUPERFAMILY)
SS1G_01759T0	gi|156063286|ref|XP_001597565.1|	mfs sugar transporter	-	-	-	-	-	2.8	509	30	0	0.7813	C:membrane; F:transporter activity	G3DSA:1.20.1250.20 (GENE3D); IPR005828 (PFAM); PTHR23500:SF117 (PANTHER); PTHR23500 (PANTHER); IPR005829 (PROSITE_PATTERNS); CYTOPLASMIC_DOMAIN (PHOBIUS); TRANSMEMBRANE (PHOBIUS); CYTOPLASMIC_DOMAIN (PHOBIUS); TRANSMEMBRANE (PHOBIUS); TRANSMEMBRANE (PHOBIUS); NON_CYTOPLASMIC_DOMAIN (PHOBIUS); TRANSMEMBRANE (PHOBIUS); TRANSMEMBRANE (PHOBIUS); NON_CYTOPLASMIC_DOMAIN (PHOBIUS); TRANSMEMBRANE (PHOBIU…
SS1G_01765T0	gi|156063298|ref|XP_001597571.1|	Mss4-like protein	-	-	-	-	30.7576	17.0567	137	30	5.3e-97	0.679	F:lyase activity	IPR006913 (G3DSA:3.90.1590.GENE3D); IPR006913 (PFAM); PTHR33337 (PANTHER); PTHR33337:SF2 (PANTHER); IPR011057 (SUPERFAMILY)
SS1G_01766T0	gi|156063300|ref|XP_001597572.1|	predicted protein	-	-	-	-	2.03803	-	1043	2	0	0.78	-	Coil (COILS); Coil (COILS); G3DSA:2.30.30.40 (GENE3D)
SS1G_01769T0	gi|156063306|ref|XP_001597575.1|	ubiquitin metalloprotease fusion protein	2.73876	-	-	-	-	-	342	30	0	0.7357	C:cytosol; C:nucleus; P:proteolysis; F:metallopeptidase activity; F:peptidase activity	Coil (COILS); G3DSA:3.10.20.90 (GENE3D); IPR013536 (PFAM); PTHR23153:SF36 (PANTHER); PTHR23153 (PANTHER); IPR013536 (PROSITE_PROFILES); IPR029071 (SUPERFAMILY)
SS1G_01776T0	gi|156063320|ref|XP_001597582.1|	alpha-amylase	-	-	2.1	-	-	-	448	30	0	0.6777	P:carbohydrate metabolic process; F:hydrolase activity	IPR006589 (SMART); IPR006047 (PFAM); IPR015340 (PFAM); IPR013780 (G3DSA:2.60.40.GENE3D); IPR013781 (G3DSA:3.20.20.GENE3D); IPR013781 (G3DSA:3.20.20.GENE3D); IPR015902 (PANTHER); PTHR10357:SF165 (PANTHER); NON_CYTOPLASMIC_DOMAIN (PHOBIUS); SIGNAL_PEPTIDE (PHOBIUS); SIGNAL_PEPTIDE_H_REGION (PHOBIUS); SIGNAL_PEPTIDE_N_REGION (PHOBIUS); SIGNAL_PEPTIDE_C_REGION (PHOBIUS); SignalP-noTM (SIGNALP_GRAM_NE…
SS1G_01779T0	gi|156063326|ref|XP_001597585.1|	plasma membrane proteolipid 3	-	-	-	-	-	2.28135	94	30	7.9e-59	0.8117	C:membrane	IPR000612 (PFAM); IPR000612 (PANTHER); TRANSMEMBRANE (PHOBIUS); CYTOPLASMIC_DOMAIN (PHOBIUS); NON_CYTOPLASMIC_DOMAIN (PHOBIUS); SIGNAL_PEPTIDE_C_REGION (PHOBIUS); SIGNAL_PEPTIDE_H_REGION (PHOBIUS); SIGNAL_PEPTIDE (PHOBIUS); SIGNAL_PEPTIDE_N_REGION (PHOBIUS); SignalP-TM (SIGNALP_EUK); TMhelix (TMHMM); TMhelix (TMHMM)
SS1G_01780T0	gi|156063328|ref|XP_001597586.1|	propionyl- carboxylase	-	-	-	-	5.49462	6.20431	580	30	0	0.8257	F:ligase activity	IPR000022 (PFAM); IPR029045 (G3DSA:3.90.226.GENE3D); IPR029045 (G3DSA:3.90.226.GENE3D); PTHR22855 (PANTHER); PTHR22855:SF27 (PANTHER); IPR011763 (PROSITE_PROFILES); IPR011762 (PROSITE_PROFILES); IPR029045 (SUPERFAMILY); IPR029045 (SUPERFAMILY)
SS1G_01781T0	gi|156063330|ref|XP_001597587.1|	carboxylase:pyruvate acetyl- propionyl-	-	-	-	-	3.94911	-	484	30	0	0.6267	F:ligase activity	IPR005482 (SMART); IPR005479 (PFAM); G3DSA:2.40.50.100 (GENE3D); IPR013816 (G3DSA:3.30.470.GENE3D); IPR013815 (G3DSA:3.30.1490.GENE3D); IPR005482 (PFAM); IPR013816 (G3DSA:3.30.470.GENE3D); IPR000089 (PFAM); PTHR18866 (PANTHER); PTHR18866:SF96 (PANTHER); IPR011761 (PROSITE_PROFILES); IPR011764 (PROSITE_PROFILES); IPR011053 (SUPERFAMILY); SSF56059 (SUPERFAMILY); IPR011054 (SUPERFAMILY)
SS1G_01783T0	gi|156063334|ref|XP_001597589.1|	predicted protein	-	-	-	-	-	8.48859	248	2	1.7e-179	0.88	-	no IPS match
SS1G_01793T0	gi|156063354|ref|XP_001597599.1|	predicted protein	-	-	-	-	28.836	78.6945	257	30	0	0.5243	F:molecular_function; P:biological_process; C:cellular_component	IPR029058 (G3DSA:3.40.50.GENE3D); IPR000073 (PFAM); PTHR37017:SF4 (PANTHER); PTHR37017 (PANTHER); IPR029058 (SUPERFAMILY)
SS1G_01802T0	gi|156063372|ref|XP_001597608.1|	amino acid transporter	-	-	-	-	-	3.9	464	30	0	0.7367	C:integral component of membrane; C:membrane; F:molecular_function; P:biological_process; C:cellular_component	IPR013057 (PFAM); PTHR22950:SF300 (PANTHER); PTHR22950 (PANTHER); NON_CYTOPLASMIC_DOMAIN (PHOBIUS); TRANSMEMBRANE (PHOBIUS); TRANSMEMBRANE (PHOBIUS); NON_CYTOPLASMIC_DOMAIN (PHOBIUS); TRANSMEMBRANE (PHOBIUS); TRANSMEMBRANE (PHOBIUS); TRANSMEMBRANE (PHOBIUS); NON_CYTOPLASMIC_DOMAIN (PHOBIUS); TRANSMEMBRANE (PHOBIUS); NON_CYTOPLASMIC_DOMAIN (PHOBIUS); CYTOPLASMIC_DOMAIN (PHOBIUS); TRANSMEMBRANE (PH…
SS1G_01807T0	gi|156063378|ref|XP_001597611.1|	polyketide synthase	-	-	-	3.8	-	-	2906	30	0	0.5433	F:oxidoreductase activity; F:transferase activity	IPR013968 (SMART); IPR020807 (SMART); IPR020806 (SMART); IPR020841 (SMART); IPR020801 (SMART); IPR020843 (SMART); IPR016039 (G3DSA:3.40.47.GENE3D); IPR013968 (PFAM); IPR000542 (PFAM); IPR009081 (PFAM); IPR016040 (G3DSA:3.40.50.GENE3D); IPR014030 (PFAM); IPR016039 (G3DSA:3.40.47.GENE3D); IPR013217 (PFAM); IPR001227 (G3DSA:3.40.366.GENE3D); IPR009081 (G3DSA:1.10.1200.GENE3D); IPR016040 (G3DSA:3.40.…
SS1G_01809T0	gi|156063382|ref|XP_001597613.1|	Phospholipase D nuclease	-	2.48969	2.39127	-	-	-	863	30	0	0.705	F:molecular_function	IPR001736 (SMART); G3DSA:3.30.870.10 (GENE3D); IPR025202 (PFAM); IPR001736 (PFAM); PTHR18896:SF68 (PANTHER); IPR015679 (PANTHER); IPR001736 (PROSITE_PROFILES); SSF56024 (SUPERFAMILY); SSF56024 (SUPERFAMILY)
SS1G_01811T0	gi|156063386|ref|XP_001597615.1|	GMC oxidoreductase	-	-	-	-	7.5	6.6	475	30	0	0.5347	F:oxidoreductase activity	IPR000172 (PFAM); IPR023753 (G3DSA:3.50.50.GENE3D); IPR007867 (PFAM); G3DSA:3.30.560.10 (GENE3D); PTHR11552 (PANTHER); PTHR11552:SF58 (PANTHER); IPR000172 (PROSITE_PATTERNS); IPR000172 (PROSITE_PATTERNS); SIGNAL_PEPTIDE_C_REGION (PHOBIUS); SIGNAL_PEPTIDE (PHOBIUS); SIGNAL_PEPTIDE_H_REGION (PHOBIUS); NON_CYTOPLASMIC_DOMAIN (PHOBIUS); SIGNAL_PEPTIDE_N_REGION (PHOBIUS); SignalP-TM (SIGNALP_GRAM_POSI…
SS1G_01812T0	gi|156063388|ref|XP_001597616.1|	NADPH2:quinone reductase	-	-	-	-	2.5316	-	345	30	0	0.565	F:oxidoreductase activity	IPR020843 (SMART); IPR013154 (PFAM); IPR016040 (G3DSA:3.40.50.GENE3D); IPR011032 (G3DSA:3.90.180.GENE3D); PTHR11695:SF570 (PANTHER); IPR002085 (PANTHER); IPR016040 (SUPERFAMILY); IPR011032 (SUPERFAMILY)
SS1G_01828T0	gi|156063420|ref|XP_001597632.1|	endo-glucanase	-	-	-	-	-	2.6	328	30	0	0.7373	P:carbohydrate metabolic process; C:extracellular region; F:hydrolase activity	IPR000254 (SMART); IPR009009 (G3DSA:2.40.40.GENE3D); IPR000254 (PFAM); IPR000334 (PFAM); PTHR39730 (PANTHER); IPR000334 (PROSITE_PATTERNS); IPR000254 (PROSITE_PATTERNS); SIGNAL_PEPTIDE (PHOBIUS); NON_CYTOPLASMIC_DOMAIN (PHOBIUS); SIGNAL_PEPTIDE_H_REGION (PHOBIUS); SIGNAL_PEPTIDE_N_REGION (PHOBIUS); SIGNAL_PEPTIDE_C_REGION (PHOBIUS); IPR000254 (PRODOM); IPR000254 (PROSITE_PROFILES); SignalP-noTM (…
SS1G_01832T0	gi|156063428|ref|XP_001597636.1|	TrkA-N domain dehydrogenase	-	-	-	-	-	11.0276	221	30	6.3e-159	0.603	F:molecular_function; P:biological_process; C:cellular_component	IPR016040 (PFAM); IPR016040 (G3DSA:3.40.50.GENE3D); PTHR15020 (PANTHER); PTHR15020:SF24 (PANTHER); SIGNAL_PEPTIDE (PHOBIUS); SIGNAL_PEPTIDE_N_REGION (PHOBIUS); SIGNAL_PEPTIDE_H_REGION (PHOBIUS); SIGNAL_PEPTIDE_C_REGION (PHOBIUS); NON_CYTOPLASMIC_DOMAIN (PHOBIUS); IPR016040 (SUPERFAMILY)
SS1G_01843T0	gi|156063450|ref|XP_001597647.1|	cytochrome p450 (benzoate 4-hydroxylase)	-	-	-	-	5.5	3	523	30	0	0.789	F:oxidoreductase activity	IPR002401 (PRINTS); IPR001128 (PRINTS); IPR001128 (PFAM); IPR001128 (G3DSA:1.10.630.GENE3D); PTHR24305 (PANTHER); PTHR24305:SF29 (PANTHER); IPR017972 (PROSITE_PATTERNS); TRANSMEMBRANE (PHOBIUS); CYTOPLASMIC_DOMAIN (PHOBIUS); NON_CYTOPLASMIC_DOMAIN (PHOBIUS); IPR001128 (SUPERFAMILY); TMhelix (TMHMM)
SS1G_01845T0	gi|156063454|ref|XP_001597649.1|	predicted protein	-	-	-	-	-	3.96203	198	7	9e-143	0.7057	-	no IPS match
SS1G_01846T0	gi|156063456|ref|XP_001597650.1|	aminotransferase class-V	-	-	-	-	2.45679	4.52036	398	30	0	0.7223	F:molecular_function	IPR015421 (G3DSA:3.40.640.GENE3D); IPR000192 (PFAM); IPR015422 (G3DSA:3.90.1150.GENE3D); PTHR11601 (PANTHER); PTHR11601:SF22 (PANTHER); IPR015424 (SUPERFAMILY)
SS1G_01849T0	gi|156063462|ref|XP_001597653.1|	lipase/esterase	-	-	-	-	-	2.7	501	30	0	0.6137	F:hydrolase activity	IPR029058 (G3DSA:3.40.50.GENE3D); IPR013094 (PFAM); PTHR23024 (PANTHER); PTHR23024:SF203 (PANTHER); IPR002168 (PROSITE_PATTERNS); IPR002168 (PROSITE_PATTERNS); IPR029058 (SUPERFAMILY)
SS1G_01857T0	gi|156063478|ref|XP_001597661.1|	ubiquitin carboxyl-terminal hydrolase 36	2.29509	-	-	-	-	-	643	30	0	0.5007	P:cellular protein modification process; F:hydrolase activity	IPR001394 (PFAM); PTHR24006 (PANTHER); IPR028889 (PROSITE_PROFILES); SSF54001 (SUPERFAMILY)
SS1G_01859T0	gi|156063482|ref|XP_001597663.1|	MYB dna-binding containing domain protein	-	-	-	-	-	6.2	377	30	0	0.6517	F:DNA binding	IPR001005 (SMART); IPR001005 (PFAM); IPR009057 (G3DSA:1.10.10.GENE3D); PTHR23246:SF5 (PANTHER); PTHR23246 (PANTHER); IPR017930 (PROSITE_PROFILES); IPR017877 (PROSITE_PROFILES); IPR009057 (SUPERFAMILY)
SS1G_01866T0	gi|156063496|ref|XP_001597670.1|	RING-7 protein	-	-	-	-	-	2.27296	425	30	0	0.5927	F:protein binding	IPR001841 (SMART); IPR001841 (PFAM); IPR013083 (G3DSA:3.30.40.GENE3D); PTHR22765 (PANTHER); PTHR22765:SF27 (PANTHER); SIGNAL_PEPTIDE_N_REGION (PHOBIUS); NON_CYTOPLASMIC_DOMAIN (PHOBIUS); SIGNAL_PEPTIDE_C_REGION (PHOBIUS); SIGNAL_PEPTIDE (PHOBIUS); SIGNAL_PEPTIDE_H_REGION (PHOBIUS); IPR001841 (PROSITE_PROFILES); SignalP-noTM (SIGNALP_EUK); SignalP-TM (SIGNALP_GRAM_POSITIVE); SSF57850 (SUPERFAMILY)
SS1G_01867T0	gi|156063498|ref|XP_001597671.1|	long chronological lifespan protein 2	-	2.48519	-	-	-	-	119	30	4.8e-83	0.7583	F:molecular_function; P:biological_process; C:cellular_component	PTHR38425 (PANTHER); PTHR38425:SF1 (PANTHER); SIGNAL_PEPTIDE (PHOBIUS); SIGNAL_PEPTIDE_C_REGION (PHOBIUS); NON_CYTOPLASMIC_DOMAIN (PHOBIUS); SIGNAL_PEPTIDE_H_REGION (PHOBIUS); SIGNAL_PEPTIDE_N_REGION (PHOBIUS); SignalP-noTM (SIGNALP_GRAM_NEGATIVE); SignalP-noTM (SIGNALP_EUK)
SS1G_01871T0	gi|156063506|ref|XP_001597675.1|	rhodanese domain containing protein	-	-	-	-	-	2.31703	193	30	2.2e-139	0.7027	F:transferase activity; P:metabolic process; F:thiosulfate sulfurtransferase activity	IPR001763 (SMART); IPR001763 (PFAM); IPR001763 (G3DSA:3.40.250.GENE3D); PTHR12231 (PANTHER); PTHR12231:SF151 (PANTHER); IPR001763 (PROSITE_PROFILES); PS51257 (PROSITE_PROFILES); IPR001763 (SUPERFAMILY)
SS1G_01885T0	gi|156063534|ref|XP_001597689.1|	nitrate reductase	-	-	7.13942	-	-	-	910	30	0	0.78	F:oxidoreductase activity	IPR001834 (PRINTS); IPR008335 (PRINTS); IPR001199 (PRINTS); IPR012137 (PIRSF); IPR000572 (G3DSA:3.90.420.GENE3D); IPR008333 (PFAM); IPR001199 (G3DSA:3.10.120.GENE3D); IPR000572 (PFAM); IPR001199 (PFAM); G3DSA:3.40.50.80 (GENE3D); IPR005066 (PFAM); IPR001433 (PFAM); G3DSA:2.40.30.10 (GENE3D); IPR005066 (G3DSA:2.60.40.GENE3D); PTHR19370 (PANTHER); PTHR19370:SF95 (PANTHER); IPR022407 (PROSITE_PATTER…
SS1G_01898T0	gi|156063560|ref|XP_001597702.1|	predicted protein	-	-	-	-	7.67159	-	584	6	0	0.645	-	IPR017877 (PROSITE_PROFILES)
SS1G_01905T0	gi|156063574|ref|XP_001597709.1|	Zn2 Cys6 transcription factor	-	-	-	-	2.7	-	604	30	0	0.8177	C:nucleus; F:DNA binding; P:transcription, DNA-templated; P:regulation of biological process	IPR001138 (SMART); IPR007219 (SMART); IPR001138 (PFAM); IPR001138 (G3DSA:4.10.240.GENE3D); IPR007219 (PFAM); PTHR31944:SF55 (PANTHER); PTHR31944 (PANTHER); IPR001138 (PROSITE_PROFILES); IPR001138 (SUPERFAMILY)
SS1G_01918T0	gi|156063600|ref|XP_001597722.1|	glutathione s-transferase	19.1	24.8	34.6	45	189	19.1	220	30	7.7e-163	0.7477	F:protein binding	IPR010987 (G3DSA:1.20.1050.GENE3D); IPR004045 (PFAM); IPR004046 (PFAM); IPR012336 (G3DSA:3.40.30.GENE3D); PTHR11260:SF284 (PANTHER); PTHR11260 (PANTHER); IPR010987 (PROSITE_PROFILES); IPR004045 (PROSITE_PROFILES); IPR010987 (SUPERFAMILY); IPR012336 (SUPERFAMILY)
SS1G_01921T0	gi|156063606|ref|XP_001597725.1|	calcium-binding protein NCS-1	-	-	-	-	-	2.08933	190	30	2.2e-134	0.9697	F:molecular_function	PR00450 (PRINTS); IPR002048 (SMART); IPR002048 (PFAM); IPR011992 (G3DSA:1.10.238.GENE3D); IPR011992 (G3DSA:1.10.238.GENE3D); IPR002048 (PFAM); IPR011992 (G3DSA:1.10.238.GENE3D); IPR028846 (PANTHER); PTHR23055:SF103 (PANTHER); IPR018247 (PROSITE_PATTERNS); IPR002048 (PROSITE_PROFILES); IPR011992 (SUPERFAMILY)
SS1G_01937T0	gi|156063638|ref|XP_001597741.1|	predicted protein	-	-	-	-	8.59976	9.72047	106	2	1.5e-71	0.9	-	no IPS match
SS1G_01951T0	gi|156063666|ref|XP_001597755.1|	inner centromere protein	-	2.0148	-	-	-	-	1353	30	0	0.5757	C:mitotic spindle; P:mitotic sister chromatid segregation; C:nucleus; P:mitotic cytokinesis	Coil (COILS); Coil (COILS); Coil (COILS); IPR005635 (PFAM); PTHR13142:SF1 (PANTHER); PTHR13142 (PANTHER)
SS1G_01952T0	gi|156063668|ref|XP_001597756.1|	acyl-CoA dehydrogenase	2.81007	3.75241	3.78227	2.43982	-	-	427	30	0	0.8347	F:oxidoreductase activity	IPR013786 (PFAM); G3DSA:2.40.110.10 (GENE3D); IPR009075 (PFAM); G3DSA:1.20.140.10 (GENE3D); IPR013786 (G3DSA:1.10.540.GENE3D); IPR006091 (PFAM); PTHR10909 (PANTHER); PTHR10909:SF241 (PANTHER); IPR009075 (SUPERFAMILY); IPR009100 (SUPERFAMILY)
SS1G_01953T0	gi|156063670|ref|XP_001597757.1|	GDSL lipase acylhydrolase family protein	3.6	4	5	4.9	4.8	5.6	383	30	0	0.6667	F:hydrolase activity	IPR001087 (PFAM); IPR013830 (G3DSA:3.40.50.GENE3D); PTHR22835 (PANTHER); PTHR22835:SF178 (PANTHER); NON_CYTOPLASMIC_DOMAIN (PHOBIUS); CYTOPLASMIC_DOMAIN (PHOBIUS); TRANSMEMBRANE (PHOBIUS); IPR013830 (SUPERFAMILY); TMhelix (TMHMM)
SS1G_01965T0	gi|156063694|ref|XP_001597769.1|	NAD dependent epimerase	-	-	-	-	2.37608	-	366	30	0	0.612	F:molecular_function	IPR016040 (G3DSA:3.40.50.GENE3D); IPR001509 (PFAM); PTHR10366 (PANTHER); PTHR10366:SF381 (PANTHER); IPR016040 (SUPERFAMILY)
SS1G_01976T0	gi|156063716|ref|XP_001597780.1|	2-methylcitrate dehydratase	-	2.10469	-	-	-	-	467	30	0	0.621	F:lyase activity	IPR005656 (PFAM); G3DSA:3.30.1330.120 (GENE3D); PTHR16943:SF18 (PANTHER); IPR005656 (PANTHER); IPR005656 (SUPERFAMILY)
SS1G_01978T0	gi|156063720|ref|XP_001597782.1|	Metalloproteases catalytic	-	-	-	-	-	2.10453	873	30	0	0.7727	F:peptidase activity	IPR014782 (PRINTS); IPR014782 (PFAM); G3DSA:1.10.390.10 (GENE3D); IPR024571 (PFAM); PTHR11533:SF171 (PANTHER); IPR001930 (PANTHER); SSF55486 (SUPERFAMILY); SSF63737 (SUPERFAMILY)
SS1G_01988T0	gi|156063740|ref|XP_001597792.1|	peroxisomal membrane protein PMP47B	-	-	-	-	4.37315	5.62829	279	30	0	0.8677	C:integral component of membrane; C:membrane; P:transport; F:molecular_function; P:biological_process	IPR023395 (G3DSA:1.50.40.GENE3D); IPR018108 (PFAM); PTHR24089 (PANTHER); PTHR24089:SF377 (PANTHER); TRANSMEMBRANE (PHOBIUS); CYTOPLASMIC_DOMAIN (PHOBIUS); TRANSMEMBRANE (PHOBIUS); CYTOPLASMIC_DOMAIN (PHOBIUS); NON_CYTOPLASMIC_DOMAIN (PHOBIUS); CYTOPLASMIC_DOMAIN (PHOBIUS); NON_CYTOPLASMIC_DOMAIN (PHOBIUS); NON_CYTOPLASMIC_DOMAIN (PHOBIUS); TRANSMEMBRANE (PHOBIUS); TRANSMEMBRANE (PHOBIUS); TRANSME…
SS1G_01991T0	gi|156063746|ref|XP_001597795.1|	NADH:flavin oxidoreductase NADH oxidase family protein	-	-	-	-	-	4.8227	373	30	0	0.7777	F:oxidoreductase activity	IPR001155 (PFAM); IPR013785 (G3DSA:3.20.20.GENE3D); PTHR22893:SF14 (PANTHER); PTHR22893 (PANTHER); SSF51395 (SUPERFAMILY)
SS1G_01996T0	gi|156063756|ref|XP_001597800.1|	low temperature requirement A protein (LtrA)	-	-	-	-	-	9.17006	527	30	0	0.6647	-	Coil (COILS); IPR010640 (PFAM); PTHR36840:SF1 (PANTHER); PTHR36840 (PANTHER); NON_CYTOPLASMIC_DOMAIN (PHOBIUS); TRANSMEMBRANE (PHOBIUS); TRANSMEMBRANE (PHOBIUS); CYTOPLASMIC_DOMAIN (PHOBIUS); NON_CYTOPLASMIC_DOMAIN (PHOBIUS); CYTOPLASMIC_DOMAIN (PHOBIUS); NON_CYTOPLASMIC_DOMAIN (PHOBIUS); NON_CYTOPLASMIC_DOMAIN (PHOBIUS); TRANSMEMBRANE (PHOBIUS); TRANSMEMBRANE (PHOBIUS); CYTOPLASMIC_DOMAIN (PHOBI…
SS1G_01997T0	gi|156063758|ref|XP_001597801.1|	polyketide synthase	3.1	4.9	6.4	4.5	-	-	2184	30	0	0.699	F:oxidoreductase activity; F:transferase activity	IPR020807 (SMART); IPR020843 (SMART); IPR020841 (SMART); IPR013968 (SMART); IPR020806 (SMART); IPR020801 (SMART); IPR016039 (G3DSA:3.40.47.GENE3D); IPR016039 (G3DSA:3.40.47.GENE3D); G3DSA:3.30.70.250 (GENE3D); IPR011032 (G3DSA:3.90.180.GENE3D); IPR032821 (PFAM); IPR009081 (PFAM); IPR001227 (G3DSA:3.40.366.GENE3D); IPR009081 (G3DSA:1.10.1200.GENE3D); IPR016040 (G3DSA:3.40.50.GENE3D); IPR016040 (G3…
SS1G_02000T0	gi|156063764|ref|XP_001597804.1|	abc multidrug transporter	-	-	3.9	3.2	-	-	1231	30	0	0.7127	C:membrane; F:transporter activity; F:hydrolase activity	IPR003593 (SMART); IPR027417 (G3DSA:3.40.50.GENE3D); G3DSA:1.20.1560.10 (GENE3D); IPR003439 (PFAM); IPR011527 (PFAM); PTHR24221:SF213 (PANTHER); PTHR24221 (PANTHER); IPR017871 (PROSITE_PATTERNS); CYTOPLASMIC_DOMAIN (PHOBIUS); NON_CYTOPLASMIC_DOMAIN (PHOBIUS); TRANSMEMBRANE (PHOBIUS); TRANSMEMBRANE (PHOBIUS); CYTOPLASMIC_DOMAIN (PHOBIUS); TRANSMEMBRANE (PHOBIUS); TRANSMEMBRANE (PHOBIUS); TRANSMEMB…
SS1G_02020T0	gi|156063804|ref|XP_001597824.1|	L-aminoadipate-semialdehyde dehydrogenase	-	3.18567	3.67631	-	-	-	1043	30	0	0.5887	P:biological_process; F:molecular_function	Coil (COILS); G3DSA:3.30.300.30 (GENE3D); IPR013120 (PFAM); G3DSA:3.40.50.980 (GENE3D); IPR016040 (G3DSA:3.40.50.GENE3D); IPR000873 (PFAM); IPR009081 (G3DSA:1.10.1200.GENE3D); IPR009081 (PFAM); G3DSA:3.40.50.980 (GENE3D); PTHR24095 (PANTHER); PTHR24095:SF192 (PANTHER); IPR020845 (PROSITE_PATTERNS); IPR009081 (PROSITE_PROFILES); SSF56801 (SUPERFAMILY); IPR016040 (SUPERFAMILY)
SS1G_02022T0	gi|156063808|ref|XP_001597826.1|	alpha-mannosidase	-	-	-	-	12.5	10.9	846	30	0	0.811	P:carbohydrate metabolic process; F:molecular_function	IPR012939 (PFAM); G3DSA:1.20.1610.10 (GENE3D); G3DSA:1.20.1050.60 (GENE3D); IPR005887 (TIGRFAM); G3DSA:3.30.2080.10 (GENE3D); IPR014718 (G3DSA:2.70.98.GENE3D); PTHR12143:SF22 (PANTHER); PTHR12143 (PANTHER); SIGNAL_PEPTIDE (PHOBIUS); SIGNAL_PEPTIDE_N_REGION (PHOBIUS); SIGNAL_PEPTIDE_H_REGION (PHOBIUS); SIGNAL_PEPTIDE_C_REGION (PHOBIUS); NON_CYTOPLASMIC_DOMAIN (PHOBIUS); SignalP-noTM (SIGNALP_EUK);…
SS1G_02025T0	gi|156063814|ref|XP_001597829.1|	putative effector 5	-	-	-	-	-	2.11257	252	30	0	0.6373	F:molecular_function; P:interaction with host via protein secreted by type II secretion system; C:cellular_component	SIGNAL_PEPTIDE_H_REGION (PHOBIUS); SIGNAL_PEPTIDE_C_REGION (PHOBIUS); SIGNAL_PEPTIDE_N_REGION (PHOBIUS); SIGNAL_PEPTIDE (PHOBIUS); NON_CYTOPLASMIC_DOMAIN (PHOBIUS); SignalP-TM (SIGNALP_GRAM_POSITIVE); SignalP-noTM (SIGNALP_GRAM_NEGATIVE); SignalP-noTM (SIGNALP_EUK)
SS1G_02027T0	gi|156063818|ref|XP_001597831.1|	sterigmatocystin 8-O-methyltransferase	-	-	-	-	-	2.06424	406	30	0	0.5683	F:transferase activity	Coil (COILS); IPR016461 (PIRSF); IPR011991 (G3DSA:1.10.10.GENE3D); IPR029063 (G3DSA:3.40.50.GENE3D); IPR001077 (PFAM); PTHR11746 (PANTHER); PTHR11746:SF87 (PANTHER); IPR016461 (PROSITE_PROFILES); IPR011991 (SUPERFAMILY); IPR029063 (SUPERFAMILY)
SS1G_02028T0	gi|156063820|ref|XP_001597832.1|	predicted protein	-	-	-	-	-	14.4038	417	29	0	0.5148	F:molecular_function; P:biological_process; C:cellular_component	IPR013320 (G3DSA:2.60.120.GENE3D); TRANSMEMBRANE (PHOBIUS); CYTOPLASMIC_DOMAIN (PHOBIUS); NON_CYTOPLASMIC_DOMAIN (PHOBIUS); TMhelix (TMHMM)
SS1G_02030T0	gi|156063824|ref|XP_001597834.1|	ethyl tert-butyl ether degradation protein	-	-	-	-	-	3.51968	101	30	1e-66	0.658	-	IPR009799 (TIGRFAM); G3DSA:3.30.70.900 (GENE3D); PTHR40260 (PANTHER); IPR011008 (SUPERFAMILY)
SS1G_02043T0	gi|156063850|ref|XP_001597847.1|	secreted protein	5.04391	-	4.55962	3.52715	-	-	441	25	0	0.566	C:nuclear pore; F:structural constituent of nuclear pore; P:nucleocytoplasmic transport	NON_CYTOPLASMIC_DOMAIN (PHOBIUS); TRANSMEMBRANE (PHOBIUS); CYTOPLASMIC_DOMAIN (PHOBIUS)
SS1G_02048T0	gi|156063860|ref|XP_001597852.1|	spermidine drug resistance transporter	2.1	-	-	-	-	3.2	535	30	0	0.7027	C:membrane; P:transport	IPR011701 (PFAM); G3DSA:1.20.1250.20 (GENE3D); G3DSA:1.20.1250.20 (GENE3D); PTHR23502:SF31 (PANTHER); PTHR23502 (PANTHER); TRANSMEMBRANE (PHOBIUS); NON_CYTOPLASMIC_DOMAIN (PHOBIUS); TRANSMEMBRANE (PHOBIUS); CYTOPLASMIC_DOMAIN (PHOBIUS); CYTOPLASMIC_DOMAIN (PHOBIUS); TRANSMEMBRANE (PHOBIUS); TRANSMEMBRANE (PHOBIUS); TRANSMEMBRANE (PHOBIUS); TRANSMEMBRANE (PHOBIUS); NON_CYTOPLASMIC_DOMAIN (PHOBIUS)…
SS1G_02049T0	gi|156063862|ref|XP_001597853.1|	cytochrome p450	-	-	-	-	2.3	-	335	30	0	0.6623	F:oxidoreductase activity	IPR001128 (PRINTS); IPR002403 (PRINTS); IPR001128 (G3DSA:1.10.630.GENE3D); IPR001128 (PFAM); IPR001128 (G3DSA:1.10.630.GENE3D); PTHR24305:SF39 (PANTHER); PTHR24305 (PANTHER); TRANSMEMBRANE (PHOBIUS); CYTOPLASMIC_DOMAIN (PHOBIUS); NON_CYTOPLASMIC_DOMAIN (PHOBIUS); IPR001128 (SUPERFAMILY); IPR001128 (SUPERFAMILY); TMhelix (TMHMM)
SS1G_02054T0	gi|156063872|ref|XP_001597858.1|	Zn2 Cys6 transcription factor	-	-	-	-	6.6	36.9	538	30	0	0.463	C:nucleus; P:transcription, DNA-templated; P:regulation of biological process; F:molecular_function	IPR001138 (G3DSA:4.10.240.GENE3D); PTHR36206:SF1 (PANTHER); PTHR36206 (PANTHER); IPR001138 (PROSITE_PATTERNS); IPR001138 (PROSITE_PROFILES); IPR001138 (SUPERFAMILY)
SS1G_02068T0	gi|156063900|ref|XP_001597872.1|	predicted protein	-	-	-	-	-	21.5852	163	2	7.2e-116	0.83	-	SIGNAL_PEPTIDE_N_REGION (PHOBIUS); SIGNAL_PEPTIDE_H_REGION (PHOBIUS); SIGNAL_PEPTIDE (PHOBIUS); SIGNAL_PEPTIDE_C_REGION (PHOBIUS); NON_CYTOPLASMIC_DOMAIN (PHOBIUS); SignalP-noTM (SIGNALP_EUK); SignalP-TM (SIGNALP_GRAM_POSITIVE); SignalP-noTM (SIGNALP_GRAM_NEGATIVE)
SS1G_02068T0	gi|156063900|ref|XP_001597872.1|	predicted protein (SsSSVP1)	-	-	-	-	-	21.5	163	2	7.2e-116	0.83	-	SIGNAL_PEPTIDE_N_REGION (PHOBIUS); SIGNAL_PEPTIDE_H_REGION (PHOBIUS); SIGNAL_PEPTIDE (PHOBIUS); SIGNAL_PEPTIDE_C_REGION (PHOBIUS); NON_CYTOPLASMIC_DOMAIN (PHOBIUS); SignalP-noTM (SIGNALP_EUK); SignalP-TM (SIGNALP_GRAM_POSITIVE); SignalP-noTM (SIGNALP_GRAM_NEGATIVE)
SS1G_02092T0	gi|156063948|ref|XP_001597896.1|	S-adenosylmethionine-dependent methyltransferase superfamily domain-containing protein	2.2714	-	-	-	-	-	713	30	0	0.7767	P:RNA metabolic process; F:RNA binding; P:ribosome biogenesis; F:transferase activity	Coil (COILS); IPR023273 (PRINTS); IPR023267 (PRINTS); IPR029063 (G3DSA:3.40.50.GENE3D); IPR031341 (PFAM); IPR001678 (PFAM); IPR011023 (TIGRFAM); PTHR22807 (PANTHER); PTHR22807:SF30 (PANTHER); IPR018314 (PROSITE_PATTERNS); IPR001678 (PROSITE_PROFILES); IPR029063 (SUPERFAMILY)
SS1G_02105T0	gi|156063974|ref|XP_001597909.1|	ubiquitin fusion degradation protein	-	4.22649	4.19239	2.86057	-	-	338	30	0	0.7707	P:protein catabolic process	IPR004854 (PFAM); IPR004854 (PANTHER)
SS1G_02106T0	gi|156063976|ref|XP_001597910.1|	predicted protein	-	-	13	-	-	-	343	2	0	0.84	-	no IPS match
SS1G_02107T0	gi|156063978|ref|XP_001597911.1|	hypothetical protein	-	-	9.6	-	-	-	282	30	0	0.6743	P:mycelium development; F:molecular_function; C:cellular_component	no IPS match
SS1G_02115T0	gi|156059957|ref|XP_001595901.1|	predicted protein	-	-	-	-	-	3.31386	97	3	1.3e-55	0.8333	-	no IPS match
SS1G_02117T0	gi|156059961|ref|XP_001595903.1|	lactose permease	-	-	-	2.76576	23.0003	31.2786	523	30	0	0.7257	C:membrane; F:transporter activity	IPR003663 (PRINTS); G3DSA:1.20.1250.20 (GENE3D); IPR005828 (PFAM); PTHR23500:SF42 (PANTHER); PTHR23500 (PANTHER); IPR005829 (PROSITE_PATTERNS); NON_CYTOPLASMIC_DOMAIN (PHOBIUS); CYTOPLASMIC_DOMAIN (PHOBIUS); TRANSMEMBRANE (PHOBIUS); CYTOPLASMIC_DOMAIN (PHOBIUS); TRANSMEMBRANE (PHOBIUS); TRANSMEMBRANE (PHOBIUS); TRANSMEMBRANE (PHOBIUS); TRANSMEMBRANE (PHOBIUS); NON_CYTOPLASMIC_DOMAIN (PHOBIUS); NO…
SS1G_02119T0	gi|156059965|ref|XP_001595905.1|	FAD binding domain protein	-	2.14032	3.14529	2.88988	7.17907	3.83301	586	30	0	0.696	F:oxidoreductase activity	IPR006094 (PFAM); IPR012951 (PFAM); IPR016169 (G3DSA:3.30.465.GENE3D); PTHR13878:SF50 (PANTHER); PTHR13878 (PANTHER); SIGNAL_PEPTIDE (PHOBIUS); SIGNAL_PEPTIDE_C_REGION (PHOBIUS); SIGNAL_PEPTIDE_N_REGION (PHOBIUS); SIGNAL_PEPTIDE_H_REGION (PHOBIUS); NON_CYTOPLASMIC_DOMAIN (PHOBIUS); IPR016166 (PROSITE_PROFILES); SignalP-noTM (SIGNALP_EUK); SignalP-TM (SIGNALP_GRAM_POSITIVE); IPR016166 (SUPERFAMILY)
SS1G_02133T0	gi|156059993|ref|XP_001595919.1|	hypothetical protein	-	-	3	2.32818	-	-	111	30	1.3e-75	0.665	F:molecular_function; P:biological_process; C:cellular_component	Coil (COILS)
SS1G_02139T0	gi|156060005|ref|XP_001595925.1|	ankyrin repeat protein	-	-	-	-	-	3.07906	1264	30	0	0.487	F:protein binding	IPR002110 (PRINTS); IPR002110 (SMART); IPR020683 (PFAM); IPR020683 (G3DSA:1.25.40.GENE3D); PTHR24188 (PANTHER); PTHR24188:SF50 (PANTHER); IPR002110 (PROSITE_PROFILES); IPR020683 (PROSITE_PROFILES); IPR020683 (SUPERFAMILY)
SS1G_02140T0	gi|156060007|ref|XP_001595926.1|	small s protein	-	-	-	-	-	4.72752	261	30	0	0.5023	F:molecular_function; P:biological_process; C:cellular_component; P:apoptotic process; C:cytoplasm	IPR029498 (PFAM)
SS1G_02141T0	gi|156060009|ref|XP_001595927.1|	alpha beta-Hydrolase	4.6	-	-	-	-	-	281	30	0	0.6437	F:hydrolase activity	IPR002925 (PFAM); IPR029058 (G3DSA:3.40.50.GENE3D); PTHR17630:SF47 (PANTHER); PTHR17630 (PANTHER); IPR029058 (SUPERFAMILY)
SS1G_02147T0	gi|156060021|ref|XP_001595933.1|	gag polymerase env	-	-	2.18125	-	-	-	1032	30	0	0.65	P:DNA metabolic process; F:molecular_function	Coil (COILS); IPR001584 (PFAM); G3DSA:2.40.50.40 (GENE3D); IPR012337 (G3DSA:3.30.420.GENE3D); PTHR24559 (PANTHER); PTHR24559:SF213 (PANTHER); IPR001584 (PROSITE_PROFILES); IPR016197 (SUPERFAMILY); IPR012337 (SUPERFAMILY)
SS1G_02155T0	gi|156060037|ref|XP_001595941.1|	extracellular serine-rich protein	-	-	-	-	-	3.51473	252	30	2e-175	0.547	F:electron carrier activity; F:copper ion binding	IPR008972 (G3DSA:2.60.40.GENE3D); PTHR34883:SF2 (PANTHER); PTHR34883 (PANTHER); SIGNAL_PEPTIDE_H_REGION (PHOBIUS); SIGNAL_PEPTIDE_N_REGION (PHOBIUS); SIGNAL_PEPTIDE_C_REGION (PHOBIUS); SIGNAL_PEPTIDE (PHOBIUS); NON_CYTOPLASMIC_DOMAIN (PHOBIUS); SignalP-noTM (SIGNALP_EUK); IPR008972 (SUPERFAMILY)
SS1G_02157T0	gi|156060041|ref|XP_001595943.1|	cytochrome p450	-	-	-	-	3.6	9.9	522	30	0	0.722	F:oxidoreductase activity	IPR002401 (PRINTS); IPR001128 (PRINTS); IPR001128 (G3DSA:1.10.630.GENE3D); IPR001128 (PFAM); PTHR24305 (PANTHER); PTHR24305:SF69 (PANTHER); IPR017972 (PROSITE_PATTERNS); TRANSMEMBRANE (PHOBIUS); NON_CYTOPLASMIC_DOMAIN (PHOBIUS); CYTOPLASMIC_DOMAIN (PHOBIUS); IPR001128 (SUPERFAMILY); TMhelix (TMHMM)
SS1G_02163T0	gi|156060051|ref|XP_001595948.1|	alpha beta-hydrolase (esterase/lipase)	-	-	-	-	-	12.5	374	30	0	0.648	F:hydrolase activity	IPR013094 (PFAM); IPR029058 (G3DSA:3.40.50.GENE3D); PTHR23024:SF103 (PANTHER); PTHR23024 (PANTHER); IPR029058 (SUPERFAMILY)
SS1G_02178T0	gi|156060081|ref|XP_001595963.1|	hypothetical protein	-	2.9	-	-	-	-	640	30	0	0.5673	C:integral component of membrane; P:transmembrane transport	Coil (COILS); CYTOPLASMIC_DOMAIN (PHOBIUS); NON_CYTOPLASMIC_DOMAIN (PHOBIUS); TRANSMEMBRANE (PHOBIUS); TMhelix (TMHMM)
SS1G_02194T0	gi|156060111|ref|XP_001595978.1|	FAD-binding monooxygenase	-	-	-	-	-	9.57375	426	30	0	0.6377	F:oxidoreductase activity	PR00420 (PRINTS); IPR002938 (PFAM); IPR023753 (G3DSA:3.50.50.GENE3D); PTHR13789 (PANTHER); PTHR13789:SF251 (PANTHER); SIGNAL_PEPTIDE_H_REGION (PHOBIUS); SIGNAL_PEPTIDE_C_REGION (PHOBIUS); SIGNAL_PEPTIDE (PHOBIUS); SIGNAL_PEPTIDE_N_REGION (PHOBIUS); NON_CYTOPLASMIC_DOMAIN (PHOBIUS); IPR023753 (SUPERFAMILY); TMhelix (TMHMM)
SS1G_02202T0	gi|156060127|ref|XP_001595986.1|	alanine transaminase	2.24608	2.09692	-	-	-	-	511	30	0	0.8607	P:biological_process; F:molecular_function	IPR015421 (G3DSA:3.40.640.GENE3D); IPR015422 (G3DSA:3.90.1150.GENE3D); IPR004839 (PFAM); PTHR11751:SF29 (PANTHER); PTHR11751 (PANTHER); IPR015424 (SUPERFAMILY)
SS1G_02218T0	gi|156060159|ref|XP_001596002.1|	2-oxoisovalerate dehydrogenase alpha subunit	-	-	-	-	2.7532	7.26584	388	30	0	0.7873	F:oxidoreductase activity	IPR029061 (G3DSA:3.40.50.GENE3D); IPR001017 (PFAM); PTHR11516 (PANTHER); PTHR11516:SF1 (PANTHER); IPR029061 (SUPERFAMILY)
SS1G_02232T0	gi|156060187|ref|XP_001596016.1|	general negative regulator of transcription subunit 4	-	2.4	2.4	-	-	-	781	30	0	0.516	F:metal ion binding; F:RNA binding; F:nucleic acid binding; F:nucleotide binding; F:zinc ion binding; F:molecular_function; P:biological_process; C:cellular_component; F:helicase activity; F:ATP binding; F:hydrolase activity; P:metabolic process	Coil (COILS); Coil (COILS)
SS1G_02232T0	gi|156060187|ref|XP_001596016.1|	large tegument protein UL36	-	2.4	2.4	-	-	-	781	30	0	0.516	F:metal ion binding; F:RNA binding; F:nucleic acid binding; F:nucleotide binding; F:zinc ion binding; F:molecular_function; P:biological_process; C:cellular_component; F:helicase activity; F:ATP binding; F:hydrolase activity; P:metabolic process	Coil (COILS); Coil (COILS)
SS1G_02245T0	gi|156060213|ref|XP_001596029.1|	exo-glucanase	-	-	-	-	-	3.3	293	26	0	0.4896	F:molecular_function; P:biological_process; C:cellular_component; F:hydrolase activity, hydrolyzing O-glycosyl compounds; F:hydrolase activity; P:metabolic process; P:carbohydrate metabolic process; F:hydrolase activity, acting on glycosyl bonds	no IPS match
SS1G_02250T0	gi|156060223|ref|XP_001596034.1|	predicted protein	-	-	-	-	-	4.1783	244	4	2.6e-163	0.655	-	NON_CYTOPLASMIC_DOMAIN (PHOBIUS); SIGNAL_PEPTIDE_C_REGION (PHOBIUS); SIGNAL_PEPTIDE (PHOBIUS); SIGNAL_PEPTIDE_H_REGION (PHOBIUS); SIGNAL_PEPTIDE_N_REGION (PHOBIUS); SignalP-TM (SIGNALP_GRAM_POSITIVE); SignalP-noTM (SIGNALP_EUK); SignalP-noTM (SIGNALP_GRAM_NEGATIVE)
SS1G_02254T0	gi|156060231|ref|XP_001596038.1|	ATP-binding cassette sub-family g member 2	-	-	-	-	3.21748	27.5923	762	30	0	0.6243	C:membrane; F:hydrolase activity	IPR013525 (PFAM); IPR003439 (PFAM); IPR027417 (G3DSA:3.40.50.GENE3D); PTHR19241:SF282 (PANTHER); PTHR19241 (PANTHER); IPR017871 (PROSITE_PATTERNS); TRANSMEMBRANE (PHOBIUS); NON_CYTOPLASMIC_DOMAIN (PHOBIUS); TRANSMEMBRANE (PHOBIUS); TRANSMEMBRANE (PHOBIUS); TRANSMEMBRANE (PHOBIUS); CYTOPLASMIC_DOMAIN (PHOBIUS); TRANSMEMBRANE (PHOBIUS); TRANSMEMBRANE (PHOBIUS); CYTOPLASMIC_DOMAIN (PHOBIUS); CYTOPLA…
SS1G_02259T0	gi|156060241|ref|XP_001596043.1|	conserved fungal protein	3.05631	-	-	-	-	-	199	30	4.5e-142	0.6537	F:molecular_function; P:biological_process	IPR027915 (PFAM); PTHR39615 (PANTHER)
SS1G_02281T0	gi|156060285|ref|XP_001596065.1|	phosphoenolpyruvate carboxykinase	-	-	2.13948	2.27184	27.5811	57.6104	611	30	0	0.906	P:carbohydrate metabolic process; F:lyase activity	IPR001272 (PIRSF); IPR001272 (TIGRFAM); IPR013035 (G3DSA:3.90.228.GENE3D); IPR001272 (PFAM); IPR008210 (G3DSA:3.40.449.GENE3D); PTHR30031:SF0 (PANTHER); PTHR30031 (PANTHER); IPR015994 (PROSITE_PATTERNS); IPR001272 (HAMAP); IPR008210 (SUPERFAMILY); SSF53795 (SUPERFAMILY)
SS1G_02284T0	gi|156060291|ref|XP_001596068.1|	protein BFR2	2.79556	-	-	-	-	-	222	30	2.3e-154	0.5817	C:nucleus; C:small-subunit processome; P:rRNA processing; C:90S preribosome; P:maturation of SSU-rRNA from tricistronic rRNA transcript (SSU-rRNA, 5.8S rRNA, LSU-rRNA); C:nucleolus; F:molecular_function; P:biological_process	PTHR15565:SF0 (PANTHER); PTHR15565 (PANTHER)
SS1G_02304T0	gi|156060331|ref|XP_001596088.1|	hypothetical protein	-	-	-	-	2.55942	3.20599	402	5	0	0.666	-	no IPS match
SS1G_02308T0	gi|156060339|ref|XP_001596092.1|	threonine aldolase	-	-	-	-	3.13454	-	441	30	0	0.6683	F:lyase activity; P:cellular amino acid metabolic process	IPR001597 (PFAM); IPR015421 (G3DSA:3.40.640.GENE3D); PTHR10289:SF5 (PANTHER); PTHR10289 (PANTHER); IPR015424 (SUPERFAMILY)
SS1G_02318T0	gi|156060359|ref|XP_001596102.1|	predicted protein	-	-	7.3	4.70332	-	-	132	4	9.7e-94	0.8775	-	no IPS match
SS1G_02319T0	gi|156060361|ref|XP_001596103.1|	predicted protein	-	-	2.8	2.11583	-	-	213	1	2.9e-155	1	-	no IPS match
SS1G_02329T0	gi|156060381|ref|XP_001596113.1|	conserved predicted protein	-	-	-	-	2.97857	-	699	30	0	0.5573	F:molecular_function; P:biological_process; C:cellular_component	PTHR34714:SF1 (PANTHER); PTHR34714 (PANTHER)
SS1G_02331T0	gi|156060385|ref|XP_001596115.1|	hemeolysin E	-	-	-	-	3.55523	-	419	24	0	0.5675	F:molecular_function; P:biological_process; C:cellular_component; C:membrane; P:pathogenesis	Coil (COILS); Coil (COILS); G3DSA:1.20.1170.10 (GENE3D); SSF58100 (SUPERFAMILY)
SS1G_02332T0	gi|156060387|ref|XP_001596116.1|	predicted protein	-	-	-	3.70862	2.77954	3.68224	223	2	2.3e-159	0.93	-	NON_CYTOPLASMIC_DOMAIN (PHOBIUS); SIGNAL_PEPTIDE_N_REGION (PHOBIUS); SIGNAL_PEPTIDE_H_REGION (PHOBIUS); SIGNAL_PEPTIDE (PHOBIUS); SIGNAL_PEPTIDE_C_REGION (PHOBIUS); SignalP-noTM (SIGNALP_EUK); SignalP-TM (SIGNALP_GRAM_POSITIVE)
SS1G_02334T0	gi|156060391|ref|XP_001596118.1|	exo-glucanase (cellobiohydrolyase)	-	-	-	-	3.8	-	504	30	0	0.752	P:carbohydrate metabolic process; C:extracellular region; F:hydrolase activity	IPR001722 (PRINTS); IPR000254 (SMART); IPR001722 (G3DSA:2.70.100.GENE3D); IPR001722 (PFAM); IPR000254 (PFAM); PTHR33753 (PANTHER); PTHR33753:SF2 (PANTHER); IPR000254 (PROSITE_PATTERNS); SIGNAL_PEPTIDE_C_REGION (PHOBIUS); SIGNAL_PEPTIDE_N_REGION (PHOBIUS); SIGNAL_PEPTIDE (PHOBIUS); NON_CYTOPLASMIC_DOMAIN (PHOBIUS); SIGNAL_PEPTIDE_H_REGION (PHOBIUS); IPR000254 (PROSITE_PROFILES); SignalP-TM (SIGNAL…
SS1G_02338T0	gi|156060399|ref|XP_001596122.1|	chalcone and stilbene synthase	-	-	-	-	2.1	-	456	30	0	0.7733	P:biological_process; F:molecular_function	IPR012328 (PFAM); IPR001099 (PFAM); IPR016039 (G3DSA:3.40.47.GENE3D); IPR016039 (G3DSA:3.40.47.GENE3D); PTHR11877:SF10 (PANTHER); PTHR11877 (PANTHER); IPR016039 (SUPERFAMILY); IPR016039 (SUPERFAMILY)
SS1G_02339T0	gi|156060401|ref|XP_001596123.1|	Zn2 Cys6 transcription factor	-	-	-	-	2	-	530	30	0	0.5297	C:nucleus; P:transcription, DNA-templated; P:regulation of biological process; F:molecular_function	IPR001138 (G3DSA:4.10.240.GENE3D); PTHR31263 (PANTHER); PTHR31263:SF9 (PANTHER); CYTOPLASMIC_DOMAIN (PHOBIUS); TRANSMEMBRANE (PHOBIUS); NON_CYTOPLASMIC_DOMAIN (PHOBIUS); CYTOPLASMIC_DOMAIN (PHOBIUS); TRANSMEMBRANE (PHOBIUS); TMhelix (TMHMM); TMhelix (TMHMM)
SS1G_02340T0	gi|156060403|ref|XP_001596124.1|	cytochrome p450 (pistatin demethylase)	3	5.4	6.7	5.1	-	-	431	30	0	0.662	F:oxidoreductase activity	IPR001128 (PRINTS); IPR002401 (PRINTS); IPR001128 (PFAM); IPR001128 (G3DSA:1.10.630.GENE3D); PTHR24279:SF65 (PANTHER); PTHR24279 (PANTHER); IPR017972 (PROSITE_PATTERNS); TRANSMEMBRANE (PHOBIUS); NON_CYTOPLASMIC_DOMAIN (PHOBIUS); CYTOPLASMIC_DOMAIN (PHOBIUS); IPR001128 (SUPERFAMILY)
SS1G_02356T0	gi|156060435|ref|XP_001596140.1|	polyketide synthase	-	-	-	5.1	7.5	5	2437	30	0	0.547	F:oxidoreductase activity; F:transferase activity	IPR020807 (SMART); IPR020843 (SMART); IPR020806 (SMART); IPR020801 (SMART); IPR013968 (SMART); IPR020841 (SMART); IPR011032 (G3DSA:3.90.180.GENE3D); IPR009081 (PFAM); IPR020807 (PFAM); IPR016040 (G3DSA:3.40.50.GENE3D); IPR014030 (PFAM); PF13602 (PFAM); IPR014031 (PFAM); IPR013217 (PFAM); IPR029063 (G3DSA:3.40.50.GENE3D); IPR014043 (PFAM); IPR016039 (G3DSA:3.40.47.GENE3D); IPR016040 (G3DSA:3.40.50…
SS1G_02358T0	gi|156060439|ref|XP_001596142.1|	mfs drug resistance transporter	-	-	-	4.1	3.7	4.3	551	30	0	0.546	C:membrane; P:transport	IPR011701 (PFAM); G3DSA:1.20.1250.20 (GENE3D); G3DSA:1.20.1250.20 (GENE3D); PTHR23501:SF43 (PANTHER); PTHR23501 (PANTHER); NON_CYTOPLASMIC_DOMAIN (PHOBIUS); NON_CYTOPLASMIC_DOMAIN (PHOBIUS); CYTOPLASMIC_DOMAIN (PHOBIUS); CYTOPLASMIC_DOMAIN (PHOBIUS); CYTOPLASMIC_DOMAIN (PHOBIUS); NON_CYTOPLASMIC_DOMAIN (PHOBIUS); CYTOPLASMIC_DOMAIN (PHOBIUS); TRANSMEMBRANE (PHOBIUS); NON_CYTOPLASMIC_DOMAIN (PHOBI…
SS1G_02359T0	gi|156060441|ref|XP_001596143.1|	indole-diterpene biosynthesis protein	-	-	-	4.04575	3.04657	3.20214	305	30	0	0.5127	F:molecular_function; P:biological_process; C:cellular_component	IPR029058 (G3DSA:3.40.50.GENE3D); IPR008547 (PFAM); PTHR12265:SF0 (PANTHER); IPR008547 (PANTHER); CYTOPLASMIC_DOMAIN (PHOBIUS); TRANSMEMBRANE (PHOBIUS); TRANSMEMBRANE (PHOBIUS); TRANSMEMBRANE (PHOBIUS); CYTOPLASMIC_DOMAIN (PHOBIUS); NON_CYTOPLASMIC_DOMAIN (PHOBIUS); NON_CYTOPLASMIC_DOMAIN (PHOBIUS); IPR029058 (SUPERFAMILY); TMhelix (TMHMM); TMhelix (TMHMM)
SS1G_02361T0	gi|156060445|ref|XP_001596145.1|	CFEM domain-containing protein	-	-	-	6.00375	5.15395	7.37488	422	30	0	0.5153	F:molecular_function; P:biological_process; C:cellular_component	IPR014005 (SMART); IPR008427 (PFAM); PTHR33048 (PANTHER); PTHR33048:SF7 (PANTHER); TRANSMEMBRANE (PHOBIUS); CYTOPLASMIC_DOMAIN (PHOBIUS); SIGNAL_PEPTIDE_N_REGION (PHOBIUS); SIGNAL_PEPTIDE_C_REGION (PHOBIUS); SIGNAL_PEPTIDE (PHOBIUS); TRANSMEMBRANE (PHOBIUS); NON_CYTOPLASMIC_DOMAIN (PHOBIUS); NON_CYTOPLASMIC_DOMAIN (PHOBIUS); TRANSMEMBRANE (PHOBIUS); TRANSMEMBRANE (PHOBIUS); CYTOPLASMIC_DOMAIN (PH…
SS1G_02363T0	gi|156060449|ref|XP_001596147.1|	cytochrome p450 (trichodiene oxygenase)	-	-	-	4.2	3.3	3.9	313	30	0	0.5977	F:oxidoreductase activity	IPR002401 (PRINTS); IPR001128 (PRINTS); IPR001128 (PFAM); IPR001128 (G3DSA:1.10.630.GENE3D); PTHR24305:SF93 (PANTHER); PTHR24305 (PANTHER); NON_CYTOPLASMIC_DOMAIN (PHOBIUS); CYTOPLASMIC_DOMAIN (PHOBIUS); TRANSMEMBRANE (PHOBIUS); IPR001128 (SUPERFAMILY)
SS1G_02369T0	gi|156060461|ref|XP_001596153.1|	glycoside hydrolase family 12 protein	-	-	-	-	-	3.4	351	30	0	0.7303	P:carbohydrate metabolic process; C:extracellular region; F:hydrolase activity	IPR000254 (SMART); IPR002594 (PFAM); IPR013319 (G3DSA:2.60.120.GENE3D); PTHR34002:SF5 (PANTHER); PTHR34002 (PANTHER); SIGNAL_PEPTIDE (PHOBIUS); NON_CYTOPLASMIC_DOMAIN (PHOBIUS); SIGNAL_PEPTIDE_C_REGION (PHOBIUS); SIGNAL_PEPTIDE_H_REGION (PHOBIUS); SIGNAL_PEPTIDE_N_REGION (PHOBIUS); SignalP-TM (SIGNALP_GRAM_POSITIVE); SignalP-noTM (SIGNALP_EUK); SignalP-noTM (SIGNALP_GRAM_NEGATIVE); IPR013320 (SUP…
SS1G_02388T0	gi|156060499|ref|XP_001596172.1|	inositol phosphoryl mannosyl diphosphorylinositol ceramide	2.11493	-	-	-	-	2.67753	356	30	0	0.6143	P:metabolic process; C:membrane; F:catalytic activity; C:Golgi apparatus; F:transferase activity; P:mannosyl diphosphorylinositol ceramide metabolic process; P:sphingolipid biosynthetic process; F:transferase activity, transferring phosphorus-containing groups; P:filamentous growth of a population of unicellular organisms in response to biotic stimulus; P:cellular response to drug; P:cellular res…	IPR000326 (PFAM); PTHR31310:SF7 (PANTHER); PTHR31310 (PANTHER); NON_CYTOPLASMIC_DOMAIN (PHOBIUS); TRANSMEMBRANE (PHOBIUS); SIGNAL_PEPTIDE_N_REGION (PHOBIUS); TRANSMEMBRANE (PHOBIUS); TRANSMEMBRANE (PHOBIUS); TRANSMEMBRANE (PHOBIUS); NON_CYTOPLASMIC_DOMAIN (PHOBIUS); CYTOPLASMIC_DOMAIN (PHOBIUS); SIGNAL_PEPTIDE_H_REGION (PHOBIUS); NON_CYTOPLASMIC_DOMAIN (PHOBIUS); TRANSMEMBRANE (PHOBIUS); CYTOPLAS…
SS1G_02392T0	gi|156060507|ref|XP_001596176.1|	Amidase signature enzyme	-	-	-	-	2.64003	-	484	30	0	0.7573	F:ligase activity	IPR023631 (G3DSA:3.90.1300.GENE3D); IPR023631 (PFAM); IPR000120 (PANTHER); PTHR11895:SF77 (PANTHER); IPR020556 (PROSITE_PATTERNS); IPR023631 (SUPERFAMILY)
SS1G_02394T0	gi|156060511|ref|XP_001596178.1|	mfs drug resistance transporter	-	-	-	-	-	4.6	149	30	1.6e-103	0.7377	C:integral component of membrane; P:transmembrane transport; C:fungal-type vacuole membrane; F:molecular_function; C:vacuolar membrane; C:vacuole; C:membrane; P:transport	G3DSA:1.20.1250.20 (GENE3D); PTHR21576:SF1 (PANTHER); PTHR21576 (PANTHER); NON_CYTOPLASMIC_DOMAIN (PHOBIUS); CYTOPLASMIC_DOMAIN (PHOBIUS); CYTOPLASMIC_DOMAIN (PHOBIUS); TRANSMEMBRANE (PHOBIUS); TRANSMEMBRANE (PHOBIUS); IPR020846 (SUPERFAMILY); TMhelix (TMHMM); TMhelix (TMHMM)
SS1G_02402T0	gi|156060527|ref|XP_001596186.1|	predicted protein	-	-	-	-	2.02578	-	846	13	0	0.5069	F:molecular_function	Coil (COILS); Coil (COILS); Coil (COILS); Coil (COILS); IPR015880 (SMART); IPR013087 (G3DSA:3.30.160.GENE3D); IPR007087 (PROSITE_PATTERNS); IPR007087 (PROSITE_PROFILES); SSF57667 (SUPERFAMILY)
SS1G_02403T0	gi|156060529|ref|XP_001596187.1|	glycerol uptake	-	-	-	-	7.09796	-	357	30	0	0.7157	C:membrane; F:transporter activity	IPR000425 (PRINTS); IPR023271 (G3DSA:1.20.1080.GENE3D); IPR000425 (PFAM); IPR000425 (PANTHER); PTHR19139:SF130 (PANTHER); TRANSMEMBRANE (PHOBIUS); TRANSMEMBRANE (PHOBIUS); TRANSMEMBRANE (PHOBIUS); CYTOPLASMIC_DOMAIN (PHOBIUS); TRANSMEMBRANE (PHOBIUS); CYTOPLASMIC_DOMAIN (PHOBIUS); CYTOPLASMIC_DOMAIN (PHOBIUS); CYTOPLASMIC_DOMAIN (PHOBIUS); TRANSMEMBRANE (PHOBIUS); NON_CYTOPLASMIC_DOMAIN (PHOBIUS)…
SS1G_02405T0	gi|156060533|ref|XP_001596189.1|	snorna binding protein	-	-	-	-	-	2.15847	487	30	0	0.648	F:transferase activity; P:metabolic process; F:nucleic acid binding; C:nucleus; C:small-subunit processome; C:mitotic spindle; P:maturation of SSU-rRNA from tricistronic rRNA transcript (SSU-rRNA, 5.8S rRNA, LSU-rRNA); C:Cul4-RING E3 ubiquitin ligase complex; C:nucleolus	IPR007577 (PFAM); PTHR12042 (PANTHER); IPR029044 (SUPERFAMILY)
SS1G_02408T0	gi|156060539|ref|XP_001596192.1|	formamidopyrimidine-DNA glycosylase	-	-	-	-	2.41583	-	389	30	0	0.6993	F:DNA binding; F:lyase activity; P:DNA metabolic process; P:response to stress; F:hydrolase activity	IPR012319 (SMART); IPR015886 (PFAM); G3DSA:1.10.8.50 (GENE3D); IPR012319 (PFAM); G3DSA:3.20.190.10 (GENE3D); PTHR22993 (PANTHER); IPR012319 (SUPERFAMILY); IPR010979 (SUPERFAMILY)
SS1G_02409T0	gi|156060541|ref|XP_001596193.1|	peroxisomal biogenesis factor	-	-	-	-	-	3.47796	234	30	1.8e-169	0.8587	C:peroxisome; C:membrane; P:organelle organization	IPR008733 (PFAM); PTHR12652 (PANTHER); PTHR12652:SF10 (PANTHER); TRANSMEMBRANE (PHOBIUS); NON_CYTOPLASMIC_DOMAIN (PHOBIUS); CYTOPLASMIC_DOMAIN (PHOBIUS); TMhelix (TMHMM)
SS1G_02412T0	gi|156060547|ref|XP_001596196.1|	beta- -glucan boisynthesis protein	-	-	-	-	2.49548	2.39994	626	3	0	0.7433	P:(1->6)-beta-D-glucan biosynthetic process; F:molecular_function; P:cell wall biogenesis	CYTOPLASMIC_DOMAIN (PHOBIUS); SIGNAL_PEPTIDE (PHOBIUS); SIGNAL_PEPTIDE_C_REGION (PHOBIUS); SIGNAL_PEPTIDE_N_REGION (PHOBIUS); SIGNAL_PEPTIDE_H_REGION (PHOBIUS); TRANSMEMBRANE (PHOBIUS); NON_CYTOPLASMIC_DOMAIN (PHOBIUS); SignalP-noTM (SIGNALP_EUK); TMhelix (TMHMM)
SS1G_02419T0	gi|156060561|ref|XP_001596203.1|	hypothetical protein	-	-	3.7	3.63716	-	-	164	3	5.7e-117	0.9333	-	Coil (COILS)
SS1G_02422T0	gi|156060565|ref|XP_001596205.1|	UDP-galactopyranose mutase	-	-	-	-	-	3.9	308	30	0	0.5467	F:ADP binding; F:hydrolase activity, acting on ester bonds; P:GPI anchor metabolic process; P:intracellular protein transport; C:intracellular	PTHR22731 (PANTHER); PTHR22731:SF5 (PANTHER)
SS1G_02423T0	gi|156060567|ref|XP_001596206.1|	serine protease (subtilisin-like)	-	-	-	-	-	2.2	279	30	0	0.6807	P:proteolysis; F:peptidase activity; F:molecular_function; P:biological_process; C:cellular_component; F:nucleic acid binding	PTHR34414 (PANTHER); PTHR34414:SF1 (PANTHER); TRANSMEMBRANE (PHOBIUS); NON_CYTOPLASMIC_DOMAIN (PHOBIUS); CYTOPLASMIC_DOMAIN (PHOBIUS); CYTOPLASMIC_DOMAIN (PHOBIUS); TRANSMEMBRANE (PHOBIUS); TMhelix (TMHMM); TMhelix (TMHMM)
SS1G_02430T0	gi|156060581|ref|XP_001596213.1|	hypothetical protein	-	-	8.7	-	-	-	290	30	0	0.799	F:molecular_function	Coil (COILS); IPR004875 (PFAM); PTHR19303:SF6 (PANTHER); PTHR19303 (PANTHER); IPR006600 (PROSITE_PROFILES)
SS1G_02434T0	gi|156060589|ref|XP_001596217.1|	mitochondrial 2-oxoglutarate malate carrier protein	-	-	-	-	45.3	44.7	339	30	0	0.8617	P:transport	IPR002067 (PRINTS); IPR023395 (G3DSA:1.50.40.GENE3D); IPR018108 (PFAM); PTHR24089:SF284 (PANTHER); PTHR24089 (PANTHER); TRANSMEMBRANE (PHOBIUS); CYTOPLASMIC_DOMAIN (PHOBIUS); TRANSMEMBRANE (PHOBIUS); NON_CYTOPLASMIC_DOMAIN (PHOBIUS); NON_CYTOPLASMIC_DOMAIN (PHOBIUS); IPR018108 (PROSITE_PROFILES); IPR023395 (SUPERFAMILY); TMhelix (TMHMM)
SS1G_02439T0	gi|156060599|ref|XP_001596222.1|	methionine-R-sulfoxide reductase	-	-	-	-	-	3.65834	148	30	3.9e-107	0.8737	F:oxidoreductase activity; P:response to stress	IPR002579 (G3DSA:2.170.150.GENE3D); IPR002579 (TIGRFAM); IPR002579 (PFAM); IPR028427 (PANTHER); PTHR10173:SF18 (PANTHER); IPR011057 (SUPERFAMILY)
SS1G_02441T0	gi|156060603|ref|XP_001596224.1|	SNARE complex subunit protein	-	-	-	-	-	2.01821	97	30	6.6e-61	0.919	-	G3DSA:1.20.5.110 (GENE3D); PTHR12791 (PANTHER); PTHR12791:SF33 (PANTHER); TRANSMEMBRANE (PHOBIUS); CYTOPLASMIC_DOMAIN (PHOBIUS); NON_CYTOPLASMIC_DOMAIN (PHOBIUS); SSF58038 (SUPERFAMILY); TMhelix (TMHMM)
SS1G_02446T0	gi|156060613|ref|XP_001596229.1|	short-chain dehydrogenase reductase SDR	2.36117	2.44499	-	-	-	-	357	30	0	0.7917	F:oxidoreductase activity	IPR002198 (PRINTS); IPR002347 (PRINTS); IPR016040 (G3DSA:3.40.50.GENE3D); IPR002198 (PFAM); PTHR24322 (PANTHER); PTHR24322:SF452 (PANTHER); IPR020904 (PROSITE_PATTERNS); IPR016040 (SUPERFAMILY)
SS1G_02454T0	gi|156060625|ref|XP_001596235.1|	aldo keto reductase	-	-	-	-	-	37.9031	337	30	0	0.743	P:oxidation-reduction process; F:oxidoreductase activity; C:nuclear pore; F:structural constituent of nuclear pore; P:nucleocytoplasmic transport; C:cellular_component	IPR023210 (PFAM); IPR023210 (G3DSA:3.20.20.GENE3D); PTHR11732:SF203 (PANTHER); IPR001395 (PANTHER); IPR023210 (SUPERFAMILY)
SS1G_02457T0	gi|156060631|ref|XP_001596238.1|	copper resistance-associated p-type ATPase	15.2509	12.9901	10.7323	5.63114	2.37382	-	1180	30	0	0.6973	C:membrane; F:transporter activity; F:hydrolase activity	IPR001757 (PRINTS); IPR001757 (PRINTS); IPR008250 (G3DSA:2.70.150.GENE3D); G3DSA:3.30.70.100 (GENE3D); IPR027256 (TIGRFAM); IPR023214 (G3DSA:3.40.50.GENE3D); IPR006121 (PFAM); IPR001757 (TIGRFAM); PF00702 (PFAM); G3DSA:3.30.70.100 (GENE3D); IPR023299 (G3DSA:3.40.1110.GENE3D); IPR008250 (PFAM); G3DSA:3.30.70.100 (GENE3D); PTHR24093:SF50 (PANTHER); PTHR24093 (PANTHER); IPR018303 (PROSITE_PATTERNS);…
SS1G_02462T0	gi|156060641|ref|XP_001596243.1|	alpha-l-arabinofuranosidase	-	-	-	-	5.3	21	487	30	0	0.8393	P:carbohydrate metabolic process; F:hydrolase activity	IPR013320 (G3DSA:2.60.120.GENE3D); IPR015289 (PFAM); IPR007934 (PFAM); G3DSA:2.80.10.50 (GENE3D); PTHR39447:SF2 (PANTHER); PTHR39447 (PANTHER); NON_CYTOPLASMIC_DOMAIN (PHOBIUS); SIGNAL_PEPTIDE (PHOBIUS); SIGNAL_PEPTIDE_C_REGION (PHOBIUS); SIGNAL_PEPTIDE_H_REGION (PHOBIUS); SIGNAL_PEPTIDE_N_REGION (PHOBIUS); SignalP-TM (SIGNALP_GRAM_POSITIVE); SignalP-noTM (SIGNALP_GRAM_NEGATIVE); SignalP-noTM (SI…
SS1G_02465T0	gi|156060647|ref|XP_001596246.1|	predicted protein	-	-	-	-	2.47791	3.25751	87	5	2.7e-57	0.598	-	no IPS match
SS1G_02472T0	gi|156060659|ref|XP_001596252.1|	enoyl- hydratase isomerase family protein	-	-	-	-	-	4.18481	240	30	8.7e-175	0.7487	P:biological_process; F:molecular_function	IPR001753 (PFAM); IPR029045 (G3DSA:3.90.226.GENE3D); PTHR11941:SF75 (PANTHER); PTHR11941 (PANTHER); IPR029045 (SUPERFAMILY)
SS1G_02495T0	gi|156060705|ref|XP_001596275.1|	putative l-ascorbate oxidase protein; wsc domain containing protein	-	-	-	-	-	22.3388	576	30	0	0.6093	F:oxidoreductase activity; P:response to stress	IPR002016 (PFAM); G3DSA:1.10.520.10 (GENE3D); PTHR31356 (PANTHER); PTHR31356:SF4 (PANTHER); NON_CYTOPLASMIC_DOMAIN (PHOBIUS); SIGNAL_PEPTIDE (PHOBIUS); SIGNAL_PEPTIDE_N_REGION (PHOBIUS); SIGNAL_PEPTIDE_C_REGION (PHOBIUS); SIGNAL_PEPTIDE_H_REGION (PHOBIUS); IPR002016 (PROSITE_PROFILES); SignalP-noTM (SIGNALP_EUK); SignalP-noTM (SIGNALP_GRAM_NEGATIVE); IPR010255 (SUPERFAMILY)
SS1G_02501T0	gi|156060717|ref|XP_001596281.1|	Concanavalin A-like lectin/glucanase	5.1	8.7	6.1	3.1	-	-	449	30	0	0.771	P:carbohydrate metabolic process; C:cell wall; F:hydrolase activity	IPR017168 (PIRSF); IPR013320 (G3DSA:2.60.120.GENE3D); IPR000757 (PFAM); PTHR10963:SF22 (PANTHER); PTHR10963 (PANTHER); SIGNAL_PEPTIDE_N_REGION (PHOBIUS); SIGNAL_PEPTIDE_H_REGION (PHOBIUS); NON_CYTOPLASMIC_DOMAIN (PHOBIUS); SIGNAL_PEPTIDE (PHOBIUS); SIGNAL_PEPTIDE_C_REGION (PHOBIUS); PS51257 (PROSITE_PROFILES); SignalP-TM (SIGNALP_GRAM_POSITIVE); SignalP-noTM (SIGNALP_GRAM_NEGATIVE); SignalP-noTM …
SS1G_02507T0	gi|156060729|ref|XP_001596287.1|	hypothetical protein	-	-	3.4	-	2.66553	-	707	2	0	0.815	-	IPR002889 (PFAM); IPR002889 (PROSITE_PROFILES)
SS1G_02509T0	gi|156060733|ref|XP_001596289.1|	short chain dehydrogenase	-	-	-	-	2.33364	-	248	30	6.3e-178	0.7873	F:oxidoreductase activity	IPR016040 (G3DSA:3.40.50.GENE3D); IPR002198 (PFAM); PTHR24322 (PANTHER); PTHR24322:SF315 (PANTHER); SIGNAL_PEPTIDE_N_REGION (PHOBIUS); NON_CYTOPLASMIC_DOMAIN (PHOBIUS); SIGNAL_PEPTIDE_H_REGION (PHOBIUS); SIGNAL_PEPTIDE (PHOBIUS); SIGNAL_PEPTIDE_C_REGION (PHOBIUS); IPR016040 (SUPERFAMILY)
SS1G_02533T0	gi|156060781|ref|XP_001596313.1|	nucleolar GTP-binding protein 2	2.05065	-	-	-	-	-	615	30	0	0.8403	C:nucleolus; F:molecular_function	Coil (COILS); IPR006073 (PRINTS); IPR023179 (G3DSA:1.10.1580.GENE3D); IPR027417 (G3DSA:3.40.50.GENE3D); IPR006073 (PFAM); IPR012971 (PFAM); IPR024929 (PTHR11089:PANTHER); PTHR11089 (PANTHER); IPR030378 (PROSITE_PROFILES); IPR027417 (SUPERFAMILY)
SS1G_02541T0	gi|156060797|ref|XP_001596321.1|	predicted protein	-	-	2.3	-	-	-	443	5	0	0.654	-	Coil (COILS); IPR025676 (PFAM)
SS1G_02542T0	gi|156060799|ref|XP_001596322.1|	predicted protein	-	-	-	-	4.20931	4.3074	299	19	0	0.4884	-	NON_CYTOPLASMIC_DOMAIN (PHOBIUS); SIGNAL_PEPTIDE (PHOBIUS); SIGNAL_PEPTIDE_H_REGION (PHOBIUS); SIGNAL_PEPTIDE_C_REGION (PHOBIUS); CYTOPLASMIC_DOMAIN (PHOBIUS); SIGNAL_PEPTIDE_N_REGION (PHOBIUS); TRANSMEMBRANE (PHOBIUS); SignalP-noTM (SIGNALP_EUK); TMhelix (TMHMM)
SS1G_02544T0	gi|156060803|ref|XP_001596324.1|	integral membrane protein SUR7	-	-	-	-	-	3.82059	313	30	0	0.5923	C:plasma membrane	IPR009571 (PFAM); PTHR28019 (PANTHER); PTHR28019:SF3 (PANTHER); TRANSMEMBRANE (PHOBIUS); NON_CYTOPLASMIC_DOMAIN (PHOBIUS); TRANSMEMBRANE (PHOBIUS); TRANSMEMBRANE (PHOBIUS); NON_CYTOPLASMIC_DOMAIN (PHOBIUS); CYTOPLASMIC_DOMAIN (PHOBIUS); CYTOPLASMIC_DOMAIN (PHOBIUS); TMhelix (TMHMM); TMhelix (TMHMM); TMhelix (TMHMM)
SS1G_02548T0	gi|156060811|ref|XP_001596328.1|	UDP-N-acetylglucosamine transporter	2.4	2.8	2.8	-	-	-	385	12	0	0.5508	C:membrane; C:Golgi apparatus; F:transporter activity	IPR007271 (PFAM); IPR007271 (PANTHER); PTHR10231:SF43 (PANTHER); TRANSMEMBRANE (PHOBIUS); CYTOPLASMIC_DOMAIN (PHOBIUS); NON_CYTOPLASMIC_DOMAIN (PHOBIUS); NON_CYTOPLASMIC_DOMAIN (PHOBIUS); TRANSMEMBRANE (PHOBIUS); CYTOPLASMIC_DOMAIN (PHOBIUS); TRANSMEMBRANE (PHOBIUS); TRANSMEMBRANE (PHOBIUS); TRANSMEMBRANE (PHOBIUS); TRANSMEMBRANE (PHOBIUS); CYTOPLASMIC_DOMAIN (PHOBIUS); CYTOPLASMIC_DOMAIN (PHOBIU…
SS1G_02549T0	gi|156060813|ref|XP_001596329.1|	Amino acid permease	3.0774	4.222	3.88673	2.19637	-	-	546	30	0	0.8637	C:membrane; F:transporter activity	IPR002293 (PIRSF); IPR002293 (PFAM); PTHR11785:SF413 (PANTHER); IPR002293 (PANTHER); TRANSMEMBRANE (PHOBIUS); CYTOPLASMIC_DOMAIN (PHOBIUS); TRANSMEMBRANE (PHOBIUS); TRANSMEMBRANE (PHOBIUS); TRANSMEMBRANE (PHOBIUS); CYTOPLASMIC_DOMAIN (PHOBIUS); TRANSMEMBRANE (PHOBIUS); TRANSMEMBRANE (PHOBIUS); TRANSMEMBRANE (PHOBIUS); NON_CYTOPLASMIC_DOMAIN (PHOBIUS); NON_CYTOPLASMIC_DOMAIN (PHOBIUS); TRANSMEMBRA…
SS1G_02550T0	gi|156060815|ref|XP_001596330.1|	predicted protein	-	12.1581	10.4	18.6992	-	-	209	2	4.5e-151	0.83	-	no IPS match
SS1G_02553T0	gi|156060821|ref|XP_001596333.1|	exo-polygalacturonase	-	-	-	-	-	22.6	290	30	0	0.482	P:carbohydrate metabolic process; F:hydrolase activity	IPR012334 (G3DSA:2.160.20.GENE3D); IPR000743 (PFAM); PTHR31736:SF8 (PANTHER); PTHR31736 (PANTHER); NON_CYTOPLASMIC_DOMAIN (PHOBIUS); SIGNAL_PEPTIDE_N_REGION (PHOBIUS); SIGNAL_PEPTIDE_H_REGION (PHOBIUS); SIGNAL_PEPTIDE (PHOBIUS); SIGNAL_PEPTIDE_C_REGION (PHOBIUS); SignalP-noTM (SIGNALP_EUK); IPR011050 (SUPERFAMILY)
SS1G_02571T0	gi|156060857|ref|XP_001596351.1|	NAD-dependent epimerase dehydratase	-	-	-	-	6.97496	4.20506	384	30	0	0.514	F:molecular_function	IPR001509 (PFAM); IPR016040 (G3DSA:3.40.50.GENE3D); PTHR32487:SF0 (PANTHER); PTHR32487 (PANTHER); IPR016040 (SUPERFAMILY)
SS1G_02592T0	gi|156060899|ref|XP_001596372.1|	zinc-binding oxidoreductase	4	-	-	4.2	5.8	17.8	312	30	0	0.644	F:oxidoreductase activity	IPR020843 (SMART); IPR016040 (G3DSA:3.40.50.GENE3D); IPR013149 (PFAM); IPR011032 (G3DSA:3.90.180.GENE3D); PTHR11695:SF460 (PANTHER); IPR002085 (PANTHER); IPR016040 (SUPERFAMILY); IPR011032 (SUPERFAMILY)
SS1G_02596T0	gi|156060907|ref|XP_001596376.1|	NADPH-dependent FMN FAD containing oxidoreductase	-	2.07958	2.5486	-	-	-	724	30	0	0.5793	F:oxidoreductase activity	IPR001709 (PRINTS); IPR001094 (PRINTS); IPR003097 (PFAM); IPR029039 (G3DSA:3.40.50.GENE3D); G3DSA:3.40.50.80 (GENE3D); G3DSA:2.40.30.10 (GENE3D); IPR008254 (PFAM); IPR023173 (G3DSA:1.20.990.GENE3D); IPR001433 (PFAM); PTHR19384 (PANTHER); PTHR19384:SF80 (PANTHER); IPR028879 (HAMAP); IPR017927 (PROSITE_PROFILES); IPR008254 (PROSITE_PROFILES); SSF52343 (SUPERFAMILY); IPR017938 (SUPERFAMILY); IPR0290…
SS1G_02600T0	gi|156060915|ref|XP_001596380.1|	hypothetical protein	-	4.30282	-	-	-	-	412	1	0	1	-	SIGNAL_PEPTIDE (PHOBIUS); NON_CYTOPLASMIC_DOMAIN (PHOBIUS); SIGNAL_PEPTIDE_C_REGION (PHOBIUS); SIGNAL_PEPTIDE_N_REGION (PHOBIUS); SIGNAL_PEPTIDE_H_REGION (PHOBIUS); SignalP-noTM (SIGNALP_EUK); SignalP-TM (SIGNALP_GRAM_POSITIVE)
SS1G_02602T0	gi|156060919|ref|XP_001596382.1|	heterokaryon incompatibility protein	2.3	-	-	-	-	-	586	30	0	0.4947	-	IPR010730 (PFAM); PTHR24148:SF22 (PANTHER); PTHR24148 (PANTHER)
SS1G_02604T0	gi|156060923|ref|XP_001596384.1|	DUF427 domain protein	-	-	-	-	7.37196	10.5003	119	30	6.5e-84	0.7697	P:DNA repair; C:Smc5-Smc6 complex; F:molecular_function; P:biological_process; C:cellular_component	IPR007361 (PFAM); PTHR34310:SF1 (PANTHER); PTHR34310 (PANTHER)
SS1G_02609T0	gi|156060933|ref|XP_001596389.1|	glycoside hydrolase family 36 protein	-	-	-	-	2.22792	2.21664	925	30	0	0.703	F:molecular_function	IPR008811 (PFAM); IPR013785 (G3DSA:3.20.20.GENE3D); PTHR31268:SF6 (PANTHER); PTHR31268 (PANTHER); IPR017853 (SUPERFAMILY)
SS1G_02612T0	gi|156060939|ref|XP_001596392.1|	glycoside hydrolase family 79 protein	-	-	-	-	-	7.3	539	30	0	0.6943	P:metabolic process; F:hydrolase activity, acting on glycosyl bonds; F:hydrolase activity; P:carbohydrate metabolic process; C:extracellular region; F:beta-glucuronidase activity; F:molecular_function; P:biological_process; C:cellular_component	IPR031728 (PFAM); PTHR36183 (PANTHER); PTHR36183:SF2 (PANTHER); NON_CYTOPLASMIC_DOMAIN (PHOBIUS); SIGNAL_PEPTIDE_C_REGION (PHOBIUS); SIGNAL_PEPTIDE_N_REGION (PHOBIUS); SIGNAL_PEPTIDE (PHOBIUS); SIGNAL_PEPTIDE_H_REGION (PHOBIUS); SignalP-TM (SIGNALP_GRAM_POSITIVE); SignalP-noTM (SIGNALP_GRAM_NEGATIVE); SignalP-noTM (SIGNALP_EUK); IPR017853 (SUPERFAMILY)
SS1G_02615T0	gi|156060945|ref|XP_001596395.1|	hypothetical protein	-	-	-	-	-	10.5598	69	1	3.2e-42	1	-	no IPS match
SS1G_02616T0	gi|156060947|ref|XP_001596396.1|	Leucine Rich Repeat domain protein	-	-	-	-	3.11049	6.25359	396	30	0	0.496	C:SCF ubiquitin ligase complex; F:molecular_function; P:biological_process; C:cellular_component	IPR032675 (G3DSA:3.80.10.GENE3D); PTHR24006:SF484 (PANTHER); PTHR24006 (PANTHER); SSF52047 (SUPERFAMILY)
SS1G_02617T0	gi|156060949|ref|XP_001596397.1|	predicted protein	-	-	-	-	-	4.16345	235	3	3.2e-174	0.8933	-	no IPS match
SS1G_02618T0	gi|156060951|ref|XP_001596398.1|	galactan 1,3-beta-galactosidase	-	-	-	-	5.7	11	492	30	0	0.7327	P:carbohydrate metabolic process; F:hydrolase activity	IPR006710 (PFAM); IPR023296 (G3DSA:2.115.10.GENE3D); IPR006710 (PANTHER); PTHR22925:SF43 (PANTHER); IPR023296 (SUPERFAMILY)
SS1G_02619T0	gi|156060953|ref|XP_001596399.1|	C4-dicarboxylate transporter	2.2	2.7	2.6	-	-	-	413	30	0	0.6383	C:membrane; F:transporter activity	IPR004695 (PFAM); PTHR31162 (PANTHER); IPR030185 (PTHR31162:PANTHER); TRANSMEMBRANE (PHOBIUS); CYTOPLASMIC_DOMAIN (PHOBIUS); NON_CYTOPLASMIC_DOMAIN (PHOBIUS); TRANSMEMBRANE (PHOBIUS); TRANSMEMBRANE (PHOBIUS); TRANSMEMBRANE (PHOBIUS); CYTOPLASMIC_DOMAIN (PHOBIUS); NON_CYTOPLASMIC_DOMAIN (PHOBIUS); TRANSMEMBRANE (PHOBIUS); NON_CYTOPLASMIC_DOMAIN (PHOBIUS); NON_CYTOPLASMIC_DOMAIN (PHOBIUS); TRANSMEM…
SS1G_02620T0	gi|156060955|ref|XP_001596400.1|	beta-glucuronidase	-	-	-	-	3.5	8.2	483	30	0	0.6957	P:metabolic process; F:hydrolase activity, acting on glycosyl bonds; F:hydrolase activity; P:carbohydrate metabolic process; F:ATP binding; C:integral component of membrane; F:catalytic activity; P:transmembrane transport	IPR031728 (PFAM); PTHR36183:SF3 (PANTHER); PTHR36183 (PANTHER); SIGNAL_PEPTIDE_C_REGION (PHOBIUS); NON_CYTOPLASMIC_DOMAIN (PHOBIUS); SIGNAL_PEPTIDE_H_REGION (PHOBIUS); SIGNAL_PEPTIDE_N_REGION (PHOBIUS); SIGNAL_PEPTIDE (PHOBIUS); SignalP-noTM (SIGNALP_EUK); SignalP-TM (SIGNALP_GRAM_POSITIVE); IPR017853 (SUPERFAMILY)
SS1G_02623T0	gi|156060961|ref|XP_001596403.1|	mfs multidrug transporter	-	-	-	-	-	4.7	650	30	0	0.812	C:membrane; P:transport	IPR011701 (PFAM); G3DSA:1.20.1250.20 (GENE3D); PTHR23502 (PANTHER); PTHR23502:SF13 (PANTHER); CYTOPLASMIC_DOMAIN (PHOBIUS); TRANSMEMBRANE (PHOBIUS); TRANSMEMBRANE (PHOBIUS); CYTOPLASMIC_DOMAIN (PHOBIUS); TRANSMEMBRANE (PHOBIUS); TRANSMEMBRANE (PHOBIUS); NON_CYTOPLASMIC_DOMAIN (PHOBIUS); TRANSMEMBRANE (PHOBIUS); CYTOPLASMIC_DOMAIN (PHOBIUS); TRANSMEMBRANE (PHOBIUS); CYTOPLASMIC_DOMAIN (PHOBIUS); N…
SS1G_02630T0	gi|156060975|ref|XP_001596410.1|	UPF0075 domain protein	-	-	-	-	2.43724	-	419	30	0	0.6407	F:transferase activity	G3DSA:3.30.420.40 (GENE3D); IPR005338 (PFAM); PTHR30605 (PANTHER); PTHR30605:SF0 (PANTHER); SSF53067 (SUPERFAMILY)
SS1G_02649T0	gi|156061013|ref|XP_001596429.1|	long-chain fatty acid transporter	-	-	-	-	3.04989	4.22554	628	30	0	0.7083	P:lipid metabolic process; F:ligase activity	IPR000873 (PFAM); G3DSA:3.40.50.980 (GENE3D); IPR025110 (PFAM); G3DSA:3.30.300.30 (GENE3D); G3DSA:3.40.50.980 (GENE3D); G3DSA:2.30.38.10 (GENE3D); PTHR24096 (PANTHER); IPR030310 (PTHR24096:PANTHER); IPR020845 (PROSITE_PATTERNS); SIGNAL_PEPTIDE_H_REGION (PHOBIUS); SIGNAL_PEPTIDE_N_REGION (PHOBIUS); NON_CYTOPLASMIC_DOMAIN (PHOBIUS); SIGNAL_PEPTIDE_C_REGION (PHOBIUS); CYTOPLASMIC_DOMAIN (PHOBIUS); T…
SS1G_02651T0	gi|156061017|ref|XP_001596431.1|	glutamine synthetase	-	-	-	-	3.88603	3.41154	912	30	0	0.612	F:ligase activity; F:hydrolase activity	IPR014746 (G3DSA:3.30.590.GENE3D); IPR008146 (PFAM); IPR006680 (PFAM); G3DSA:3.20.20.140 (GENE3D); PTHR20852 (PANTHER); PTHR20852:SF16 (PANTHER); IPR032466 (SUPERFAMILY); SSF55931 (SUPERFAMILY)
SS1G_02663T0	gi|156061041|ref|XP_001596443.1|	FAD binding domain protein	-	-	-	-	-	7.20184	610	30	0	0.586	F:oxidoreductase activity; F:lyase activity	IPR002938 (PFAM); IPR023753 (G3DSA:3.50.50.GENE3D); IPR023753 (G3DSA:3.50.50.GENE3D); IPR010451 (PFAM); IPR023375 (G3DSA:2.40.400.GENE3D); PTHR13789:SF186 (PANTHER); PTHR13789 (PANTHER); IPR023753 (SUPERFAMILY); SSF54373 (SUPERFAMILY); SSF160104 (SUPERFAMILY); TMhelix (TMHMM)
SS1G_02664T0	gi|156061043|ref|XP_001596444.1|	predicted protein	-	-	-	-	-	6.42784	325	2	0	0.7	-	CYTOPLASMIC_DOMAIN (PHOBIUS); TRANSMEMBRANE (PHOBIUS); NON_CYTOPLASMIC_DOMAIN (PHOBIUS); TMhelix (TMHMM)
SS1G_02672T0	gi|156061059|ref|XP_001596452.1|	HIT MYND zinc finger-like protein	-	-	-	-	-	33.4603	486	6	0	0.575	F:metal ion binding	IPR002893 (PFAM); IPR024119 (PANTHER); IPR002893 (PROSITE_PROFILES); SSF144232 (SUPERFAMILY)
SS1G_02676T0	gi|156061067|ref|XP_001596456.1|	oligopeptide transporter	2	-	-	-	4	5.2	798	30	0	0.743	P:transport	IPR004813 (TIGRFAM); IPR004813 (PFAM); PTHR22601 (PANTHER); PTHR22601:SF25 (PANTHER); NON_CYTOPLASMIC_DOMAIN (PHOBIUS); CYTOPLASMIC_DOMAIN (PHOBIUS); NON_CYTOPLASMIC_DOMAIN (PHOBIUS); CYTOPLASMIC_DOMAIN (PHOBIUS); TRANSMEMBRANE (PHOBIUS); TRANSMEMBRANE (PHOBIUS); NON_CYTOPLASMIC_DOMAIN (PHOBIUS); TRANSMEMBRANE (PHOBIUS); TRANSMEMBRANE (PHOBIUS); TRANSMEMBRANE (PHOBIUS); CYTOPLASMIC_DOMAIN (PHOBIU…
SS1G_02690T0	gi|156061095|ref|XP_001596470.1|	predicted protein	-	4.8639	4.1	-	-	-	118	2	4.8e-67	0.845	-	SIGNAL_PEPTIDE_C_REGION (PHOBIUS); SIGNAL_PEPTIDE (PHOBIUS); NON_CYTOPLASMIC_DOMAIN (PHOBIUS); SIGNAL_PEPTIDE_H_REGION (PHOBIUS); SIGNAL_PEPTIDE_N_REGION (PHOBIUS); SignalP-noTM (SIGNALP_EUK)
SS1G_02704T0	gi|156061123|ref|XP_001596484.1|	predicted protein	-	-	-	-	-	5.02928	124	8	5.8e-76	0.7163	F:molecular_function; P:biological_process; C:cellular_component	SIGNAL_PEPTIDE_N_REGION (PHOBIUS); SIGNAL_PEPTIDE_H_REGION (PHOBIUS); SIGNAL_PEPTIDE_C_REGION (PHOBIUS); NON_CYTOPLASMIC_DOMAIN (PHOBIUS); SIGNAL_PEPTIDE (PHOBIUS); TMhelix (TMHMM)
SS1G_02708T0	gi|156061131|ref|XP_001596488.1|	cellulose-binding GDSL lipase	-	-	-	-	3.3	7.8	305	30	0	0.6847	F:hydrolase activity	IPR013830 (G3DSA:3.40.50.GENE3D); IPR001087 (PFAM); PTHR22835 (PANTHER); PTHR22835:SF198 (PANTHER); SIGNAL_PEPTIDE_C_REGION (PHOBIUS); SIGNAL_PEPTIDE (PHOBIUS); SIGNAL_PEPTIDE_H_REGION (PHOBIUS); NON_CYTOPLASMIC_DOMAIN (PHOBIUS); SIGNAL_PEPTIDE_N_REGION (PHOBIUS); SignalP-TM (SIGNALP_GRAM_POSITIVE); SignalP-noTM (SIGNALP_EUK); IPR013830 (SUPERFAMILY)
SS1G_02711T0	gi|156061137|ref|XP_001596491.1|	predicted protein	-	3.74656	2.8	-	6.17484	11.3046	331	2	0	0.855	-	no IPS match
SS1G_02714T0	gi|156061143|ref|XP_001596494.1|	predicted protein	-	-	-	-	-	2.81823	403	2	0	0.775	-	Coil (COILS); SIGNAL_PEPTIDE (PHOBIUS); SIGNAL_PEPTIDE_C_REGION (PHOBIUS); NON_CYTOPLASMIC_DOMAIN (PHOBIUS); SIGNAL_PEPTIDE_H_REGION (PHOBIUS); SIGNAL_PEPTIDE_N_REGION (PHOBIUS); SignalP-noTM (SIGNALP_EUK)
SS1G_02738T0	gi|156061191|ref|XP_001596518.1|	glucose dehydrogenase	-	-	-	-	7.22726	29.1342	261	30	0	0.763	F:oxidoreductase activity	IPR002198 (PRINTS); IPR002347 (PRINTS); IPR016040 (G3DSA:3.40.50.GENE3D); IPR002198 (PFAM); PTHR24322:SF494 (PANTHER); PTHR24322 (PANTHER); IPR020904 (PROSITE_PATTERNS); IPR016040 (SUPERFAMILY)
SS1G_02742T0	gi|156061199|ref|XP_001596522.1|	heterokaryon incompatibility protein	3.8	3.6	3.1	2.8	-	-	540	29	0	0.5138	P:oxidation-reduction process; F:oxidoreductase activity, acting on paired donors, with incorporation or reduction of molecular oxygen; F:heme binding; F:iron ion binding	IPR010730 (PFAM); PTHR24148 (PANTHER); PTHR24148:SF40 (PANTHER)
SS1G_02744T0	gi|156061203|ref|XP_001596524.1|	heterokaryon incompatibility protein	3.7	5.5	-	5	3	3	555	30	0	0.4533	P:mycelium development; F:molecular_function; C:cellular_component	IPR010730 (PFAM); PTHR24148:SF31 (PANTHER); PTHR24148 (PANTHER)
SS1G_02756T0	gi|156061227|ref|XP_001596536.1|	transcription factor protein	-	-	-	-	-	8.5	239	30	6.8e-175	0.5723	P:regulation of transcription, DNA-templated; F:RNA polymerase II transcription factor activity, sequence-specific DNA binding; F:zinc ion binding; P:regulation of transcription from RNA polymerase II promoter; C:nucleus; F:molecular_function; P:biological_process; C:cellular_component	PTHR38793:SF2 (PANTHER); PTHR38793 (PANTHER); NON_CYTOPLASMIC_DOMAIN (PHOBIUS); CYTOPLASMIC_DOMAIN (PHOBIUS); TRANSMEMBRANE (PHOBIUS); TRANSMEMBRANE (PHOBIUS); CYTOPLASMIC_DOMAIN (PHOBIUS)
SS1G_02758T0	gi|156061231|ref|XP_001596538.1|	fungal specific transcription factor domain	-	-	-	-	2.5	-	701	30	0	0.6967	C:nucleus; F:DNA binding; P:transcription, DNA-templated	IPR007219 (SMART); IPR007219 (PFAM); PTHR19444:SF31 (PANTHER); PTHR19444 (PANTHER); SIGNAL_PEPTIDE (PHOBIUS); SIGNAL_PEPTIDE_C_REGION (PHOBIUS); NON_CYTOPLASMIC_DOMAIN (PHOBIUS); SIGNAL_PEPTIDE_H_REGION (PHOBIUS); SIGNAL_PEPTIDE_N_REGION (PHOBIUS)
SS1G_02776T0	gi|156061267|ref|XP_001596556.1|	catechol dioxygenase	-	-	-	-	2.0189	3.46435	319	30	0	0.8083	F:oxidoreductase activity	IPR007535 (PFAM); IPR000627 (PFAM); IPR015889 (G3DSA:2.60.130.GENE3D); PTHR33711:SF5 (PANTHER); PTHR33711 (PANTHER); IPR015889 (SUPERFAMILY)
SS1G_02781T0	gi|156061277|ref|XP_001596561.1|	beta-galactosidase	-	-	-	-	-	2.7	1008	30	0	0.7187	P:carbohydrate metabolic process; F:hydrolase activity	IPR001944 (PRINTS); IPR018954 (SMART); IPR013781 (G3DSA:3.20.20.GENE3D); IPR025972 (G3DSA:2.60.390.GENE3D); IPR018954 (G3DSA:2.102.20.GENE3D); IPR008979 (G3DSA:2.60.120.GENE3D); IPR018954 (PFAM); IPR031330 (PFAM); IPR008979 (G3DSA:2.60.120.GENE3D); IPR025300 (PFAM); IPR025972 (PFAM); IPR001944 (PANTHER); PTHR23421:SF64 (PANTHER); SIGNAL_PEPTIDE_N_REGION (PHOBIUS); SIGNAL_PEPTIDE_C_REGION (PHOBIUS…
SS1G_02791T0	gi|156061297|ref|XP_001596571.1|	Zn2 Cys6 transcription factor	-	-	-	-	2.9	3	413	30	0	0.5727	C:nucleus; P:transcription, DNA-templated; P:regulation of biological process; F:molecular_function	IPR001138 (SMART); IPR001138 (PFAM); IPR001138 (G3DSA:4.10.240.GENE3D); PTHR31263 (PANTHER); PTHR31263:SF4 (PANTHER); IPR001138 (PROSITE_PATTERNS); TRANSMEMBRANE (PHOBIUS); CYTOPLASMIC_DOMAIN (PHOBIUS); NON_CYTOPLASMIC_DOMAIN (PHOBIUS); IPR001138 (PROSITE_PROFILES); IPR001138 (SUPERFAMILY)
SS1G_02792T0	gi|156061299|ref|XP_001596572.1|	alcohol dehydrogenase	-	-	12.3654	51.1667	263.389	330.291	379	30	0	0.6567	F:oxidoreductase activity	IPR011032 (G3DSA:3.90.180.GENE3D); IPR013149 (PFAM); IPR016040 (G3DSA:3.40.50.GENE3D); IPR013154 (PFAM); PTHR11695:SF607 (PANTHER); IPR002085 (PANTHER); IPR016040 (SUPERFAMILY); IPR011032 (SUPERFAMILY)
SS1G_02793T0	gi|156061301|ref|XP_001596573.1|	Zn2 Cys6 transcription factor	6	3	-	-	-	-	318	30	0	0.585	C:nucleus; P:transcription, DNA-templated; P:regulation of biological process; F:molecular_function	IPR001138 (SMART); IPR001138 (G3DSA:4.10.240.GENE3D); IPR001138 (PFAM); IPR001138 (PROSITE_PATTERNS); CYTOPLASMIC_DOMAIN (PHOBIUS); CYTOPLASMIC_DOMAIN (PHOBIUS); TRANSMEMBRANE (PHOBIUS); NON_CYTOPLASMIC_DOMAIN (PHOBIUS); TRANSMEMBRANE (PHOBIUS); IPR001138 (PROSITE_PROFILES); IPR001138 (SUPERFAMILY); TMhelix (TMHMM); TMhelix (TMHMM)
SS1G_02799T0	gi|156061313|ref|XP_001596579.1|	organic solute transporter, contains DUF300 domain	-	-	-	-	-	2.46011	639	30	0	0.7127	C:integral component of membrane; P:response to stress	Coil (COILS); IPR005178 (PFAM); IPR005178 (PANTHER); PTHR23423:SF34 (PANTHER); CYTOPLASMIC_DOMAIN (PHOBIUS); TRANSMEMBRANE (PHOBIUS); NON_CYTOPLASMIC_DOMAIN (PHOBIUS); NON_CYTOPLASMIC_DOMAIN (PHOBIUS); TRANSMEMBRANE (PHOBIUS); TRANSMEMBRANE (PHOBIUS); CYTOPLASMIC_DOMAIN (PHOBIUS); TRANSMEMBRANE (PHOBIUS); CYTOPLASMIC_DOMAIN (PHOBIUS); CYTOPLASMIC_DOMAIN (PHOBIUS); TRANSMEMBRANE (PHOBIUS); TRANSME…
SS1G_02802T0	gi|156061319|ref|XP_001596582.1|	Putative Mg2+ transporter	2.62366	2.76409	2.35536	-	-	3.80808	1050	1	0	1	C:membrane; F:transporter activity	IPR002523 (PFAM); G3DSA:1.20.58.340 (GENE3D); PTHR21535 (PANTHER); PTHR21535:SF48 (PANTHER); CYTOPLASMIC_DOMAIN (PHOBIUS); TRANSMEMBRANE (PHOBIUS); NON_CYTOPLASMIC_DOMAIN (PHOBIUS); TRANSMEMBRANE (PHOBIUS); NON_CYTOPLASMIC_DOMAIN (PHOBIUS); SSF144083 (SUPERFAMILY); TMhelix (TMHMM); TMhelix (TMHMM)
SS1G_02815T0	gi|156061345|ref|XP_001596595.1|	predicted protein	-	-	-	-	2.54354	3.85991	134	15	1.13e-89	0.81	-	IPR025363 (PFAM); CYTOPLASMIC_DOMAIN (PHOBIUS); TRANSMEMBRANE (PHOBIUS); SIGNAL_PEPTIDE (PHOBIUS); CYTOPLASMIC_DOMAIN (PHOBIUS); NON_CYTOPLASMIC_DOMAIN (PHOBIUS); TRANSMEMBRANE (PHOBIUS); NON_CYTOPLASMIC_DOMAIN (PHOBIUS); SIGNAL_PEPTIDE_H_REGION (PHOBIUS); SIGNAL_PEPTIDE_N_REGION (PHOBIUS); SIGNAL_PEPTIDE_C_REGION (PHOBIUS); TRANSMEMBRANE (PHOBIUS); TMhelix (TMHMM); TMhelix (TMHMM); TMhelix (TMHM…
SS1G_02823T0	gi|156061361|ref|XP_001596603.1|	X-Pro dipeptidyl-peptidase C-terminal non-catalytic domain-containing protein	-	-	-	-	2.05968	-	529	30	0	0.5633	F:peptidase activity	IPR013736 (SMART); IPR029058 (G3DSA:3.40.50.GENE3D); IPR000383 (PFAM); IPR008979 (G3DSA:2.60.120.GENE3D); IPR013736 (PFAM); IPR005674 (TIGRFAM); PTHR11731:SF137 (PANTHER); PTHR11731 (PANTHER); IPR008979 (SUPERFAMILY); IPR029058 (SUPERFAMILY)
SS1G_02826T0	Not Available	HAD-like protein	-	-	-	-	2.04959	-	567	30	5.9e-148	0.6233	F:hydrolase activity, acting on acid halide bonds, in C-halide compounds; F:hydrolase activity; P:metabolic process; F:nucleic acid binding; P:nucleic acid phosphodiester bond hydrolysis; F:endonuclease activity; F:molecular_function; P:biological_process; C:cellular_component	IPR023214 (PFAM); IPR023198 (G3DSA:1.10.150.GENE3D); IPR023214 (G3DSA:3.40.50.GENE3D); PTHR12725:SF58 (PANTHER); PTHR12725:SF58 (PANTHER); PTHR12725 (PANTHER); IPR023214 (SUPERFAMILY)
SS1G_02851T0	gi|156061415|ref|XP_001596630.1|	Zn2 Cys6 transcription factor	2.2	-	-	-	-	-	471	30	0	0.614	C:nucleus; P:transcription, DNA-templated; P:regulation of biological process; F:molecular_function	IPR001138 (SMART); IPR001138 (PFAM); IPR001138 (G3DSA:4.10.240.GENE3D); IPR001138 (PROSITE_PATTERNS); IPR001138 (PROSITE_PROFILES); IPR001138 (SUPERFAMILY)
SS1G_02857T0	gi|156061427|ref|XP_001596636.1|	tripeptidyl peptidase	-	-	-	-	6.4	2.5	680	30	0	0.673	F:peptidase activity	Coil (COILS); IPR015366 (SMART); IPR015366 (PFAM); IPR000209 (G3DSA:3.40.50.GENE3D); PTHR14218:SF19 (PANTHER); PTHR14218 (PANTHER); SIGNAL_PEPTIDE_C_REGION (PHOBIUS); SIGNAL_PEPTIDE_H_REGION (PHOBIUS); NON_CYTOPLASMIC_DOMAIN (PHOBIUS); SIGNAL_PEPTIDE (PHOBIUS); SIGNAL_PEPTIDE_N_REGION (PHOBIUS); IPR030400 (PROSITE_PROFILES); SignalP-TM (SIGNALP_GRAM_POSITIVE); SignalP-noTM (SIGNALP_EUK); IPR00902…
SS1G_02863T0	gi|156061437|ref|XP_001596641.1|	hypothetical protein	-	-	-	-	3.03353	-	392	30	0	0.5823	-	PTHR40978 (PANTHER); PTHR40978:SF1 (PANTHER); NON_CYTOPLASMIC_DOMAIN (PHOBIUS); CYTOPLASMIC_DOMAIN (PHOBIUS); TRANSMEMBRANE (PHOBIUS); TMhelix (TMHMM)
SS1G_02870T0	gi|156061451|ref|XP_001596648.1|	aspartyl protease	2	2.6	3	3	2.7	3.3	793	30	0	0.605	F:peptidase activity	IPR021109 (G3DSA:2.40.70.GENE3D); IPR021109 (G3DSA:2.40.70.GENE3D); IPR001461 (PFAM); IPR001461 (PANTHER); PTHR13683:SF362 (PANTHER); SIGNAL_PEPTIDE (PHOBIUS); CYTOPLASMIC_DOMAIN (PHOBIUS); NON_CYTOPLASMIC_DOMAIN (PHOBIUS); SIGNAL_PEPTIDE_N_REGION (PHOBIUS); SIGNAL_PEPTIDE_C_REGION (PHOBIUS); SIGNAL_PEPTIDE_H_REGION (PHOBIUS); TRANSMEMBRANE (PHOBIUS); SignalP-TM (SIGNALP_GRAM_POSITIVE); SignalP-n…
SS1G_02872T0	gi|156061455|ref|XP_001596650.1|	hypothetical protein	-	-	-	-	-	11.5613	1653	2	0	0.845	-	SIGNAL_PEPTIDE (PHOBIUS); SIGNAL_PEPTIDE_C_REGION (PHOBIUS); NON_CYTOPLASMIC_DOMAIN (PHOBIUS); CYTOPLASMIC_DOMAIN (PHOBIUS); NON_CYTOPLASMIC_DOMAIN (PHOBIUS); SIGNAL_PEPTIDE_H_REGION (PHOBIUS); TRANSMEMBRANE (PHOBIUS); TRANSMEMBRANE (PHOBIUS); SIGNAL_PEPTIDE_N_REGION (PHOBIUS); SignalP-noTM (SIGNALP_GRAM_NEGATIVE); SignalP-noTM (SIGNALP_EUK); TMhelix (TMHMM)
SS1G_02882T0	gi|156061475|ref|XP_001596660.1|	alternative oxidase	6.92554	3.93018	4.00824	2.53544	-	-	360	30	0	0.7347	F:oxidoreductase activity	IPR002680 (PIRSF); IPR002680 (PFAM); IPR002680 (PTHR31803:PANTHER); PTHR31803 (PANTHER); TRANSMEMBRANE (PHOBIUS); TRANSMEMBRANE (PHOBIUS); NON_CYTOPLASMIC_DOMAIN (PHOBIUS); CYTOPLASMIC_DOMAIN (PHOBIUS); CYTOPLASMIC_DOMAIN (PHOBIUS); TMhelix (TMHMM); TMhelix (TMHMM)
SS1G_02897T0	gi|156061505|ref|XP_001596675.1|	hypothetical protein	-	-	2	-	-	-	124	30	1.8e-81	0.6667	F:molecular_function; P:biological_process; C:cellular_component	IPR022024 (PFAM); PTHR34693:SF3 (PANTHER); PTHR34693 (PANTHER)
SS1G_02904T0	gi|156061519|ref|XP_001596682.1|	predicted protein	-	-	-	-	-	3.87216	169	2	1.7e-118	0.875	-	IPR011058 (PFAM); IPR011058 (G3DSA:2.30.60.GENE3D); SIGNAL_PEPTIDE_H_REGION (PHOBIUS); SIGNAL_PEPTIDE_C_REGION (PHOBIUS); SIGNAL_PEPTIDE_N_REGION (PHOBIUS); NON_CYTOPLASMIC_DOMAIN (PHOBIUS); SIGNAL_PEPTIDE (PHOBIUS); SignalP-noTM (SIGNALP_GRAM_NEGATIVE); SignalP-TM (SIGNALP_GRAM_POSITIVE); SignalP-noTM (SIGNALP_EUK); IPR011058 (SUPERFAMILY); TMhelix (TMHMM)
SS1G_02904T0	gi|156061519|ref|XP_001596682.1|	cyanoVirin-N homology (SsCVNH)	-	-	-	-	-	3.9	169	2	1.7e-118	0.875	-	IPR011058 (PFAM); IPR011058 (G3DSA:2.30.60.GENE3D); SIGNAL_PEPTIDE_H_REGION (PHOBIUS); SIGNAL_PEPTIDE_C_REGION (PHOBIUS); SIGNAL_PEPTIDE_N_REGION (PHOBIUS); NON_CYTOPLASMIC_DOMAIN (PHOBIUS); SIGNAL_PEPTIDE (PHOBIUS); SignalP-noTM (SIGNALP_GRAM_NEGATIVE); SignalP-TM (SIGNALP_GRAM_POSITIVE); SignalP-noTM (SIGNALP_EUK); IPR011058 (SUPERFAMILY); TMhelix (TMHMM)
SS1G_02906T0	gi|156061523|ref|XP_001596684.1|	mfs nicotinic acid transporter	-	-	-	-	3.8	2.1	608	30	0	0.7743	C:membrane; P:transport	IPR011701 (PFAM); G3DSA:1.20.1250.20 (GENE3D); PTHR11662 (PANTHER); PTHR11662:SF3 (PANTHER); TRANSMEMBRANE (PHOBIUS); NON_CYTOPLASMIC_DOMAIN (PHOBIUS); TRANSMEMBRANE (PHOBIUS); CYTOPLASMIC_DOMAIN (PHOBIUS); TRANSMEMBRANE (PHOBIUS); NON_CYTOPLASMIC_DOMAIN (PHOBIUS); NON_CYTOPLASMIC_DOMAIN (PHOBIUS); NON_CYTOPLASMIC_DOMAIN (PHOBIUS); CYTOPLASMIC_DOMAIN (PHOBIUS); CYTOPLASMIC_DOMAIN (PHOBIUS); TRANS…
SS1G_02911T0	gi|156061533|ref|XP_001596689.1|	nitrilotriacetate monooxygenase component B-like protein	-	-	-	-	-	2.90581	284	30	0	0.8003	F:oxidoreductase activity	IPR002563 (SMART); IPR012349 (G3DSA:2.30.110.GENE3D); IPR002563 (PFAM); PTHR33798:SF3 (PANTHER); PTHR33798 (PANTHER); IPR012349 (SUPERFAMILY)
SS1G_02917T0	gi|156061545|ref|XP_001596695.1|	dihydrodipicolinate synthetase family protein	-	-	-	-	-	225.661	321	30	0	0.7667	F:lyase activity	IPR002220 (PRINTS); IPR002220 (PIRSF); IPR002220 (PFAM); IPR013785 (G3DSA:3.20.20.GENE3D); PTHR12128:SF26 (PANTHER); IPR002220 (PANTHER); SSF51569 (SUPERFAMILY)
SS1G_02919T0	gi|156061547|ref|XP_001596696.1|	transposase	-	-	-	-	6.2306	-	493	30	0	0.6777	F:DNA binding	IPR006600 (SMART); IPR006600 (PFAM); IPR004875 (PFAM); IPR007889 (PFAM); IPR009057 (G3DSA:1.10.10.GENE3D); PTHR19303 (PANTHER); PTHR19303:SF264 (PANTHER); IPR006600 (PROSITE_PROFILES); IPR009057 (SUPERFAMILY)
SS1G_02923T0	gi|156061555|ref|XP_001596700.1|	acetyl- acetyltransferase	-	-	-	-	-	2.50157	413	30	0	0.862	F:transferase activity	IPR002155 (PIRSF); IPR020617 (PFAM); IPR002155 (TIGRFAM); IPR016039 (G3DSA:3.40.47.GENE3D); IPR020616 (PFAM); IPR016039 (G3DSA:3.40.47.GENE3D); PTHR18919 (PANTHER); PTHR18919:SF101 (PANTHER); IPR020615 (PROSITE_PATTERNS); IPR020610 (PROSITE_PATTERNS); IPR016039 (SUPERFAMILY); IPR016039 (SUPERFAMILY)
SS1G_02924T0	gi|156061557|ref|XP_001596701.1|	flavin-binding monooxygenase-like protein	-	-	-	-	-	2.74809	253	30	0	0.5707	P:oxidation-reduction process; F:monooxygenase activity	PTHR35393:SF1 (PANTHER); PTHR35393 (PANTHER); NON_CYTOPLASMIC_DOMAIN (PHOBIUS); CYTOPLASMIC_DOMAIN (PHOBIUS); CYTOPLASMIC_DOMAIN (PHOBIUS); TRANSMEMBRANE (PHOBIUS); TRANSMEMBRANE (PHOBIUS); TMhelix (TMHMM); TMhelix (TMHMM)
SS1G_02925T0	gi|156061559|ref|XP_001596702.1|	predicted protein	-	-	-	-	-	12.3679	489	1	0	1	-	no IPS match
SS1G_02931T0	gi|156061571|ref|XP_001596708.1|	mfs multidrug transporter	-	-	-	-	-	2.8	533	30	0	0.731	C:membrane; P:transport	G3DSA:1.20.1250.20 (GENE3D); IPR011701 (PFAM); PTHR23504 (PANTHER); PTHR23504:SF15 (PANTHER); TRANSMEMBRANE (PHOBIUS); TRANSMEMBRANE (PHOBIUS); CYTOPLASMIC_DOMAIN (PHOBIUS); NON_CYTOPLASMIC_DOMAIN (PHOBIUS); CYTOPLASMIC_DOMAIN (PHOBIUS); NON_CYTOPLASMIC_DOMAIN (PHOBIUS); CYTOPLASMIC_DOMAIN (PHOBIUS); NON_CYTOPLASMIC_DOMAIN (PHOBIUS); CYTOPLASMIC_DOMAIN (PHOBIUS); CYTOPLASMIC_DOMAIN (PHOBIUS); TRA…
SS1G_02944T0	gi|156061597|ref|XP_001596721.1|	glycosyltransferase family 15 protein	5.62196	7.02999	7.46155	-	-	-	509	30	0	0.571	P:carbohydrate metabolic process; C:membrane; P:cellular protein modification process; F:transferase activity	Coil (COILS); IPR029044 (G3DSA:3.90.550.GENE3D); IPR002685 (PFAM); PTHR31121:SF7 (PANTHER); IPR002685 (PANTHER); IPR029044 (SUPERFAMILY)
SS1G_02945T0	gi|156061599|ref|XP_001596722.1|	copper resistance protein Crd2	-	-	3.64434	-	3.26073	5.1572	109	30	5.2e-66	0.7217	F:molecular_function; P:biological_process; C:cellular_component	PTHR40620 (PANTHER)
SS1G_02959T0	gi|156061627|ref|XP_001596736.1|	RNA polymerase Rpb3 insert domain-containing protein	2.07811	-	-	-	-	-	387	30	0	0.7997	F:nucleotidyltransferase activity; F:protein binding; P:transcription, DNA-templated	IPR011263 (SMART); IPR011262 (G3DSA:2.170.120.GENE3D); G3DSA:3.30.1360.10 (GENE3D); IPR011262 (PFAM); IPR009025 (PFAM); PTHR11800 (PANTHER); PTHR11800:SF13 (PANTHER); IPR009025 (SUPERFAMILY); IPR011262 (SUPERFAMILY)
SS1G_02987T0	gi|156061683|ref|XP_001596764.1|	Mediator of RNA polymerase II transcription subunit 4	2.30644	-	-	-	-	-	148	20	3.6e-100	0.5905	C:nucleus; P:transcription, DNA-templated; F:transcription factor activity, protein binding	Coil (COILS); IPR019258 (PFAM)
SS1G_02995T0	gi|156061699|ref|XP_001596772.1|	hypothetical protein	-	-	-	-	-	2.03088	369	30	0	0.5553	F:molecular_function; P:biological_process; C:cellular_component	TRANSMEMBRANE (PHOBIUS); NON_CYTOPLASMIC_DOMAIN (PHOBIUS); NON_CYTOPLASMIC_DOMAIN (PHOBIUS); NON_CYTOPLASMIC_DOMAIN (PHOBIUS); TRANSMEMBRANE (PHOBIUS); CYTOPLASMIC_DOMAIN (PHOBIUS); TRANSMEMBRANE (PHOBIUS); CYTOPLASMIC_DOMAIN (PHOBIUS); TRANSMEMBRANE (PHOBIUS); CYTOPLASMIC_DOMAIN (PHOBIUS); TRANSMEMBRANE (PHOBIUS); TRANSMEMBRANE (PHOBIUS); NON_CYTOPLASMIC_DOMAIN (PHOBIUS); TMhelix (TMHMM); TMheli…
SS1G_02996T0	gi|156061701|ref|XP_001596773.1|	chitobiosyldiphosphodolichol beta-mannosyltransferase	2.35995	2.84723	2.27258	-	-	-	381	30	0	0.6583	F:transferase activity	PF13692 (PFAM); PTHR13036:SF0 (PANTHER); IPR026051 (PANTHER); SSF53756 (SUPERFAMILY)
SS1G_03003T0	gi|156061715|ref|XP_001596780.1|	acetamidase formamidase	-	-	-	-	3.80149	-	318	30	0	0.7427	F:hydrolase activity	G3DSA:3.10.28.20 (GENE3D); G3DSA:2.60.120.580 (GENE3D); IPR004304 (PFAM); PTHR31891 (PANTHER); PTHR31891:SF6 (PANTHER); SSF141130 (SUPERFAMILY)
SS1G_03005T0	gi|156061719|ref|XP_001596782.1|	jumonji domain containing 5	-	2.3189	3.3535	2.37474	-	-	530	30	0	0.5843	F:molecular_function; P:biological_process; C:cellular_component	IPR003347 (SMART); PF13621 (PFAM); G3DSA:2.60.120.650 (GENE3D); PTHR12461:SF38 (PANTHER); PTHR12461 (PANTHER); IPR003347 (PROSITE_PROFILES); SSF51197 (SUPERFAMILY)
SS1G_03006T0	gi|156061721|ref|XP_001596783.1|	class II aldolase adducin domain protein	-	2.31545	3.07399	2.59161	3.31147	4.02036	305	30	0	0.8003	-	IPR001303 (SMART); IPR001303 (PFAM); IPR001303 (G3DSA:3.40.225.GENE3D); PTHR10672:SF17 (PANTHER); PTHR10672 (PANTHER); IPR001303 (SUPERFAMILY)
SS1G_03007T0	gi|156061723|ref|XP_001596784.1|	alpha beta-hydrolase (esterase)	-	2.6	2.6	-	-	-	347	30	0	0.559	F:hydrolase activity	IPR013094 (PFAM); IPR029058 (G3DSA:3.40.50.GENE3D); PTHR23024:SF188 (PANTHER); PTHR23024 (PANTHER); IPR029058 (SUPERFAMILY)
SS1G_03012T0	gi|156061733|ref|XP_001596789.1|	endonuclease/reverse transcriptase	-	2.95457	-	-	-	-	1132	30	0	0.756	F:molecular_function	IPR005135 (PFAM); IPR012337 (G3DSA:3.30.420.GENE3D); IPR000477 (PFAM); IPR005135 (G3DSA:3.60.10.GENE3D); PTHR19446:SF244 (PANTHER); PTHR19446 (PANTHER); IPR000477 (PROSITE_PROFILES); IPR005135 (SUPERFAMILY); SSF56672 (SUPERFAMILY)
SS1G_03019T0	gi|156061747|ref|XP_001596796.1|	carnitine mitochondrial carrier protein	2.4	-	2.6	-	-	3.4	341	30	0	0.8423	C:integral component of membrane; C:membrane; P:transport; P:transmembrane transport; C:mitochondrion; F:carnitine:acyl carnitine antiporter activity; C:mitochondrial inner membrane; P:fatty acid metabolic process	IPR023395 (G3DSA:1.50.40.GENE3D); IPR018108 (PFAM); PTHR24089 (PANTHER); PTHR24089:SF70 (PANTHER); NON_CYTOPLASMIC_DOMAIN (PHOBIUS); CYTOPLASMIC_DOMAIN (PHOBIUS); TRANSMEMBRANE (PHOBIUS); CYTOPLASMIC_DOMAIN (PHOBIUS); TRANSMEMBRANE (PHOBIUS); IPR018108 (PROSITE_PROFILES); IPR023395 (SUPERFAMILY); TMhelix (TMHMM); TMhelix (TMHMM); TMhelix (TMHMM)
SS1G_03021T0	gi|156061751|ref|XP_001596798.1|	hypothetical protein	-	-	4.2	2.05445	3.39063	-	3301	5	0	0.566	-	no IPS match
SS1G_03023T0	gi|156061755|ref|XP_001596800.1|	dimethylaniline monooxygenase (N-oxide forming)	-	-	3.49062	6.99753	-	-	485	30	0	0.5513	F:oxidoreductase activity	Coil (COILS); PR00419 (PRINTS); PF13450 (PFAM); IPR023753 (G3DSA:3.50.50.GENE3D); IPR023753 (G3DSA:3.50.50.GENE3D); IPR020946 (PFAM); PTHR23023 (PANTHER); PTHR23023:SF40 (PANTHER); IPR023753 (SUPERFAMILY); IPR023753 (SUPERFAMILY)
SS1G_03025T0	gi|156061759|ref|XP_001596802.1|	predicted protein	-	-	-	-	3.75962	-	586	1	0	1	-	Coil (COILS)
SS1G_03041T0	gi|156061791|ref|XP_001596818.1|	endo-glucanase	-	-	-	-	-	292	251	30	2.1e-180	0.6837	P:cellulose catabolic process; F:hydrolase activity; P:polysaccharide catabolic process; P:carbohydrate metabolic process; C:extracellular region; F:metal ion binding; P:metabolic process; F:cellulase activity; F:hydrolase activity, acting on glycosyl bonds; F:hydrolase activity, hydrolyzing O-glycosyl compounds; F:cellulose binding; P:glucan catabolic process; C:cellular_component; F:molecular_f…	IPR005103 (PFAM); PTHR33353 (PANTHER); PTHR33353:SF10 (PANTHER); SIGNAL_PEPTIDE (PHOBIUS); SIGNAL_PEPTIDE_H_REGION (PHOBIUS); NON_CYTOPLASMIC_DOMAIN (PHOBIUS); SIGNAL_PEPTIDE_N_REGION (PHOBIUS); SIGNAL_PEPTIDE_C_REGION (PHOBIUS); SignalP-noTM (SIGNALP_EUK); SignalP-noTM (SIGNALP_GRAM_NEGATIVE); SignalP-TM (SIGNALP_GRAM_POSITIVE)
SS1G_03045T0	gi|156061799|ref|XP_001596822.1|	predicted protein	-	-	-	-	-	4.75108	345	29	0	0.4634	P:lipid metabolic process; F:phosphoric diester hydrolase activity; F:glycerophosphodiester phosphodiesterase activity; P:glycerol metabolic process	PTHR38790 (PANTHER); PTHR38790:SF1 (PANTHER); CYTOPLASMIC_DOMAIN (PHOBIUS); NON_CYTOPLASMIC_DOMAIN (PHOBIUS); TRANSMEMBRANE (PHOBIUS); TMhelix (TMHMM)
SS1G_03082T0	gi|156061873|ref|XP_001596859.1|	microtubule associated protein	2.4538	-	-	-	-	-	478	30	0	0.7723	F:protein binding; P:ribosome biogenesis	IPR020472 (PRINTS); IPR001680 (SMART); IPR001680 (PFAM); IPR015943 (G3DSA:2.130.10.GENE3D); IPR012972 (PFAM); PTHR19855:SF11 (PANTHER); PTHR19855 (PANTHER); IPR019775 (PROSITE_PATTERNS); IPR017986 (PROSITE_PROFILES); IPR001680 (PROSITE_PROFILES); IPR028599 (HAMAP); IPR017986 (SUPERFAMILY)
SS1G_03087T0	gi|156061883|ref|XP_001596864.1|	membrane dipeptidase	-	-	-	-	-	2.6	381	30	0	0.7407	F:peptidase activity	IPR008257 (PFAM); G3DSA:3.20.20.140 (GENE3D); IPR008257 (PANTHER); PTHR10443:SF12 (PANTHER); IPR008257 (PROSITE_PROFILES); IPR032466 (SUPERFAMILY)
SS1G_03097T0	gi|156061903|ref|XP_001596874.1|	F-box domain-containing protein	-	-	-	-	2.32333	-	773	30	0	0.5647	F:protein binding	IPR001810 (SMART); IPR001810 (PFAM); IPR032675 (G3DSA:3.80.10.GENE3D); IPR001810 (PROSITE_PROFILES); IPR001810 (SUPERFAMILY)
SS1G_03098T0	gi|156061905|ref|XP_001596875.1|	homeobox transcription factor	-	-	-	-	-	2.2	1428	30	0	0.6213	F:DNA binding; P:transcription, DNA-templated; P:regulation of biological process	Coil (COILS); IPR015880 (SMART); IPR001356 (SMART); IPR013087 (G3DSA:3.30.160.GENE3D); IPR008422 (PFAM); IPR009057 (G3DSA:1.10.10.GENE3D); PTHR11850 (PANTHER); PTHR11850:SF123 (PANTHER); IPR007087 (PROSITE_PATTERNS); IPR001356 (PROSITE_PROFILES); IPR007087 (PROSITE_PROFILES); IPR009057 (SUPERFAMILY)
SS1G_03105T0	gi|156061919|ref|XP_001596882.1|	zygote-specific protein	-	-	-	-	2.28656	-	85	30	8e-50	0.7413	-	PTHR37475 (PANTHER); NON_CYTOPLASMIC_DOMAIN (PHOBIUS); SIGNAL_PEPTIDE_N_REGION (PHOBIUS); SIGNAL_PEPTIDE_C_REGION (PHOBIUS); SIGNAL_PEPTIDE_H_REGION (PHOBIUS); SIGNAL_PEPTIDE (PHOBIUS); SignalP-TM (SIGNALP_GRAM_NEGATIVE); SignalP-TM (SIGNALP_GRAM_POSITIVE); SignalP-TM (SIGNALP_EUK); TMhelix (TMHMM); TMhelix (TMHMM); TMhelix (TMHMM)
SS1G_03106T0	gi|156061921|ref|XP_001596883.1|	aminoglycoside phosphotransferase	-	-	-	-	-	2.21509	368	30	0	0.7733	F:transferase activity; P:metabolic process; F:kinase activity; P:phosphorylation; P:biological_process; C:cellular_component; F:protein kinase activity; P:protein phosphorylation; F:transferase activity, transferring phosphorus-containing groups	IPR002575 (PFAM); G3DSA:3.90.1200.10 (GENE3D); PTHR19959 (PANTHER); IPR011009 (SUPERFAMILY)
SS1G_03107T0	gi|156061923|ref|XP_001596884.1|	hypothetical protein	-	-	-	-	2.30065	2.09471	691	30	0	0.5097	F:molecular_function; P:biological_process; C:cellular_component	Coil (COILS)
SS1G_03110T0	gi|156058198|ref|XP_001595022.1|	ferritin ribonucleotide reductase-like protein	-	3.2404	5.15096	3.99265	-	-	307	30	0	0.6533	F:prenyltransferase activity; C:integral component of membrane; P:metabolic process	PF13668 (PFAM); PTHR31694:SF7 (PANTHER); PTHR31694 (PANTHER); SIGNAL_PEPTIDE (PHOBIUS); SIGNAL_PEPTIDE_H_REGION (PHOBIUS); NON_CYTOPLASMIC_DOMAIN (PHOBIUS); SIGNAL_PEPTIDE_C_REGION (PHOBIUS); SIGNAL_PEPTIDE_N_REGION (PHOBIUS); SignalP-TM (SIGNALP_GRAM_POSITIVE); SignalP-noTM (SIGNALP_EUK); IPR009078 (SUPERFAMILY)
SS1G_03122T0	gi|156058222|ref|XP_001595034.1|	rRNA biogenesis protein RRP5	2.01685	-	-	-	-	-	1789	30	0	0.7343	P:RNA metabolic process; F:protein binding; C:cellular_component	IPR003107 (SMART); IPR022967 (SMART); IPR011990 (G3DSA:1.25.40.GENE3D); IPR012340 (G3DSA:2.40.50.GENE3D); IPR012340 (G3DSA:2.40.50.GENE3D); IPR003029 (PFAM); IPR012340 (G3DSA:2.40.50.GENE3D); PTHR23270:SF10 (PANTHER); PTHR23270 (PANTHER); IPR003029 (PROSITE_PROFILES); IPR012340 (SUPERFAMILY); IPR012340 (SUPERFAMILY); IPR012340 (SUPERFAMILY); IPR012340 (SUPERFAMILY); IPR012340 (SUPERFAMILY); IPR01…
SS1G_03149T0	gi|156058276|ref|XP_001595061.1|	betaine aldehyde dehydrogenase	-	-	-	-	4.07877	-	504	30	0	0.8467	F:oxidoreductase activity	IPR015590 (PFAM); IPR016163 (G3DSA:3.40.309.GENE3D); IPR016162 (G3DSA:3.40.605.GENE3D); PTHR11699 (PANTHER); PTHR11699:SF115 (PANTHER); IPR029510 (PROSITE_PATTERNS); IPR016160 (PROSITE_PATTERNS); IPR016161 (SUPERFAMILY)
SS1G_03159T0	gi|156058296|ref|XP_001595071.1|	Acetyl-CoA synthetase-like protein	-	-	-	-	2.26052	-	766	30	0	0.715	P:biological_process; F:molecular_function	G3DSA:2.30.38.10 (GENE3D); G3DSA:3.40.50.980 (GENE3D); G3DSA:3.40.50.980 (GENE3D); G3DSA:3.30.300.30 (GENE3D); IPR025110 (PFAM); IPR000873 (PFAM); PTHR24095 (PANTHER); IPR020845 (PROSITE_PATTERNS); SSF56801 (SUPERFAMILY)
SS1G_03161T0	gi|156058300|ref|XP_001595073.1|	predicted protein	-	3.13475	2.2	-	-	-	159	1	1.9e-111	1	-	no IPS match
SS1G_03162T0	gi|156058302|ref|XP_001595074.1|	hypothetical protein	-	2.8	-	-	-	-	346	30	0	0.5347	-	PTHR39609:SF1 (PANTHER); PTHR39609 (PANTHER)
SS1G_03162T0	gi|156058302|ref|XP_001595074.1|	DNA translocase	-	2.8	-	-	-	-	346	30	0	0.5347	-	PTHR39609:SF1 (PANTHER); PTHR39609 (PANTHER)
SS1G_03166T0	gi|156058310|ref|XP_001595078.1|	predicted protein	-	-	-	-	-	9.74797	172	1	5.2e-123	1	-	no IPS match
SS1G_03181T0	gi|156058340|ref|XP_001595093.1|	aspartyl protease	-	-	-	-	3.9	16.6	402	30	0	0.6567	F:peptidase activity	IPR001461 (PRINTS); IPR021109 (G3DSA:2.40.70.GENE3D); IPR001461 (PFAM); IPR021109 (G3DSA:2.40.70.GENE3D); IPR001461 (PANTHER); PTHR13683:SF345 (PANTHER); IPR001969 (PROSITE_PATTERNS); SIGNAL_PEPTIDE (PHOBIUS); SIGNAL_PEPTIDE_C_REGION (PHOBIUS); SIGNAL_PEPTIDE_N_REGION (PHOBIUS); NON_CYTOPLASMIC_DOMAIN (PHOBIUS); SIGNAL_PEPTIDE_H_REGION (PHOBIUS); SignalP-noTM (SIGNALP_GRAM_NEGATIVE); SignalP-noTM…
SS1G_03184T0	gi|156058346|ref|XP_001595096.1|	nuclear protein Qri2 partial	3.84978	5.7732	4.22475	2.29934	-	-	276	30	0	0.7397	F:hydrolase activity; P:metabolic process; F:transferase activity	IPR025638 (PFAM); IPR001279 (G3DSA:3.60.15.GENE3D); PTHR33835 (PANTHER); PTHR33835:SF1 (PANTHER); IPR001279 (SUPERFAMILY)
SS1G_03193T0	gi|156058364|ref|XP_001595105.1|	hypothetical protein	-	-	-	-	-	3.11647	499	30	0	0.6567	-	Coil (COILS)
SS1G_03214T0	gi|156058406|ref|XP_001595126.1|	predicted protein	-	-	-	3.62069	-	-	527	2	0	0.84	-	SIGNAL_PEPTIDE (PHOBIUS); NON_CYTOPLASMIC_DOMAIN (PHOBIUS); SIGNAL_PEPTIDE_N_REGION (PHOBIUS); SIGNAL_PEPTIDE_C_REGION (PHOBIUS); SIGNAL_PEPTIDE_H_REGION (PHOBIUS); SignalP-noTM (SIGNALP_EUK); SignalP-TM (SIGNALP_GRAM_POSITIVE); SignalP-noTM (SIGNALP_GRAM_NEGATIVE)
SS1G_03222T0	gi|156058422|ref|XP_001595134.1|	Arrestin (Or S-antigen) N-terminal domain protein	2.90433	2.08493	-	-	-	-	470	30	0	0.6753	P:ubiquitin-dependent endocytosis; P:positive regulation of receptor internalization; C:cytoplasm; F:ubiquitin protein ligase binding; C:clathrin-coated vesicle; C:cytosol; C:Golgi apparatus; C:plasma membrane; P:protein ubiquitination	IPR024391 (PFAM); PTHR11188 (PANTHER); PTHR11188:SF76 (PANTHER); IPR014756 (SUPERFAMILY)
SS1G_03234T0	gi|156058446|ref|XP_001595146.1|	rho GTPase activator	3.1	5	4.6	4.8	-	-	1248	30	0	0.5823	P:signal transduction	Coil (COILS); Coil (COILS); IPR000198 (PFAM); IPR000198 (G3DSA:1.10.555.GENE3D); IPR008936 (SUPERFAMILY)
SS1G_03247T0	gi|156058470|ref|XP_001595158.1|	efflux pump antibiotic resistance	-	-	-	-	9.16222	10.8237	579	30	0	0.6767	C:membrane; P:transport	IPR011701 (PFAM); G3DSA:1.20.1250.20 (GENE3D); PTHR23501 (PANTHER); PTHR23501:SF12 (PANTHER); NON_CYTOPLASMIC_DOMAIN (PHOBIUS); TRANSMEMBRANE (PHOBIUS); TRANSMEMBRANE (PHOBIUS); NON_CYTOPLASMIC_DOMAIN (PHOBIUS); NON_CYTOPLASMIC_DOMAIN (PHOBIUS); CYTOPLASMIC_DOMAIN (PHOBIUS); NON_CYTOPLASMIC_DOMAIN (PHOBIUS); TRANSMEMBRANE (PHOBIUS); TRANSMEMBRANE (PHOBIUS); TRANSMEMBRANE (PHOBIUS); CYTOPLASMIC_DO…
SS1G_03280T0	gi|156058536|ref|XP_001595191.1|	helix-loop-helix dna-binding protein (HlH)	2.4	-	-	-	-	-	425	30	0	0.6443	F:protein binding	Coil (COILS); IPR011598 (SMART); IPR011598 (G3DSA:4.10.280.GENE3D); IPR011598 (PFAM); PTHR12565 (PANTHER); PTHR12565:SF124 (PANTHER); IPR011598 (PROSITE_PROFILES); IPR011598 (SUPERFAMILY)
SS1G_03282T0	gi|156058540|ref|XP_001595193.1|	serine protease inhibitor	-	-	-	-	-	2.2	522	30	0	0.8243	F:peptidase activity	IPR015500 (PRINTS); IPR000209 (G3DSA:3.40.50.GENE3D); IPR000209 (PFAM); IPR010259 (PFAM); IPR010259 (G3DSA:3.30.70.GENE3D); IPR015500 (PANTHER); PTHR10795:SF414 (PANTHER); IPR023828 (PROSITE_PATTERNS); IPR022398 (PROSITE_PATTERNS); SIGNAL_PEPTIDE_H_REGION (PHOBIUS); SIGNAL_PEPTIDE (PHOBIUS); SIGNAL_PEPTIDE_N_REGION (PHOBIUS); NON_CYTOPLASMIC_DOMAIN (PHOBIUS); SIGNAL_PEPTIDE_C_REGION (PHOBIUS); Si…
SS1G_03282T0	gi|156058540|ref|XP_001595193.1|	serine protease (subtilisin-like)	-	-	-	-	-	2.2	522	30	0	0.8243	F:peptidase activity	IPR015500 (PRINTS); IPR000209 (G3DSA:3.40.50.GENE3D); IPR000209 (PFAM); IPR010259 (PFAM); IPR010259 (G3DSA:3.30.70.GENE3D); IPR015500 (PANTHER); PTHR10795:SF414 (PANTHER); IPR023828 (PROSITE_PATTERNS); IPR022398 (PROSITE_PATTERNS); SIGNAL_PEPTIDE_H_REGION (PHOBIUS); SIGNAL_PEPTIDE (PHOBIUS); SIGNAL_PEPTIDE_N_REGION (PHOBIUS); NON_CYTOPLASMIC_DOMAIN (PHOBIUS); SIGNAL_PEPTIDE_C_REGION (PHOBIUS); Si…
SS1G_03286T0	gi|156058548|ref|XP_001595197.1|	pectin methylesterase	-	-	-	-	4.8	16.5	344	30	0	0.6853	C:cell wall; F:hydrolase activity	IPR012334 (G3DSA:2.160.20.GENE3D); IPR000070 (PFAM); PTHR31321 (PANTHER); PTHR31321:SF1 (PANTHER); IPR018040 (PROSITE_PATTERNS); SIGNAL_PEPTIDE_H_REGION (PHOBIUS); SIGNAL_PEPTIDE_N_REGION (PHOBIUS); SIGNAL_PEPTIDE_C_REGION (PHOBIUS); NON_CYTOPLASMIC_DOMAIN (PHOBIUS); SIGNAL_PEPTIDE (PHOBIUS); SignalP-noTM (SIGNALP_EUK); SignalP-TM (SIGNALP_GRAM_POSITIVE); SignalP-noTM (SIGNALP_GRAM_NEGATIVE); IPR…
SS1G_03291T0	gi|156058558|ref|XP_001595202.1|	predicted protein	-	14.0687	10.9	-	-	-	235	1	1.4e-172	1	-	no IPS match
SS1G_03293T0	gi|156058562|ref|XP_001595204.1|	DUF821 domain-containing protein	2.15425	-	-	-	-	-	359	30	0	0.6727	F:transferase activity; P:metabolic process; F:molecular_function; P:biological_process; C:cellular_component	IPR006598 (PFAM); PTHR12203:SF35 (PANTHER); PTHR12203 (PANTHER); NON_CYTOPLASMIC_DOMAIN (PHOBIUS); SIGNAL_PEPTIDE_C_REGION (PHOBIUS); SIGNAL_PEPTIDE (PHOBIUS); SIGNAL_PEPTIDE_N_REGION (PHOBIUS); SIGNAL_PEPTIDE_H_REGION (PHOBIUS); TMhelix (TMHMM)
SS1G_03296T0	gi|156058568|ref|XP_001595207.1|	RNA binding protein	-	2.06364	-	-	-	-	317	30	0	0.688	F:molecular_function	IPR012677 (G3DSA:3.30.70.GENE3D); IPR012677 (SUPERFAMILY)
SS1G_03299T0	gi|156058574|ref|XP_001595210.1|	hypothetical protein	-	-	-	-	4.13378	5.08548	143	2	1.6e-99	0.79	-	no IPS match
SS1G_03305T0	gi|156058586|ref|XP_001595216.1|	solute carrier protein	-	-	-	3	-	-	419	30	0	0.8017	C:membrane; P:transport	IPR009262 (PFAM); PTHR14233 (PANTHER); PTHR14233:SF4 (PANTHER); TRANSMEMBRANE (PHOBIUS); CYTOPLASMIC_DOMAIN (PHOBIUS); NON_CYTOPLASMIC_DOMAIN (PHOBIUS); TRANSMEMBRANE (PHOBIUS); NON_CYTOPLASMIC_DOMAIN (PHOBIUS); TRANSMEMBRANE (PHOBIUS); NON_CYTOPLASMIC_DOMAIN (PHOBIUS); TRANSMEMBRANE (PHOBIUS); TRANSMEMBRANE (PHOBIUS); TRANSMEMBRANE (PHOBIUS); CYTOPLASMIC_DOMAIN (PHOBIUS); CYTOPLASMIC_DOMAIN (PHO…
SS1G_03307T0	gi|156058590|ref|XP_001595218.1|	hypothetical protein	-	-	-	-	-	2.45983	366	30	0	0.536	F:molecular_function; P:biological_process; C:cellular_component	no IPS match
SS1G_03324T0	gi|156058624|ref|XP_001595235.1|	abc multidrug transporter	3.5	4.8	4.4	-	-	-	1136	30	0	0.6207	C:membrane; F:transporter activity; F:hydrolase activity	IPR003593 (SMART); IPR003439 (PFAM); IPR011527 (PFAM); G3DSA:1.20.1560.10 (GENE3D); IPR027417 (G3DSA:3.40.50.GENE3D); PTHR24223 (PANTHER); PTHR24223:SF209 (PANTHER); IPR017871 (PROSITE_PATTERNS); TRANSMEMBRANE (PHOBIUS); TRANSMEMBRANE (PHOBIUS); TRANSMEMBRANE (PHOBIUS); TRANSMEMBRANE (PHOBIUS); TRANSMEMBRANE (PHOBIUS); TRANSMEMBRANE (PHOBIUS); CYTOPLASMIC_DOMAIN (PHOBIUS); NON_CYTOPLASMIC_DOMAIN …
SS1G_03344T0	gi|156058664|ref|XP_001595255.1|	hypothetical protein	-	-	-	-	-	2.51203	482	30	0	0.6387	-	PTHR42051 (PANTHER); SignalP-TM (SIGNALP_GRAM_POSITIVE)
SS1G_03359T0	gi|156058694|ref|XP_001595270.1|	arginine biosynthesis bifunctional protein	-	-	-	-	2.60503	3.71365	489	30	0	0.6737	P:cellular amino acid metabolic process; F:transferase activity	IPR002813 (PFAM); IPR002813 (TIGRFAM); IPR016117 (G3DSA:3.60.70.GENE3D); IPR002813 (PANTHER); PTHR23100:SF0 (PANTHER); PD004193 (PRODOM); IPR002813 (HAMAP); IPR016117 (SUPERFAMILY)
SS1G_03361T0	gi|156058698|ref|XP_001595272.1|	carboxypeptidase	-	-	-	-	4.2	21.1	535	30	0	0.7173	F:peptidase activity	IPR008758 (PFAM); IPR029058 (G3DSA:3.40.50.GENE3D); PTHR11010 (PANTHER); PTHR11010:SF23 (PANTHER); SIGNAL_PEPTIDE (PHOBIUS); NON_CYTOPLASMIC_DOMAIN (PHOBIUS); SIGNAL_PEPTIDE_N_REGION (PHOBIUS); SIGNAL_PEPTIDE_H_REGION (PHOBIUS); SIGNAL_PEPTIDE_C_REGION (PHOBIUS); SignalP-noTM (SIGNALP_EUK); SignalP-noTM (SIGNALP_GRAM_NEGATIVE); IPR029058 (SUPERFAMILY)
SS1G_03367T0	gi|156058710|ref|XP_001595278.1|	hypothetical protein	-	-	-	-	3.49036	2.69834	486	30	0	0.537	F:molecular_function; P:biological_process; C:cellular_component	SignalP-TM (SIGNALP_GRAM_POSITIVE)
SS1G_03379T0	gi|156058734|ref|XP_001595290.1|	predicted protein	-	2.8511	3.4	-	-	-	482	3	0	0.9233	F:nucleic acid binding; P:DNA integration	no IPS match
SS1G_03380T0	gi|156058736|ref|XP_001595291.1|	retrotransposon nucleocapsid protein	-	2.87395	3.31188	2.24359	-	-	1004	30	0	0.6223	P:DNA metabolic process; F:molecular_function	G3DSA:3.30.70.270 (GENE3D); G3DSA:2.40.50.40 (GENE3D); IPR012337 (G3DSA:3.30.420.GENE3D); G3DSA:3.10.10.10 (GENE3D); IPR000477 (PFAM); IPR001584 (PFAM); PTHR24559:SF213 (PANTHER); PTHR24559 (PANTHER); IPR000477 (PROSITE_PROFILES); IPR001584 (PROSITE_PROFILES); SSF56672 (SUPERFAMILY); IPR012337 (SUPERFAMILY); IPR016197 (SUPERFAMILY)
SS1G_03386T0	gi|156058748|ref|XP_001595297.1|	alpha-galactosidase	-	-	-	-	-	3.7	648	30	0	0.6547	P:carbohydrate metabolic process; F:hydrolase activity	IPR002241 (PRINTS); IPR013785 (G3DSA:3.20.20.GENE3D); IPR002241 (PFAM); IPR013780 (G3DSA:2.60.40.GENE3D); PTHR11452:SF35 (PANTHER); PTHR11452 (PANTHER); SSF51011 (SUPERFAMILY); IPR017853 (SUPERFAMILY)
SS1G_03387T0	gi|156058750|ref|XP_001595298.1|	endo-glucanase	-	-	-	-	5.3	41.4	587	30	0	0.6907	P:carbohydrate metabolic process; C:extracellular region; F:hydrolase activity	IPR000254 (SMART); IPR016282 (PIRSF); IPR013781 (G3DSA:3.20.20.GENE3D); IPR013783 (G3DSA:2.60.40.GENE3D); IPR005102 (PFAM); IPR001547 (PFAM); IPR000254 (PFAM); PTHR31297:SF17 (PANTHER); PTHR31297 (PANTHER); IPR000254 (PROSITE_PATTERNS); SIGNAL_PEPTIDE_N_REGION (PHOBIUS); SIGNAL_PEPTIDE (PHOBIUS); NON_CYTOPLASMIC_DOMAIN (PHOBIUS); SIGNAL_PEPTIDE_C_REGION (PHOBIUS); SIGNAL_PEPTIDE_H_REGION (PHOBIUS…
SS1G_03388T0	gi|156058752|ref|XP_001595299.1|	antibiotic biosynthesis monooxygenase	-	-	-	-	-	9.33464	114	13	1.4e-75	0.5908	P:oxidation-reduction process; F:monooxygenase activity	G3DSA:3.30.70.900 (GENE3D); IPR007138 (PFAM); PTHR40624 (PANTHER); IPR007138 (PROSITE_PROFILES); IPR011008 (SUPERFAMILY)
SS1G_03392T0	gi|156058760|ref|XP_001595303.1|	proline dipeptidase	-	-	-	-	4.5	-	491	30	0	0.719	F:hydrolase activity	IPR000587 (PFAM); IPR000994 (G3DSA:3.90.230.GENE3D); IPR000994 (PFAM); IPR029149 (G3DSA:3.40.350.GENE3D); PTHR10804:SF86 (PANTHER); PTHR10804 (PANTHER); CYTOPLASMIC_DOMAIN (PHOBIUS); TRANSMEMBRANE (PHOBIUS); NON_CYTOPLASMIC_DOMAIN (PHOBIUS); IPR000994 (SUPERFAMILY); IPR028980 (SUPERFAMILY); TMhelix (TMHMM)
SS1G_03393T0	gi|156058762|ref|XP_001595304.1|	ethanolamine utilization protein	-	-	-	-	5.37626	-	138	30	3.9e-95	0.812	F:molecular_function; P:biological_process; C:cellular_component	IPR010424 (PFAM); IPR014710 (G3DSA:2.60.120.GENE3D); PTHR36169 (PANTHER); IPR011051 (SUPERFAMILY)
SS1G_03394T0	gi|156058764|ref|XP_001595305.1|	predicted protein	-	-	-	-	8.23591	-	99	1	1.7e-60	1	-	SignalP-TM (SIGNALP_GRAM_POSITIVE)
SS1G_03401T0	gi|156058778|ref|XP_001595312.1|	proteophosphoglycan ppg4	3.28903	3.59377	2.20691	-	-	-	1147	24	0	0.5275	F:molecular_function; P:biological_process; C:cellular_component	no IPS match
SS1G_03402T0	gi|156058780|ref|XP_001595313.1|	2-haloalkanoic acid dehalogenase	-	-	-	-	3.06585	-	241	30	1.1e-177	0.7483	F:molecular_function; P:biological_process; C:cellular_component; F:(S)-2-haloacid dehalogenase activity; F:hydrolase activity; P:metabolic process; C:nuclear pore; F:structural constituent of nuclear pore; P:nucleocytoplasmic transport	IPR023214 (PFAM); IPR023214 (G3DSA:3.40.50.GENE3D); PTHR12725 (PANTHER); PTHR12725:SF66 (PANTHER); IPR023214 (SUPERFAMILY)
SS1G_03403T0	gi|156058782|ref|XP_001595314.1|	amino acid permease	-	-	-	-	2.97503	-	553	30	0	0.816	C:membrane; F:transporter activity	IPR002293 (PIRSF); IPR004841 (PFAM); PTHR11785:SF263 (PANTHER); IPR002293 (PANTHER); TRANSMEMBRANE (PHOBIUS); TRANSMEMBRANE (PHOBIUS); CYTOPLASMIC_DOMAIN (PHOBIUS); CYTOPLASMIC_DOMAIN (PHOBIUS); TRANSMEMBRANE (PHOBIUS); TRANSMEMBRANE (PHOBIUS); NON_CYTOPLASMIC_DOMAIN (PHOBIUS); CYTOPLASMIC_DOMAIN (PHOBIUS); TRANSMEMBRANE (PHOBIUS); CYTOPLASMIC_DOMAIN (PHOBIUS); NON_CYTOPLASMIC_DOMAIN (PHOBIUS); N…
SS1G_03409T0	gi|156058794|ref|XP_001595320.1|	parasitic phase-specific protein PSP-1	-	-	-	-	2.20818	-	339	30	0	0.704	C:membrane; P:response to stress	IPR007568 (PFAM); PTHR31465 (PANTHER); PTHR31465:SF7 (PANTHER); TRANSMEMBRANE (PHOBIUS); NON_CYTOPLASMIC_DOMAIN (PHOBIUS); TRANSMEMBRANE (PHOBIUS); CYTOPLASMIC_DOMAIN (PHOBIUS); CYTOPLASMIC_DOMAIN (PHOBIUS); TRANSMEMBRANE (PHOBIUS); TRANSMEMBRANE (PHOBIUS); NON_CYTOPLASMIC_DOMAIN (PHOBIUS); CYTOPLASMIC_DOMAIN (PHOBIUS); TRANSMEMBRANE (PHOBIUS); CYTOPLASMIC_DOMAIN (PHOBIUS); NON_CYTOPLASMIC_DOMAIN…
SS1G_03424T0	gi|156058824|ref|XP_001595335.1|	carbonic anhydrease, contains duf1445	-	-	-	-	-	11.7705	285	30	0	0.7457	C:cytosol; C:nucleus	IPR009906 (PFAM); G3DSA:3.40.1640.10 (GENE3D); PTHR32022 (PANTHER); SSF160920 (SUPERFAMILY)
SS1G_03435T0	gi|156058846|ref|XP_001595346.1|	efflux pump antibiotic resistance	-	-	-	2.68906	-	-	357	30	0	0.57	C:membrane; P:transport	PR01036 (PRINTS); IPR011701 (PFAM); G3DSA:1.20.1250.20 (GENE3D); PTHR23501:SF43 (PANTHER); PTHR23501 (PANTHER); TRANSMEMBRANE (PHOBIUS); TRANSMEMBRANE (PHOBIUS); TRANSMEMBRANE (PHOBIUS); NON_CYTOPLASMIC_DOMAIN (PHOBIUS); CYTOPLASMIC_DOMAIN (PHOBIUS); NON_CYTOPLASMIC_DOMAIN (PHOBIUS); TRANSMEMBRANE (PHOBIUS); TRANSMEMBRANE (PHOBIUS); TRANSMEMBRANE (PHOBIUS); CYTOPLASMIC_DOMAIN (PHOBIUS); CYTOPLASM…
SS1G_03436T0	gi|156058848|ref|XP_001595347.1|	cytochrome p450 (benzoate 4-monooxygenase)	-	-	-	4	2.6	-	201	30	9.1e-148	0.6107	F:oxidoreductase activity	IPR002401 (PRINTS); IPR001128 (PRINTS); IPR001128 (G3DSA:1.10.630.GENE3D); IPR001128 (PFAM); PTHR24305:SF79 (PANTHER); PTHR24305 (PANTHER); IPR017972 (PROSITE_PATTERNS); IPR001128 (SUPERFAMILY)
SS1G_03438T0	gi|156058852|ref|XP_001595349.1|	oleate delta-12 desaturase	-	-	-	3.04474	-	2.10862	221	30	3.1e-162	0.6243	P:lipid metabolic process	IPR005804 (PFAM); PTHR32100:SF0 (PANTHER); PTHR32100 (PANTHER); NON_CYTOPLASMIC_DOMAIN (PHOBIUS); TRANSMEMBRANE (PHOBIUS); NON_CYTOPLASMIC_DOMAIN (PHOBIUS); TRANSMEMBRANE (PHOBIUS); CYTOPLASMIC_DOMAIN (PHOBIUS); CYTOPLASMIC_DOMAIN (PHOBIUS); TRANSMEMBRANE (PHOBIUS); TMhelix (TMHMM); TMhelix (TMHMM); TMhelix (TMHMM)
SS1G_03439T0	gi|156058854|ref|XP_001595350.1|	integral membrane protein	-	-	-	5.28627	4.78186	3.43865	350	30	0	0.515	F:molecular_function; P:biological_process; C:cellular_component; F:hydrolase activity, hydrolyzing O-glycosyl compounds; F:carbohydrate binding; F:hydrolase activity; P:metabolic process; P:carbohydrate metabolic process; F:hydrolase activity, acting on glycosyl bonds; F:catalytic activity	PTHR33048 (PANTHER); PTHR33048:SF40 (PANTHER); NON_CYTOPLASMIC_DOMAIN (PHOBIUS); NON_CYTOPLASMIC_DOMAIN (PHOBIUS); NON_CYTOPLASMIC_DOMAIN (PHOBIUS); TRANSMEMBRANE (PHOBIUS); TRANSMEMBRANE (PHOBIUS); TRANSMEMBRANE (PHOBIUS); CYTOPLASMIC_DOMAIN (PHOBIUS); TRANSMEMBRANE (PHOBIUS); CYTOPLASMIC_DOMAIN (PHOBIUS); TRANSMEMBRANE (PHOBIUS); TRANSMEMBRANE (PHOBIUS); CYTOPLASMIC_DOMAIN (PHOBIUS); NON_CYTOPL…
SS1G_03440T0	gi|156058856|ref|XP_001595351.1|	NRPS-like enzyme	-	-	-	3.5	4	-	548	30	0	0.539	P:biological_process; F:molecular_function	G3DSA:3.40.50.980 (GENE3D); IPR000873 (PFAM); G3DSA:3.40.50.980 (GENE3D); PTHR24095:SF192 (PANTHER); PTHR24095 (PANTHER); IPR020845 (PROSITE_PATTERNS); SSF56801 (SUPERFAMILY)
SS1G_03453T0	gi|156058882|ref|XP_001595364.1|	bactericidal permeability-increasing protein	-	2.57677	2.27654	-	-	2.23291	749	30	0	0.774	F:molecular_function	Coil (COILS); IPR027842 (PFAM); PTHR31138 (PANTHER); PTHR31138:SF4 (PANTHER); IPR017943 (SUPERFAMILY)
SS1G_03455T0	gi|156058886|ref|XP_001595366.1|	HAL family protein kinase	-	-	-	-	3.3	3.7	713	30	0	0.6437	F:protein kinase activity	IPR002290 (SMART); G3DSA:1.10.510.10 (GENE3D); G3DSA:3.30.200.20 (GENE3D); IPR000719 (PFAM); PTHR24343 (PANTHER); PTHR24343:SF191 (PANTHER); IPR017441 (PROSITE_PATTERNS); IPR008271 (PROSITE_PATTERNS); IPR000719 (PROSITE_PROFILES); IPR011009 (SUPERFAMILY)
SS1G_03465T0	gi|156058906|ref|XP_001595376.1|	hypothetical protein	-	-	-	-	-	5.92311	165	30	1.2e-115	0.6597	-	IPR018531 (PFAM); IPR027369 (G3DSA:1.20.120.GENE3D); PTHR36922:SF1 (PANTHER); PTHR36922 (PANTHER); SSF109854 (SUPERFAMILY)
SS1G_03467T0	gi|156058910|ref|XP_001595378.1|	sterol 24-C-methyltransferase	-	2.20535	-	2.24737	-	-	378	30	0	0.8667	P:lipid metabolic process; F:transferase activity	IPR013705 (PFAM); IPR013216 (PFAM); IPR029063 (G3DSA:3.40.50.GENE3D); PTHR10108:SF878 (PANTHER); PTHR10108 (PANTHER); IPR030384 (PROSITE_PROFILES); IPR029063 (SUPERFAMILY)
SS1G_03477T0	gi|156058930|ref|XP_001595388.1|	glycine dehydrogenase	2.26212	-	-	-	-	-	1073	30	0	0.8153	F:oxidoreductase activity; P:cellular amino acid metabolic process	Coil (COILS); IPR003437 (TIGRFAM); IPR020580 (PFAM); IPR015421 (G3DSA:3.40.640.GENE3D); PTHR11773:SF1 (PANTHER); IPR020581 (PANTHER); IPR003437 (HAMAP); SignalP-TM (SIGNALP_GRAM_POSITIVE); IPR015424 (SUPERFAMILY); IPR015424 (SUPERFAMILY)
SS1G_03478T0	gi|156058932|ref|XP_001595389.1|	thymine dioxygenase	-	-	-	-	2.12733	-	347	30	0	0.757	F:oxidoreductase activity	IPR002283 (PRINTS); IPR026992 (PFAM); IPR005123 (PFAM); IPR027443 (G3DSA:2.60.120.GENE3D); PTHR10209:SF136 (PANTHER); PTHR10209 (PANTHER); IPR005123 (PROSITE_PROFILES); SSF51197 (SUPERFAMILY)
SS1G_03479T0	gi|156058934|ref|XP_001595390.1|	uracil-5-carboxylate decarboxylase	-	-	-	-	4.35388	2.72769	409	30	0	0.7327	F:lyase activity; P:cellular amino acid metabolic process; F:hydrolase activity	IPR006680 (PFAM); G3DSA:3.20.20.140 (GENE3D); IPR032465 (PTHR21240:PANTHER); PTHR21240 (PANTHER); IPR032466 (SUPERFAMILY)
SS1G_03491T0	gi|156058958|ref|XP_001595402.1|	ph domain-containing protein	4.45483	3.03224	-	-	-	2.85524	308	30	0	0.721	F:molecular_function; P:biological_process; C:cellular_component	IPR025187 (PFAM); PTHR35519:SF2 (PANTHER); PTHR35519 (PANTHER); CYTOPLASMIC_DOMAIN (PHOBIUS); TRANSMEMBRANE (PHOBIUS); TRANSMEMBRANE (PHOBIUS); NON_CYTOPLASMIC_DOMAIN (PHOBIUS); CYTOPLASMIC_DOMAIN (PHOBIUS); TMhelix (TMHMM)
SS1G_03492T0	gi|156058960|ref|XP_001595403.1|	decapping enzyme Dcp2	2.07794	-	-	-	-	-	888	30	0	0.5443	F:RNA binding; F:hydrolase activity	IPR000086 (PFAM); IPR015797 (G3DSA:3.90.79.GENE3D); IPR007722 (PFAM); PTHR23114:SF17 (PANTHER); PTHR23114 (PANTHER); IPR020084 (PROSITE_PATTERNS); IPR000086 (PROSITE_PROFILES); SSF140586 (SUPERFAMILY); IPR015797 (SUPERFAMILY)
SS1G_03506T0	gi|156058988|ref|XP_001595417.1|	predicted protein	-	-	-	-	-	33.8341	248	18	0	0.6956	-	TRANSMEMBRANE (PHOBIUS); CYTOPLASMIC_DOMAIN (PHOBIUS); TRANSMEMBRANE (PHOBIUS); NON_CYTOPLASMIC_DOMAIN (PHOBIUS); CYTOPLASMIC_DOMAIN (PHOBIUS); TMhelix (TMHMM); TMhelix (TMHMM)
SS1G_03517T0	gi|156059010|ref|XP_001595428.1|	udp-glucoronosyl and udp-glucosyltransferase family protein	4.5	3.7	-	5	8.2	10.8	458	30	0	0.5847	F:transferase activity	G3DSA:3.40.50.2000 (GENE3D); IPR002213 (PFAM); IPR002213 (PANTHER); PTHR11926:SF394 (PANTHER); SIGNAL_PEPTIDE (PHOBIUS); SIGNAL_PEPTIDE_C_REGION (PHOBIUS); NON_CYTOPLASMIC_DOMAIN (PHOBIUS); SIGNAL_PEPTIDE_H_REGION (PHOBIUS); SIGNAL_PEPTIDE_N_REGION (PHOBIUS); SSF53756 (SUPERFAMILY); TMhelix (TMHMM)
SS1G_03518T0	gi|156059012|ref|XP_001595429.1|	tripeptidyl peptidase	-	-	-	-	-	6.1	619	30	0	0.6547	F:peptidase activity	IPR015366 (SMART); IPR015366 (PFAM); IPR000209 (G3DSA:3.40.50.GENE3D); IPR000209 (PFAM); PTHR14218 (PANTHER); PTHR14218:SF19 (PANTHER); NON_CYTOPLASMIC_DOMAIN (PHOBIUS); SIGNAL_PEPTIDE_H_REGION (PHOBIUS); SIGNAL_PEPTIDE (PHOBIUS); SIGNAL_PEPTIDE_N_REGION (PHOBIUS); SIGNAL_PEPTIDE_C_REGION (PHOBIUS); IPR030400 (PROSITE_PROFILES); SignalP-noTM (SIGNALP_EUK); SignalP-noTM (SIGNALP_GRAM_NEGATIVE); Si…
SS1G_03525T0	gi|156059026|ref|XP_001595436.1|	ankaryin repeat protein	-	-	-	-	2.7	-	201	15	9.5e-144	0.532	F:protein binding	IPR020683 (G3DSA:1.25.40.GENE3D); PTHR24198:SF73 (PANTHER); PTHR24198 (PANTHER); IPR020683 (PROSITE_PROFILES); IPR002110 (PROSITE_PROFILES); IPR020683 (SUPERFAMILY)
SS1G_03540T0	gi|156059056|ref|XP_001595451.1|	pectin lyase	-	-	-	-	4.5	3.3	432	30	0	0.698	P:carbohydrate metabolic process; F:hydrolase activity	IPR006626 (SMART); IPR012334 (G3DSA:2.160.20.GENE3D); IPR000743 (PFAM); PTHR31736:SF8 (PANTHER); PTHR31736 (PANTHER); SIGNAL_PEPTIDE_C_REGION (PHOBIUS); SIGNAL_PEPTIDE_N_REGION (PHOBIUS); SIGNAL_PEPTIDE_H_REGION (PHOBIUS); NON_CYTOPLASMIC_DOMAIN (PHOBIUS); SIGNAL_PEPTIDE (PHOBIUS); SignalP-noTM (SIGNALP_EUK); IPR011050 (SUPERFAMILY)
SS1G_03542T0	gi|156059060|ref|XP_001595453.1|	sodium hydrogen exchanger family protein	-	-	-	-	5.11115	-	543	30	0	0.501	C:membrane; F:transporter activity	IPR006153 (PFAM); PTHR32468:SF4 (PANTHER); PTHR32468 (PANTHER); NON_CYTOPLASMIC_DOMAIN (PHOBIUS); TRANSMEMBRANE (PHOBIUS); CYTOPLASMIC_DOMAIN (PHOBIUS); CYTOPLASMIC_DOMAIN (PHOBIUS); TRANSMEMBRANE (PHOBIUS); NON_CYTOPLASMIC_DOMAIN (PHOBIUS); TRANSMEMBRANE (PHOBIUS); TRANSMEMBRANE (PHOBIUS); TRANSMEMBRANE (PHOBIUS); TRANSMEMBRANE (PHOBIUS); CYTOPLASMIC_DOMAIN (PHOBIUS); TRANSMEMBRANE (PHOBIUS); TR…
SS1G_03543T0	gi|156059062|ref|XP_001595454.1|	hypothetical protein	-	-	-	-	4.06184	25.533	104	2	8.4e-69	0.875	-	CYTOPLASMIC_DOMAIN (PHOBIUS); NON_CYTOPLASMIC_DOMAIN (PHOBIUS); TRANSMEMBRANE (PHOBIUS); TMhelix (TMHMM)
SS1G_03544T0	gi|156059064|ref|XP_001595455.1|	duf500 domain protein	-	-	-	-	-	2.64099	410	30	0	0.768	F:molecular_function; P:biological_process; C:cellular_component	IPR007461 (PFAM); PTHR15629:SF8 (PANTHER); PTHR15629 (PANTHER)
SS1G_03545T0	gi|156059066|ref|XP_001595456.1|	predicted protein	-	-	-	-	-	57.1995	106	2	9.6e-69	0.845	-	no IPS match
SS1G_03548T0	gi|156059072|ref|XP_001595459.1|	phosphatidyl inositol phospholipase C	-	-	-	-	-	2.1	686	30	0	0.586	P:signal transduction; P:lipid metabolic process; F:lipase activity	Coil (COILS); IPR001192 (PRINTS); IPR000909 (SMART); IPR001711 (SMART); IPR000909 (PFAM); IPR001711 (PFAM); IPR017946 (G3DSA:3.20.20.GENE3D); IPR001192 (PANTHER); PTHR10336:SF82 (PANTHER); SIGNAL_PEPTIDE_C_REGION (PHOBIUS); SIGNAL_PEPTIDE_N_REGION (PHOBIUS); SIGNAL_PEPTIDE_H_REGION (PHOBIUS); NON_CYTOPLASMIC_DOMAIN (PHOBIUS); SIGNAL_PEPTIDE (PHOBIUS); IPR001711 (PROSITE_PROFILES); IPR000909 (PROS…
SS1G_03576T0	gi|156059128|ref|XP_001595487.1|	pepsinogen c	-	-	-	-	-	3.27876	392	30	0	0.5983	F:peptidase activity	IPR001461 (PRINTS); IPR021109 (G3DSA:2.40.70.GENE3D); IPR001461 (PFAM); IPR021109 (G3DSA:2.40.70.GENE3D); IPR001461 (PANTHER); PTHR13683:SF317 (PANTHER); IPR001969 (PROSITE_PATTERNS); SIGNAL_PEPTIDE_N_REGION (PHOBIUS); SIGNAL_PEPTIDE_H_REGION (PHOBIUS); SIGNAL_PEPTIDE (PHOBIUS); SIGNAL_PEPTIDE_C_REGION (PHOBIUS); NON_CYTOPLASMIC_DOMAIN (PHOBIUS); SignalP-noTM (SIGNALP_GRAM_NEGATIVE); SignalP-noTM…
SS1G_03579T0	gi|156059134|ref|XP_001595490.1|	mfs sugar transporter	-	-	-	-	-	4.1	537	30	0	0.8277	C:membrane; F:transporter activity	IPR003663 (PRINTS); IPR005828 (PFAM); G3DSA:1.20.1250.20 (GENE3D); IPR003663 (TIGRFAM); PTHR23500:SF50 (PANTHER); PTHR23500 (PANTHER); IPR005829 (PROSITE_PATTERNS); IPR005829 (PROSITE_PATTERNS); NON_CYTOPLASMIC_DOMAIN (PHOBIUS); CYTOPLASMIC_DOMAIN (PHOBIUS); TRANSMEMBRANE (PHOBIUS); TRANSMEMBRANE (PHOBIUS); TRANSMEMBRANE (PHOBIUS); TRANSMEMBRANE (PHOBIUS); CYTOPLASMIC_DOMAIN (PHOBIUS); TRANSMEMBR…
SS1G_03591T0	gi|156059158|ref|XP_001595502.1|	polyketide synthase	-	-	2.5	-	2.2	-	2215	30	0	0.598	F:oxidoreductase activity; F:transferase activity	IPR020806 (SMART); IPR013968 (SMART); IPR020841 (SMART); IPR020843 (SMART); IPR020807 (SMART); IPR020801 (SMART); IPR001227 (G3DSA:3.40.366.GENE3D); IPR011032 (G3DSA:3.90.180.GENE3D); IPR016039 (G3DSA:3.40.47.GENE3D); IPR014043 (PFAM); IPR009081 (G3DSA:1.10.1200.GENE3D); IPR014030 (PFAM); IPR013217 (PFAM); IPR016039 (G3DSA:3.40.47.GENE3D); IPR013154 (PFAM); IPR016040 (G3DSA:3.40.50.GENE3D); IPR01…
SS1G_03597T0	gi|156059170|ref|XP_001595508.1|	lipase/esterase	-	-	-	-	-	5.1	451	30	0	0.579	F:hydrolase activity	IPR013094 (PFAM); IPR029058 (G3DSA:3.40.50.GENE3D); PTHR23024:SF200 (PANTHER); PTHR23024 (PANTHER); IPR029058 (SUPERFAMILY)
SS1G_03602T0	gi|156059180|ref|XP_001595513.1|	alpha-l-arabinofuranosidase	-	-	-	-	6.3	17.6	617	30	0	0.621	P:carbohydrate metabolic process; F:hydrolase activity	IPR010720 (SMART); IPR010720 (PFAM); IPR008979 (G3DSA:2.60.120.GENE3D); PTHR31776 (PANTHER); PTHR31776:SF0 (PANTHER); SIGNAL_PEPTIDE_N_REGION (PHOBIUS); SIGNAL_PEPTIDE (PHOBIUS); SIGNAL_PEPTIDE_C_REGION (PHOBIUS); SIGNAL_PEPTIDE_H_REGION (PHOBIUS); NON_CYTOPLASMIC_DOMAIN (PHOBIUS); SignalP-TM (SIGNALP_GRAM_POSITIVE); SignalP-noTM (SIGNALP_GRAM_NEGATIVE); SignalP-noTM (SIGNALP_EUK); IPR017853 (SUP…
SS1G_03610T0	gi|156059196|ref|XP_001595521.1|	cellulose-binding GDSL lipase	-	-	-	-	5.1	22.4	303	30	0	0.6553	F:hydrolase activity	IPR001087 (PFAM); IPR013830 (G3DSA:3.40.50.GENE3D); PTHR22835:SF113 (PANTHER); PTHR22835 (PANTHER); NON_CYTOPLASMIC_DOMAIN (PHOBIUS); SIGNAL_PEPTIDE_C_REGION (PHOBIUS); SIGNAL_PEPTIDE (PHOBIUS); SIGNAL_PEPTIDE_N_REGION (PHOBIUS); SIGNAL_PEPTIDE_H_REGION (PHOBIUS); SignalP-noTM (SIGNALP_EUK); IPR013830 (SUPERFAMILY)
SS1G_03611T0	gi|156059198|ref|XP_001595522.1|	cysteine-rich protein	-	-	-	-	85.1	247	119	3	4.6e-78	0.78	-	IPR008427 (PFAM); PTHR35607 (PANTHER); PTHR35607:SF2 (PANTHER); SIGNAL_PEPTIDE_C_REGION (PHOBIUS); NON_CYTOPLASMIC_DOMAIN (PHOBIUS); SIGNAL_PEPTIDE_N_REGION (PHOBIUS); SIGNAL_PEPTIDE (PHOBIUS); SIGNAL_PEPTIDE_H_REGION (PHOBIUS); SignalP-noTM (SIGNALP_GRAM_NEGATIVE); SignalP-TM (SIGNALP_GRAM_POSITIVE); SignalP-noTM (SIGNALP_EUK)
SS1G_03618T0	gi|156059212|ref|XP_001595529.1|	endo-beta-xylanase	-	-	-	-	-	451	281	30	0	0.756	P:carbohydrate metabolic process; C:extracellular region; F:hydrolase activity	IPR001137 (PRINTS); IPR000254 (SMART); IPR001137 (PFAM); IPR000254 (PFAM); IPR013319 (G3DSA:2.60.120.GENE3D); PTHR10587 (PANTHER); PTHR10587:SF81 (PANTHER); IPR000254 (PROSITE_PATTERNS); IPR018208 (PROSITE_PATTERNS); NON_CYTOPLASMIC_DOMAIN (PHOBIUS); SIGNAL_PEPTIDE (PHOBIUS); SIGNAL_PEPTIDE_N_REGION (PHOBIUS); SIGNAL_PEPTIDE_C_REGION (PHOBIUS); SIGNAL_PEPTIDE_H_REGION (PHOBIUS); IPR000254 (PROSIT…
SS1G_03642T0	gi|156059260|ref|XP_001595553.1|	flavin-binding monooxygenase-like protein	-	-	-	-	8.97896	7.74175	630	30	0	0.724	F:oxidoreductase activity	IPR020946 (PFAM); IPR023753 (G3DSA:3.50.50.GENE3D); IPR023753 (G3DSA:3.50.50.GENE3D); PTHR23023:SF100 (PANTHER); PTHR23023 (PANTHER); IPR023753 (SUPERFAMILY)
SS1G_03647T0	gi|156059270|ref|XP_001595558.1|	beta-galactosidase	-	-	-	-	3.5	6.9	1012	30	0	0.735	P:carbohydrate metabolic process; F:hydrolase activity	IPR001944 (PRINTS); IPR018954 (SMART); IPR031330 (PFAM); IPR018954 (G3DSA:2.102.20.GENE3D); IPR025972 (PFAM); IPR025972 (G3DSA:2.60.390.GENE3D); IPR025300 (PFAM); IPR008979 (G3DSA:2.60.120.GENE3D); IPR008979 (G3DSA:2.60.120.GENE3D); IPR013781 (G3DSA:3.20.20.GENE3D); IPR018954 (PFAM); PTHR23421:SF78 (PANTHER); IPR001944 (PANTHER); IPR019801 (PROSITE_PATTERNS); SIGNAL_PEPTIDE_H_REGION (PHOBIUS); SI…
SS1G_03653T0	gi|156059282|ref|XP_001595564.1|	hypothetical protein	-	-	-	3.01097	4.25838	-	386	30	0	0.678	-	PTHR34587 (PANTHER); PTHR34587:SF1 (PANTHER); NON_CYTOPLASMIC_DOMAIN (PHOBIUS); SIGNAL_PEPTIDE_N_REGION (PHOBIUS); SIGNAL_PEPTIDE_C_REGION (PHOBIUS); SIGNAL_PEPTIDE_H_REGION (PHOBIUS); SIGNAL_PEPTIDE (PHOBIUS); SignalP-noTM (SIGNALP_EUK); SignalP-noTM (SIGNALP_GRAM_NEGATIVE)
SS1G_03654T0	gi|156059284|ref|XP_001595565.1|	formate nitrate transporter	3	3.2	3.1	3.4	4	3.9	344	30	0	0.7413	C:membrane; F:transporter activity	IPR000292 (TIGRFAM); IPR000292 (PFAM); IPR023271 (G3DSA:1.20.1080.GENE3D); PTHR30520 (PANTHER); PTHR30520:SF0 (PANTHER); IPR024002 (PROSITE_PATTERNS); TRANSMEMBRANE (PHOBIUS); TRANSMEMBRANE (PHOBIUS); TRANSMEMBRANE (PHOBIUS); TRANSMEMBRANE (PHOBIUS); CYTOPLASMIC_DOMAIN (PHOBIUS); NON_CYTOPLASMIC_DOMAIN (PHOBIUS); CYTOPLASMIC_DOMAIN (PHOBIUS); CYTOPLASMIC_DOMAIN (PHOBIUS); TRANSMEMBRANE (PHOBIUS);…
SS1G_03656T0	gi|156059288|ref|XP_001595567.1|	HNH endonuclease, also hits "secreted protein"	4.7922	-	-	-	-	-	204	30	6.2e-145	0.8173	F:molecular_function; P:biological_process; C:extracellular region	IPR011089 (PFAM); PTHR24094:SF14 (PANTHER); PTHR24094 (PANTHER); SIGNAL_PEPTIDE_N_REGION (PHOBIUS); SIGNAL_PEPTIDE (PHOBIUS); SIGNAL_PEPTIDE_C_REGION (PHOBIUS); SIGNAL_PEPTIDE_H_REGION (PHOBIUS); NON_CYTOPLASMIC_DOMAIN (PHOBIUS); SignalP-TM (SIGNALP_GRAM_POSITIVE); SignalP-noTM (SIGNALP_EUK); SignalP-noTM (SIGNALP_GRAM_NEGATIVE)
SS1G_03665T0	gi|156059306|ref|XP_001595576.1|	transcriptional regulator	-	-	-	-	-	4.4	736	30	0	0.5863	F:protein binding	IPR013783 (G3DSA:2.60.40.GENE3D); IPR002909 (PFAM); PTHR39463 (PANTHER)
SS1G_03665T0	gi|156059306|ref|XP_001595576.1|	predicted protein	-	-	-	-	-	4.4	736	30	0	0.5863	F:protein binding	IPR013783 (G3DSA:2.60.40.GENE3D); IPR002909 (PFAM); PTHR39463 (PANTHER)
SS1G_03673T0	gi|156059322|ref|XP_001595584.1|	4-hydroxyphenylacetate permease and sugar transporter	-	-	-	-	-	5.3	649	30	0	0.743	C:membrane; P:transport	Coil (COILS); G3DSA:1.20.1250.20 (GENE3D); G3DSA:1.20.1250.20 (GENE3D); IPR011701 (PFAM); PTHR11662 (PANTHER); PTHR11662:SF191 (PANTHER); TRANSMEMBRANE (PHOBIUS); CYTOPLASMIC_DOMAIN (PHOBIUS); TRANSMEMBRANE (PHOBIUS); TRANSMEMBRANE (PHOBIUS); TRANSMEMBRANE (PHOBIUS); NON_CYTOPLASMIC_DOMAIN (PHOBIUS); NON_CYTOPLASMIC_DOMAIN (PHOBIUS); NON_CYTOPLASMIC_DOMAIN (PHOBIUS); TRANSMEMBRANE (PHOBIUS); CYTO…
SS1G_03682T0	gi|156059340|ref|XP_001595593.1|	proline oxidase	-	-	-	-	3.50761	2.77845	383	30	0	0.6263	F:oxidoreductase activity; P:cellular amino acid metabolic process	IPR029041 (G3DSA:3.20.20.GENE3D); IPR002872 (PFAM); PTHR13914:SF6 (PANTHER); IPR015659 (PANTHER); IPR029041 (SUPERFAMILY)
SS1G_03684T0	gi|156059344|ref|XP_001595595.1|	aminotransferase family protein	-	-	-	-	-	3.77439	458	30	0	0.7033	F:molecular_function	IPR000192 (PFAM); IPR015421 (G3DSA:3.40.640.GENE3D); PTHR11601 (PANTHER); PTHR11601:SF32 (PANTHER); IPR015424 (SUPERFAMILY)
SS1G_03691T0	gi|156059358|ref|XP_001595602.1|	hypothetical protein	-	-	6.8	7.00177	-	-	413	2	0	0.905	-	Coil (COILS)
SS1G_03693T0	gi|156059362|ref|XP_001595604.1|	siderophore peptide synthase	-	2.2	2.3	-	4	3.1	4741	30	0	0.6077	P:biological_process; F:molecular_function	IPR020806 (SMART); G3DSA:3.40.50.980 (GENE3D); IPR000873 (PFAM); G3DSA:2.30.38.10 (GENE3D); IPR009081 (G3DSA:1.10.1200.GENE3D); IPR009081 (G3DSA:1.10.1200.GENE3D); IPR001242 (PFAM); G3DSA:3.30.300.30 (GENE3D); IPR009081 (G3DSA:1.10.1200.GENE3D); IPR010071 (TIGRFAM); IPR025110 (PFAM); G3DSA:3.40.50.980 (GENE3D); IPR009081 (PFAM); G3DSA:3.40.50.980 (GENE3D); G3DSA:3.40.50.980 (GENE3D); PTHR24095 (P…
SS1G_03699T0	gi|156059374|ref|XP_001595610.1|	predicted protein	-	-	-	-	2.96283	2.69694	272	30	0	0.524	F:molecular_function	IPR002775 (PFAM)
SS1G_03703T0	gi|156059382|ref|XP_001595614.1|	F-box domain-containing protein	-	2.79615	3.20021	2.11128	-	-	295	30	0	0.532	F:protein binding	Coil (COILS); G3DSA:1.20.1280.50 (GENE3D); IPR001810 (PFAM); IPR001810 (PROSITE_PROFILES); IPR001810 (SUPERFAMILY)
SS1G_03735T0	gi|156059446|ref|XP_001595646.1|	long-chain fatty acid CoA ligase-like protein	-	-	-	-	-	2.23494	706	30	0	0.7827	P:biological_process; F:molecular_function	G3DSA:2.30.38.10 (GENE3D); G3DSA:3.40.50.980 (GENE3D); IPR000873 (PFAM); G3DSA:3.40.50.980 (GENE3D); PTHR24096:SF221 (PANTHER); PTHR24096 (PANTHER); IPR020845 (PROSITE_PATTERNS); SSF56801 (SUPERFAMILY)
SS1G_03736T0	gi|156059448|ref|XP_001595647.1|	plasma membrane ATPase	-	-	-	-	3.23333	3.23036	944	30	0	0.9297	C:membrane; F:hydrolase activity	Coil (COILS); IPR001757 (PRINTS); IPR001757 (PRINTS); IPR004014 (SMART); IPR008250 (PFAM); IPR023299 (G3DSA:3.40.1110.GENE3D); IPR001757 (TIGRFAM); IPR006534 (TIGRFAM); IPR004014 (PFAM); IPR023299 (G3DSA:3.40.1110.GENE3D); IPR023298 (G3DSA:1.20.1110.GENE3D); PF00702 (PFAM); IPR008250 (G3DSA:2.70.150.GENE3D); PTHR24093 (PANTHER); PTHR24093:SF271 (PANTHER); IPR018303 (PROSITE_PATTERNS); TRANSMEMBRA…
SS1G_03737T0	gi|156059450|ref|XP_001595648.1|	retrotransposon nucleocapsid protein	2.18898	-	-	-	-	-	1901	30	0	0.6723	P:DNA metabolic process; F:molecular_function	IPR000953 (SMART); IPR001584 (PFAM); IPR000477 (PFAM); G3DSA:2.40.50.40 (GENE3D); G3DSA:3.30.70.270 (GENE3D); G3DSA:3.10.10.10 (GENE3D); IPR012337 (G3DSA:3.30.420.GENE3D); PTHR24559:SF213 (PANTHER); PTHR24559 (PANTHER); IPR000477 (PROSITE_PROFILES); IPR000953 (PROSITE_PROFILES); IPR001584 (PROSITE_PROFILES); SSF56672 (SUPERFAMILY); IPR016197 (SUPERFAMILY); IPR012337 (SUPERFAMILY)
SS1G_03756T0	gi|156059488|ref|XP_001595667.1|	glc8 protein	3.34055	5.99139	5.97664	3.75647	-	-	278	30	0	0.6347	P:signal transduction; P:cellular protein modification process; F:enzyme regulator activity	IPR007062 (PFAM)
SS1G_03770T0	gi|156059516|ref|XP_001595681.1|	predicted protein	-	-	-	-	5.00868	5.71558	212	2	2.9e-155	0.775	-	TRANSMEMBRANE (PHOBIUS); NON_CYTOPLASMIC_DOMAIN (PHOBIUS); CYTOPLASMIC_DOMAIN (PHOBIUS); TMhelix (TMHMM)
SS1G_03772T0	gi|156059520|ref|XP_001595683.1|	predicted protein	-	-	-	-	-	4.25246	73	1	6.2e-46	1	-	no IPS match
SS1G_03775T0	gi|156059526|ref|XP_001595686.1|	Zn2 Cys6 transcription factor	-	-	-	-	-	6.8	515	30	0	0.636	F:DNA binding; P:transcription, DNA-templated; P:regulation of biological process	IPR000679 (SMART); IPR000679 (PFAM); IPR013088 (G3DSA:3.30.50.GENE3D); PTHR38886 (PANTHER); PTHR38886:SF2 (PANTHER); SSF57716 (SUPERFAMILY)
SS1G_03784T0	gi|156059544|ref|XP_001595695.1|	amino acid	-	-	-	-	3.13422	-	511	30	0	0.8613	C:membrane; F:transporter activity	IPR002293 (PIRSF); IPR002293 (PFAM); PTHR11785:SF318 (PANTHER); IPR002293 (PANTHER); TRANSMEMBRANE (PHOBIUS); TRANSMEMBRANE (PHOBIUS); TRANSMEMBRANE (PHOBIUS); CYTOPLASMIC_DOMAIN (PHOBIUS); TRANSMEMBRANE (PHOBIUS); NON_CYTOPLASMIC_DOMAIN (PHOBIUS); TRANSMEMBRANE (PHOBIUS); TRANSMEMBRANE (PHOBIUS); CYTOPLASMIC_DOMAIN (PHOBIUS); CYTOPLASMIC_DOMAIN (PHOBIUS); NON_CYTOPLASMIC_DOMAIN (PHOBIUS); TRANSM…
SS1G_03793T0	gi|156059562|ref|XP_001595704.1|	alpha-methylacyl-CoA racemase	-	-	-	-	3.41243	-	404	30	0	0.7827	F:molecular_function	IPR003673 (PFAM); IPR023606 (G3DSA:3.40.50.GENE3D); PTHR24023 (PANTHER); PTHR24023:SF577 (PANTHER); IPR023606 (SUPERFAMILY)
SS1G_03811T0	gi|156059598|ref|XP_001595722.1|	tol-like protein	2.60806	3.54509	-	-	-	-	1150	30	0	0.5387	F:protein kinase activity	IPR002290 (SMART); G3DSA:1.10.510.10 (GENE3D); IPR010730 (PFAM); G3DSA:3.30.200.20 (GENE3D); IPR000719 (PFAM); PTHR24359 (PANTHER); PTHR24359:SF23 (PANTHER); CYTOPLASMIC_DOMAIN (PHOBIUS); TRANSMEMBRANE (PHOBIUS); NON_CYTOPLASMIC_DOMAIN (PHOBIUS); IPR000719 (PROSITE_PROFILES); IPR011009 (SUPERFAMILY)
SS1G_03831T0	gi|156059638|ref|XP_001595742.1|	quinone oxidoreductase	-	-	-	-	2.43112	-	336	30	0	0.8247	F:oxidoreductase activity	IPR020843 (SMART); IPR014189 (TIGRFAM); IPR013154 (PFAM); IPR013149 (PFAM); IPR011032 (G3DSA:3.90.180.GENE3D); IPR016040 (G3DSA:3.40.50.GENE3D); PTHR11695:SF610 (PANTHER); IPR002085 (PANTHER); IPR011032 (SUPERFAMILY); IPR016040 (SUPERFAMILY)
SS1G_03835T0	gi|156059646|ref|XP_001595746.1|	homeobox containing	-	-	-	-	-	3.1	537	30	0	0.481	F:molecular_function	IPR015880 (SMART); PTHR11850:SF116 (PANTHER); PTHR11850 (PANTHER); IPR007087 (PROSITE_PATTERNS); CYTOPLASMIC_DOMAIN (PHOBIUS); TRANSMEMBRANE (PHOBIUS); NON_CYTOPLASMIC_DOMAIN (PHOBIUS)
SS1G_03835T0	gi|156059646|ref|XP_001595746.1|	homeobox and c2h2 transcription factor	-	-	-	-	-	3.1	537	30	0	0.481	F:molecular_function	IPR015880 (SMART); PTHR11850:SF116 (PANTHER); PTHR11850 (PANTHER); IPR007087 (PROSITE_PATTERNS); CYTOPLASMIC_DOMAIN (PHOBIUS); TRANSMEMBRANE (PHOBIUS); NON_CYTOPLASMIC_DOMAIN (PHOBIUS)
SS1G_03843T0	gi|156059662|ref|XP_001595754.1|	cupin domain protein	-	-	-	-	-	3.6688	171	30	3.2e-122	0.5417	F:molecular_function; P:biological_process; C:cellular_component	IPR014710 (G3DSA:2.60.120.GENE3D); IPR013096 (PFAM); PTHR36156 (PANTHER); PTHR36156:SF1 (PANTHER); IPR011051 (SUPERFAMILY)
SS1G_03845T0	gi|156059666|ref|XP_001595756.1|	thiol methyltransferase	-	21.4208	-	-	14.563	55.7509	169	30	2.4e-118	0.626	F:transferase activity	IPR029063 (G3DSA:3.40.50.GENE3D); IPR008854 (PFAM); PTHR32183 (PANTHER); PTHR32183:SF6 (PANTHER); IPR008854 (PROSITE_PROFILES); IPR029063 (SUPERFAMILY)
SS1G_03846T0	gi|156059668|ref|XP_001595757.1|	short chain dehydrogenase reductase family	-	-	-	-	3.76453	5.12997	262	30	0	0.875	F:oxidoreductase activity	Coil (COILS); IPR002198 (PRINTS); IPR002347 (PRINTS); IPR016040 (G3DSA:3.40.50.GENE3D); IPR002198 (PFAM); PTHR24322:SF513 (PANTHER); PTHR24322 (PANTHER); IPR020904 (PROSITE_PATTERNS); IPR016040 (SUPERFAMILY)
SS1G_03865T0	gi|156059704|ref|XP_001595775.1|	IKI3 family protein	2.55198	2.51143	2.34695	-	-	-	1016	30	0	0.7127	C:cytosol; P:regulation of transcription, DNA-templated; C:cytoplasm; P:transcription, DNA-templated; C:nucleus; P:proteolysis; F:peptidase activity; C:Elongator holoenzyme complex; F:tRNA binding; P:tRNA wobble uridine modification; P:regulation of transcription from RNA polymerase II promoter; P:mycelium development; F:molecular_function; C:cellular_component	IPR006849 (PFAM); IPR011042 (G3DSA:2.120.10.GENE3D); IPR006849 (PANTHER); SSF82171 (SUPERFAMILY)
SS1G_03881T0	gi|156059736|ref|XP_001595791.1|	regulator of G protein signaling domain protein (RGS) (GTPase activating proteins (GAPs)	2	-	-	-	-	-	655	30	0	0.6303	P:termination of G-protein coupled receptor signaling pathway; F:hydrogen ion transmembrane transporter activity; C:proton-transporting V-type ATPase, V0 domain; P:ATP hydrolysis coupled proton transport; P:cellular response to heat; P:cellular response to oxidative stress; P:conidium formation; P:G-protein coupled receptor signaling pathway	IPR016137 (SMART); IPR016137 (PFAM); G3DSA:1.10.167.10 (GENE3D); PTHR10845:SF168 (PANTHER); PTHR10845 (PANTHER); IPR018247 (PROSITE_PATTERNS); IPR016137 (PROSITE_PROFILES); IPR016137 (SUPERFAMILY)
SS1G_03887T0	gi|156059748|ref|XP_001595797.1|	chorismate synthase	-	-	-	-	-	2.24341	442	30	0	0.8757	F:lyase activity; P:cellular amino acid metabolic process	IPR000453 (G3DSA:3.60.150.GENE3D); IPR000453 (TIGRFAM); IPR000453 (PFAM); IPR000453 (PANTHER); PTHR21085:SF0 (PANTHER); IPR020541 (PROSITE_PATTERNS); IPR020541 (PROSITE_PATTERNS); IPR000453 (HAMAP); IPR000453 (SUPERFAMILY)
SS1G_03889T0	gi|156059752|ref|XP_001595799.1|	heterokaryon incompatibility protein	-	3.2	-	-	-	-	264	30	0	0.474	-	IPR010730 (PFAM); PTHR24148 (PANTHER); PTHR24148:SF35 (PANTHER)
SS1G_03905T0	gi|156059784|ref|XP_001595815.1|	peroxisomal membrane anchor protein	-	-	-	-	2.0119	2.08886	322	30	0	0.512	C:peroxisome; F:protein binding; C:membrane; P:organelle organization; P:transport	Coil (COILS); IPR006785 (PFAM); IPR025655 (PANTHER); PTHR23058:SF5 (PANTHER); CYTOPLASMIC_DOMAIN (PHOBIUS); NON_CYTOPLASMIC_DOMAIN (PHOBIUS); TRANSMEMBRANE (PHOBIUS); TMhelix (TMHMM)
SS1G_03921T0	gi|156059816|ref|XP_001595831.1|	NADPH dehydrogenase	5.23421	-	-	-	-	8.63931	409	30	0	0.7037	F:oxidoreductase activity	IPR013785 (G3DSA:3.20.20.GENE3D); IPR001155 (PFAM); PTHR22893:SF7 (PANTHER); PTHR22893 (PANTHER); SSF51395 (SUPERFAMILY)
SS1G_03940T0	gi|156059854|ref|XP_001595850.1|	ubiquitin conjugation factor e4	-	-	2.13904	-	-	-	1111	30	0	0.7073	P:protein catabolic process; P:cellular protein modification process; F:transferase activity; C:cellular_component	Coil (COILS); Coil (COILS); Coil (COILS); IPR003613 (SMART); IPR003613 (PFAM); IPR013083 (G3DSA:3.30.40.GENE3D); IPR019474 (PFAM); PTHR13931:SF2 (PANTHER); PTHR13931 (PANTHER); IPR003613 (PROSITE_PROFILES); SSF57850 (SUPERFAMILY)
SS1G_03992T0	gi|156056523|ref|XP_001594185.1|	transcription mediator subunit Med12	-	-	2.2	-	-	-	445	30	0	0.6417	C:nucleus; P:transcription, DNA-templated; F:transcription factor activity, protein binding	IPR019035 (PFAM); PTHR13992 (PANTHER)
SS1G_03997T0	gi|156056533|ref|XP_001594190.1|	RNA recognition domain-containing protein	2.54376	3.67795	2.95061	-	-	-	674	30	0	0.562	F:molecular_function	IPR000504 (SMART); IPR000504 (PFAM); IPR012677 (G3DSA:3.30.70.GENE3D); IPR012677 (G3DSA:3.30.70.GENE3D); PTHR24012 (PANTHER); IPR000504 (PROSITE_PROFILES); IPR012677 (SUPERFAMILY); IPR012677 (SUPERFAMILY)
SS1G_04009T0	gi|156056557|ref|XP_001594202.1|	DNA polymerase zeta catalytic subunit	-	-	2.22434	-	-	-	1430	30	0	0.6743	F:DNA binding; F:nucleotidyltransferase activity; P:DNA metabolic process; C:cellular_component; P:response to stress; F:hydrolase activity	IPR006172 (SMART); IPR006133 (PFAM); IPR023211 (G3DSA:3.90.1600.GENE3D); IPR025687 (PFAM); IPR006134 (PFAM); G3DSA:1.10.287.690 (GENE3D); IPR012337 (G3DSA:3.30.420.GENE3D); IPR030559 (PTHR10322:PANTHER); PTHR10322 (PANTHER); IPR017964 (PROSITE_PATTERNS); IPR012337 (SUPERFAMILY); SSF56672 (SUPERFAMILY)
SS1G_04019T0	gi|156056577|ref|XP_001594212.1|	mitochondrial carrier protein	-	-	-	-	-	2.5	377	30	0	0.795	P:transport	IPR002067 (PRINTS); IPR023395 (G3DSA:1.50.40.GENE3D); IPR018108 (PFAM); PTHR24089:SF88 (PANTHER); PTHR24089 (PANTHER); IPR018108 (PROSITE_PROFILES); IPR023395 (SUPERFAMILY)
SS1G_04030T0	gi|156056599|ref|XP_001594223.1|	lysophospholipase	-	-	3.6	-	2.3	-	538	30	0	0.6137	P:lipid metabolic process; F:lipase activity	IPR002642 (SMART); G3DSA:3.40.1090.10 (GENE3D); IPR002642 (PFAM); PTHR10728 (PANTHER); PTHR10728:SF33 (PANTHER); SIGNAL_PEPTIDE_N_REGION (PHOBIUS); SIGNAL_PEPTIDE (PHOBIUS); SIGNAL_PEPTIDE_H_REGION (PHOBIUS); NON_CYTOPLASMIC_DOMAIN (PHOBIUS); SIGNAL_PEPTIDE_C_REGION (PHOBIUS); IPR002642 (PROSITE_PROFILES); SignalP-noTM (SIGNALP_EUK); IPR016035 (SUPERFAMILY)
SS1G_04038T0	gi|156056615|ref|XP_001594231.1|	hypothetical protein	-	-	2	-	-	-	549	30	0	0.5797	P:regulation of transcription, DNA-templated; F:sequence-specific DNA binding; F:zinc ion binding; F:transcription factor activity, sequence-specific DNA binding; F:molecular_function; P:biological_process; C:cellular_component	PTHR28108:SF1 (PANTHER); PTHR28108 (PANTHER)
SS1G_04050T0	gi|156056639|ref|XP_001594243.1|	NF-X1 zinc finger transcription factor	-	3	-	-	-	-	651	30	0	0.702	C:nucleus; P:transcription, DNA-templated; P:regulation of biological process; F:molecular_function	IPR000967 (SMART); IPR000967 (PFAM); PTHR12360:SF1 (PANTHER); PTHR12360 (PANTHER); IPR019786 (PROSITE_PATTERNS)
SS1G_04053T0	gi|156056645|ref|XP_001594246.1|	dihydrodipicolinate synthetase	3.03995	-	-	-	2.10463	3.55101	317	30	0	0.8443	F:lyase activity	IPR002220 (PRINTS); IPR002220 (PIRSF); IPR002220 (PFAM); IPR013785 (G3DSA:3.20.20.GENE3D); PTHR12128:SF26 (PANTHER); IPR002220 (PANTHER); SSF51569 (SUPERFAMILY)
SS1G_04056T0	gi|156056651|ref|XP_001594249.1|	Zn2 Cys6 transcription factor	-	-	-	-	-	2.7	337	30	0	0.7397	C:nucleus; F:DNA binding; P:transcription, DNA-templated	IPR007219 (PFAM); PTHR31668:SF4 (PANTHER); PTHR31668 (PANTHER)
SS1G_04057T0	gi|156056653|ref|XP_001594250.1|	fungal specific transcription factor domain	-	-	-	-	-	2.4	326	30	0	0.7347	F:metal ion binding; P:regulation of transcription, DNA-templated; P:transcription, DNA-templated; F:RNA polymerase II transcription factor activity, sequence-specific DNA binding; F:zinc ion binding; P:regulation of transcription from RNA polymerase II promoter; C:nucleus; F:DNA binding; P:nitrogen catabolite activation of transcription from RNA polymerase II promoter; P:nitrogen utilization; F:…	PTHR31668:SF4 (PANTHER); PTHR31668 (PANTHER)
SS1G_04061T0	gi|156056661|ref|XP_001594254.1|	WD domain-containing protein	-	-	2.28683	-	-	-	860	30	0	0.7193	C:nucleus; F:protein binding; P:transcription, DNA-templated; P:organelle organization; P:regulation of biological process	IPR001680 (SMART); IPR001680 (PFAM); IPR015943 (G3DSA:2.130.10.GENE3D); IPR019015 (PFAM); IPR011494 (PFAM); IPR031120 (PANTHER); PTHR13831:SF0 (PANTHER); IPR001680 (PROSITE_PROFILES); IPR017986 (PROSITE_PROFILES); IPR017986 (SUPERFAMILY)
SS1G_04062T0	gi|156056663|ref|XP_001594255.1|	glycosyl transferase (cell wall synthesis)	-	3.6	3.8	-	-	-	441	27	0	0.607	P:biosynthetic process; F:transferase activity	G3DSA:3.40.50.2000 (GENE3D); IPR001296 (PFAM); PTHR12526 (PANTHER); SSF53756 (SUPERFAMILY)
SS1G_04070T0	gi|156056679|ref|XP_001594263.1|	glucosamine-fructose-6-phosphate aminotransferase	-	-	-	-	-	2.17055	701	30	0	0.9367	P:carbohydrate metabolic process; F:transferase activity	IPR029055 (G3DSA:3.60.20.GENE3D); G3DSA:3.40.50.10490 (GENE3D); IPR001347 (PFAM); PF13522 (PFAM); G3DSA:3.40.50.10490 (GENE3D); IPR005855 (PTHR10937:PANTHER); PTHR10937 (PANTHER); TRANSMEMBRANE (PHOBIUS); NON_CYTOPLASMIC_DOMAIN (PHOBIUS); CYTOPLASMIC_DOMAIN (PHOBIUS); IPR001347 (PROSITE_PROFILES); IPR017932 (PROSITE_PROFILES); SSF53697 (SUPERFAMILY); IPR029055 (SUPERFAMILY)
SS1G_04074T0	gi|156056687|ref|XP_001594267.1|	Thioesterase thiol ester dehydrase-isomerase	-	-	-	-	3.53882	4.6708	330	30	0	0.6207	P:metabolic process; F:isomerase activity	PF13622 (PFAM); PTHR38110 (PANTHER); PTHR38110:SF1 (PANTHER); IPR029069 (SUPERFAMILY); IPR029069 (SUPERFAMILY)
SS1G_04075T0	gi|156056689|ref|XP_001594268.1|	ARF GTPase activator	-	-	-	-	-	2.5	1132	30	0	0.7813	F:enzyme regulator activity	Coil (COILS); IPR001164 (SMART); IPR001849 (SMART); IPR027267 (G3DSA:1.20.1270.GENE3D); PF16746 (PFAM); IPR001164 (PFAM); IPR001849 (PFAM); IPR011993 (G3DSA:2.30.29.GENE3D); PTHR23180:SF203 (PANTHER); PTHR23180 (PANTHER); IPR001849 (PROSITE_PROFILES); IPR001164 (PROSITE_PROFILES); SSF103657 (SUPERFAMILY); IPR011993 (SUPERFAMILY); SSF57863 (SUPERFAMILY)
SS1G_04076T0	gi|156056691|ref|XP_001594269.1|	C2 domain-containing protein	-	-	-	-	-	3.92482	629	30	0	0.7097	F:protein binding	IPR000008 (SMART); IPR000008 (G3DSA:2.60.40.GENE3D); IPR000008 (PFAM); IPR000008 (PROSITE_PROFILES); IPR000008 (SUPERFAMILY)
SS1G_04080T0	gi|156056699|ref|XP_001594273.1|	S-adenosyl-L-methionine-dependent methyltransferase	-	-	-	-	-	4.79313	298	30	0	0.6113	F:methyltransferase activity; F:transferase activity; P:methylation	IPR029063 (G3DSA:3.40.50.GENE3D); PTHR35897:SF1 (PANTHER); PTHR35897 (PANTHER); IPR029063 (SUPERFAMILY)
SS1G_04084T0	gi|156056707|ref|XP_001594277.1|	hypothetical protein	-	-	7.3	-	-	-	458	30	0	0.8027	F:molecular_function	IPR004875 (PFAM); IPR001878 (G3DSA:4.10.60.GENE3D); PTHR19303:SF6 (PANTHER); PTHR19303 (PANTHER); IPR006600 (PROSITE_PROFILES); IPR001878 (PROSITE_PROFILES)
SS1G_04088T0	gi|156056715|ref|XP_001594281.1|	cytochrome p450 (oxidoreductase)	-	-	-	3.5	7.5	18.7	484	30	0	0.5557	F:oxidoreductase activity	IPR002403 (PRINTS); IPR001128 (PFAM); IPR001128 (G3DSA:1.10.630.GENE3D); PTHR24279:SF53 (PANTHER); PTHR24279 (PANTHER); SIGNAL_PEPTIDE_H_REGION (PHOBIUS); SIGNAL_PEPTIDE_N_REGION (PHOBIUS); NON_CYTOPLASMIC_DOMAIN (PHOBIUS); SIGNAL_PEPTIDE (PHOBIUS); SIGNAL_PEPTIDE_C_REGION (PHOBIUS); SignalP-TM (SIGNALP_EUK); IPR001128 (SUPERFAMILY); TMhelix (TMHMM)
SS1G_04089T0	gi|156056717|ref|XP_001594282.1|	integral membrane protein	-	-	-	-	4.94925	10.7437	344	30	0	0.5143	F:molecular_function; P:biological_process; C:cellular_component; F:ATP binding; P:response to antibiotic; P:metabolic process; F:phosphotransferase activity, alcohol group as acceptor; F:metal ion binding; P:oxidation-reduction process; F:oxidoreductase activity, acting on paired donors, with incorporation or reduction of molecular oxygen; F:heme binding; F:iron ion binding; F:monooxygenase acti…	PTHR33048 (PANTHER); PTHR33048:SF54 (PANTHER); TRANSMEMBRANE (PHOBIUS); TRANSMEMBRANE (PHOBIUS); CYTOPLASMIC_DOMAIN (PHOBIUS); TRANSMEMBRANE (PHOBIUS); CYTOPLASMIC_DOMAIN (PHOBIUS); NON_CYTOPLASMIC_DOMAIN (PHOBIUS); NON_CYTOPLASMIC_DOMAIN (PHOBIUS); CYTOPLASMIC_DOMAIN (PHOBIUS); TRANSMEMBRANE (PHOBIUS); TMhelix (TMHMM); TMhelix (TMHMM); TMhelix (TMHMM); TMhelix (TMHMM)
SS1G_04095T0	gi|156056729|ref|XP_001594288.1|	rhamnogalacturanan acetylhydrolase	2.8	6.2	7.7	5.3	2.7	-	282	30	0	0.6747	F:hydrolase activity; P:metabolic process; F:hydrolase activity, acting on ester bonds; P:pectin catabolic process; F:rhamnogalacturonan acetylesterase activity; C:extracellular region; C:cellular_component; C:nuclear pore; F:structural constituent of nuclear pore; P:nucleocytoplasmic transport	IPR013830 (PFAM); IPR013830 (G3DSA:3.40.50.GENE3D); PTHR31321 (PANTHER); PTHR31321:SF28 (PANTHER); SIGNAL_PEPTIDE (PHOBIUS); SIGNAL_PEPTIDE_C_REGION (PHOBIUS); NON_CYTOPLASMIC_DOMAIN (PHOBIUS); SIGNAL_PEPTIDE_N_REGION (PHOBIUS); SIGNAL_PEPTIDE_H_REGION (PHOBIUS); SignalP-noTM (SIGNALP_GRAM_NEGATIVE); SignalP-TM (SIGNALP_GRAM_POSITIVE); SignalP-noTM (SIGNALP_EUK); IPR013830 (SUPERFAMILY)
SS1G_04099T0	gi|156056737|ref|XP_001594292.1|	NAD-P-binding protein	-	-	-	-	3.89576	-	296	30	0	0.713	F:oxidoreductase activity	IPR002347 (PRINTS); IPR002198 (PRINTS); IPR002198 (PFAM); IPR016040 (G3DSA:3.40.50.GENE3D); PTHR24322 (PANTHER); PTHR24322:SF505 (PANTHER); IPR016040 (SUPERFAMILY)
SS1G_04100T0	gi|156056739|ref|XP_001594293.1|	short chain dehydrogenase	-	-	-	-	4.92366	3.47387	322	30	0	0.8563	F:oxidoreductase activity	IPR002347 (PRINTS); IPR002198 (PRINTS); IPR002198 (PFAM); IPR016040 (G3DSA:3.40.50.GENE3D); PTHR24322:SF290 (PANTHER); PTHR24322 (PANTHER); IPR020904 (PROSITE_PATTERNS); IPR016040 (SUPERFAMILY)
SS1G_04107T0	gi|156056753|ref|XP_001594300.1|	myb family transcription factor	2.5	2.9	-	-	-	-	312	30	0	0.667	F:DNA binding	PF13921 (PFAM); IPR009057 (G3DSA:1.10.10.GENE3D); IPR017877 (PROSITE_PROFILES); IPR009057 (SUPERFAMILY)
SS1G_04125T0	gi|156056789|ref|XP_001594318.1|	polyketide synthase	2.7	3	-	-	3.5	-	500	30	0	0.596	F:transferase activity; P:metabolic process; F:catalytic activity; F:phosphopantetheine binding; F:ligase activity; P:methylation; F:methyltransferase activity; P:pseurotin A biosynthetic process; P:secondary metabolite biosynthetic process; P:oxidation-reduction process; F:oxidoreductase activity; F:isomerase activity; F:transferase activity, transferring acyl groups	IPR020807 (PFAM); IPR029063 (G3DSA:3.40.50.GENE3D); PTHR11712:SF258 (PANTHER); PTHR11712 (PANTHER); IPR029063 (SUPERFAMILY)
SS1G_04127T0	gi|156056793|ref|XP_001594320.1|	polyketide synthase	2.1	-	-	-	2.9	-	1510	30	0	0.5447	P:biological_process; F:molecular_function	IPR013968 (SMART); G3DSA:3.40.50.980 (GENE3D); IPR013968 (PFAM); PF13745 (PFAM); IPR016040 (G3DSA:3.40.50.GENE3D); IPR000873 (PFAM); IPR016040 (G3DSA:3.40.50.GENE3D); IPR001242 (PFAM); IPR013120 (PFAM); PTHR11712:SF258 (PANTHER); PTHR11712 (PANTHER); CYTOPLASMIC_DOMAIN (PHOBIUS); TRANSMEMBRANE (PHOBIUS); NON_CYTOPLASMIC_DOMAIN (PHOBIUS); SSF52777 (SUPERFAMILY); IPR016040 (SUPERFAMILY); SSF52777 (…
SS1G_04140T0	gi|156056819|ref|XP_001594333.1|	dipeptidyl-peptidase	-	2.5	-	-	-	-	657	30	0	0.7173	F:peptidase activity	Coil (COILS); IPR001375 (PFAM); IPR029058 (G3DSA:3.40.50.GENE3D); IPR011042 (G3DSA:2.120.10.GENE3D); PTHR11731 (PANTHER); PTHR11731:SF150 (PANTHER); IPR029058 (SUPERFAMILY); SSF82171 (SUPERFAMILY)
SS1G_04145T0	gi|156056829|ref|XP_001594338.1|	oxidoreductase	5.6	6.5	5.9	3.5	-	-	311	30	0	0.556	P:oxidation-reduction process; P:metabolic process; F:oxidoreductase activity, acting on the CH-OH group of donors, NAD or NADP as acceptor; F:NAD binding	IPR008030 (PFAM); IPR016040 (G3DSA:3.40.50.GENE3D); PTHR14194:SF62 (PANTHER); PTHR14194 (PANTHER); IPR016040 (SUPERFAMILY)
SS1G_04146T0	gi|156056831|ref|XP_001594339.1|	ubiquitin-conjugating enzyme E2 D4 isoform X2	5.07956	8.11446	6.60655	3.08386	-	-	367	30	0	0.5547	F:ubiquitin protein ligase activity; C:nucleus; P:cellular response to DNA damage stimulus; F:ubiquitin protein ligase binding; C:cytoplasm; F:zinc ion binding; P:regulation of transcription from RNA polymerase II promoter; P:protein polyubiquitination; F:RNA polymerase II transcription factor activity, sequence-specific DNA binding; P:regulation of transcription, DNA-templated; F:ligase activity…	SM00212 (SMART); IPR000608 (PFAM); IPR016135 (G3DSA:3.10.110.GENE3D); PTHR24067:SF154 (PANTHER); PTHR24067 (PANTHER); IPR000608 (PROSITE_PROFILES); IPR016135 (SUPERFAMILY)
SS1G_04147T0	gi|156056833|ref|XP_001594340.1|	predicted protein	-	-	-	-	3.33972	3.17827	531	3	0	0.7167	-	Coil (COILS)
SS1G_04148T0	gi|156056835|ref|XP_001594341.1|	alpha-mannosidase	-	-	-	-	4.1	4	1079	30	0	0.8363	P:carbohydrate metabolic process; F:hydrolase activity	IPR015341 (SMART); IPR011682 (PFAM); IPR015341 (PFAM); IPR015341 (G3DSA:1.20.1270.GENE3D); IPR027291 (G3DSA:3.20.110.GENE3D); IPR000602 (PFAM); PTHR11607 (PANTHER); PTHR11607:SF15 (PANTHER); IPR011330 (SUPERFAMILY); IPR028995 (SUPERFAMILY); IPR011013 (SUPERFAMILY)
SS1G_04149T0	gi|156056837|ref|XP_001594342.1|	mfs carbohydrate transporter	-	-	3.2	2.5	-	8.2	504	30	0	0.643	C:membrane; P:transport	G3DSA:1.20.1250.20 (GENE3D); G3DSA:1.20.1250.20 (GENE3D); IPR011701 (PFAM); PTHR23502 (PANTHER); PTHR23502:SF24 (PANTHER); CYTOPLASMIC_DOMAIN (PHOBIUS); TRANSMEMBRANE (PHOBIUS); NON_CYTOPLASMIC_DOMAIN (PHOBIUS); TRANSMEMBRANE (PHOBIUS); TRANSMEMBRANE (PHOBIUS); TRANSMEMBRANE (PHOBIUS); TRANSMEMBRANE (PHOBIUS); TRANSMEMBRANE (PHOBIUS); NON_CYTOPLASMIC_DOMAIN (PHOBIUS); NON_CYTOPLASMIC_DOMAIN (PHOB…
SS1G_04151T0	gi|156056841|ref|XP_001594344.1|	ubiquitin fusion degradation protein	-	-	2.04383	-	-	-	787	30	0	0.7287	P:protein catabolic process	Coil (COILS); IPR032353 (PFAM); IPR004854 (PFAM); IPR004854 (PANTHER); PTHR12555:SF15 (PANTHER)
SS1G_04152T0	gi|156056843|ref|XP_001594345.1|	glycoside hydrolase family 125 protein	-	2.2	-	-	6	12.5	516	30	0	0.764	F:molecular_function	IPR008313 (PIRSF); IPR012341 (G3DSA:1.50.10.GENE3D); IPR008313 (PFAM); PTHR31047:SF1 (PANTHER); PTHR31047 (PANTHER); SIGNAL_PEPTIDE_C_REGION (PHOBIUS); SIGNAL_PEPTIDE_H_REGION (PHOBIUS); NON_CYTOPLASMIC_DOMAIN (PHOBIUS); SIGNAL_PEPTIDE (PHOBIUS); SIGNAL_PEPTIDE_N_REGION (PHOBIUS); SignalP-noTM (SIGNALP_EUK); SignalP-noTM (SIGNALP_GRAM_NEGATIVE); SignalP-TM (SIGNALP_GRAM_POSITIVE); IPR008928 (SUPE…
SS1G_04167T0	gi|156056873|ref|XP_001594360.1|	predicted protein	-	3.13791	-	-	-	-	238	1	1.5e-171	1	-	Coil (COILS); Coil (COILS)
SS1G_04171T0	gi|156056881|ref|XP_001594364.1|	hypothetical protein	-	2.51127	-	-	-	2.23955	109	2	1.2e-66	0.93	-	NON_CYTOPLASMIC_DOMAIN (PHOBIUS); SIGNAL_PEPTIDE (PHOBIUS); SIGNAL_PEPTIDE_H_REGION (PHOBIUS); SIGNAL_PEPTIDE_N_REGION (PHOBIUS); SIGNAL_PEPTIDE_C_REGION (PHOBIUS); PS51257 (PROSITE_PROFILES); SignalP-noTM (SIGNALP_GRAM_NEGATIVE); SignalP-TM (SIGNALP_GRAM_POSITIVE); SignalP-noTM (SIGNALP_EUK); TMhelix (TMHMM); TMhelix (TMHMM)
SS1G_04196T0	gi|156056931|ref|XP_001594389.1|	dihydrogeodin oxidase/laccase	-	3.1	2.6	4.6	-	-	596	30	0	0.7293	F:oxidoreductase activity	IPR001117 (PFAM); IPR011707 (PFAM); IPR008972 (G3DSA:2.60.40.GENE3D); IPR008972 (G3DSA:2.60.40.GENE3D); IPR011706 (PFAM); PTHR11709:SF49 (PANTHER); PTHR11709 (PANTHER); IPR002355 (PROSITE_PATTERNS); IPR002355 (PROSITE_PATTERNS); SIGNAL_PEPTIDE_H_REGION (PHOBIUS); NON_CYTOPLASMIC_DOMAIN (PHOBIUS); SIGNAL_PEPTIDE (PHOBIUS); SIGNAL_PEPTIDE_C_REGION (PHOBIUS); SIGNAL_PEPTIDE_N_REGION (PHOBIUS); Signa…
SS1G_04200T0	gi|156056939|ref|XP_001594393.1|	alpha-mannosidase	-	-	-	-	6	56.3	774	30	0	0.7337	P:carbohydrate metabolic process; F:molecular_function	G3DSA:1.20.1050.60 (GENE3D); IPR012939 (PFAM); IPR005887 (TIGRFAM); G3DSA:1.20.1610.10 (GENE3D); G3DSA:3.30.2080.10 (GENE3D); IPR014718 (G3DSA:2.70.98.GENE3D); PTHR12143:SF22 (PANTHER); PTHR12143 (PANTHER); SIGNAL_PEPTIDE_H_REGION (PHOBIUS); NON_CYTOPLASMIC_DOMAIN (PHOBIUS); SIGNAL_PEPTIDE_C_REGION (PHOBIUS); SIGNAL_PEPTIDE_N_REGION (PHOBIUS); SIGNAL_PEPTIDE (PHOBIUS); SignalP-noTM (SIGNALP_EUK);…
SS1G_04204T0	gi|156056947|ref|XP_001594397.1|	neutral alkaline non-lysosomal ceramidase	-	-	-	-	34.6336	33.243	687	30	0	0.7973	-	IPR031331 (PFAM); IPR031329 (PFAM); PTHR12670:SF5 (PANTHER); IPR006823 (PANTHER); CYTOPLASMIC_DOMAIN (PHOBIUS); NON_CYTOPLASMIC_DOMAIN (PHOBIUS); TRANSMEMBRANE (PHOBIUS); TMhelix (TMHMM)
SS1G_04207T0	gi|156056953|ref|XP_001594400.1|	exo-polygalacturonase	-	-	-	-	14.6	168	445	30	0	0.68	P:carbohydrate metabolic process; F:hydrolase activity	IPR006626 (SMART); IPR012334 (G3DSA:2.160.20.GENE3D); IPR000743 (PFAM); PTHR31736 (PANTHER); PTHR31736:SF11 (PANTHER); IPR000743 (PROSITE_PATTERNS); SIGNAL_PEPTIDE_H_REGION (PHOBIUS); SIGNAL_PEPTIDE_C_REGION (PHOBIUS); NON_CYTOPLASMIC_DOMAIN (PHOBIUS); SIGNAL_PEPTIDE (PHOBIUS); SIGNAL_PEPTIDE_N_REGION (PHOBIUS); SignalP-noTM (SIGNALP_EUK); SignalP-TM (SIGNALP_GRAM_POSITIVE); SignalP-noTM (SIGNALP…
SS1G_04208T0	gi|156056955|ref|XP_001594401.1|	mfs sugar transporter	-	-	-	4	36.7	49.2	531	30	0	0.7737	C:membrane; F:transporter activity	Coil (COILS); IPR003663 (PRINTS); IPR005828 (PFAM); G3DSA:1.20.1250.20 (GENE3D); IPR003663 (TIGRFAM); G3DSA:1.20.1250.20 (GENE3D); PTHR23500:SF147 (PANTHER); PTHR23500 (PANTHER); IPR005829 (PROSITE_PATTERNS); IPR005829 (PROSITE_PATTERNS); TRANSMEMBRANE (PHOBIUS); TRANSMEMBRANE (PHOBIUS); CYTOPLASMIC_DOMAIN (PHOBIUS); NON_CYTOPLASMIC_DOMAIN (PHOBIUS); TRANSMEMBRANE (PHOBIUS); CYTOPLASMIC_DOMAIN (P…
SS1G_04216T0	gi|156056971|ref|XP_001594409.1|	ubiD family decarboxylase	-	-	-	2.26386	-	-	302	30	0	0.4653	C:nuclear pore; F:structural constituent of nuclear pore; P:nucleocytoplasmic transport	PTHR33048 (PANTHER); PTHR33048:SF47 (PANTHER); TRANSMEMBRANE (PHOBIUS); CYTOPLASMIC_DOMAIN (PHOBIUS); TRANSMEMBRANE (PHOBIUS); NON_CYTOPLASMIC_DOMAIN (PHOBIUS); NON_CYTOPLASMIC_DOMAIN (PHOBIUS); NON_CYTOPLASMIC_DOMAIN (PHOBIUS); TRANSMEMBRANE (PHOBIUS); TRANSMEMBRANE (PHOBIUS); CYTOPLASMIC_DOMAIN (PHOBIUS); TRANSMEMBRANE (PHOBIUS); CYTOPLASMIC_DOMAIN (PHOBIUS); TMhelix (TMHMM); TMhelix (TMHMM); T…
SS1G_04229T0	gi|156056997|ref|XP_001594422.1|	splicing factor U2AF 35 kDa subunit	-	-	2.35769	-	-	-	210	30	6.6e-156	0.9717	C:nucleus; F:RNA binding	IPR009145 (PRINTS); IPR003954 (SMART); IPR000571 (SMART); IPR012677 (G3DSA:3.30.70.GENE3D); PF13893 (PFAM); IPR000571 (PFAM); IPR009145 (PANTHER); IPR000504 (PROSITE_PROFILES); IPR000571 (PROSITE_PROFILES); IPR012677 (SUPERFAMILY)
SS1G_04255T0	gi|156057049|ref|XP_001594448.1|	WD domain-containing protein	-	-	-	-	-	2.15505	732	30	0	0.6053	F:protein binding	IPR001680 (SMART); IPR015943 (G3DSA:2.130.10.GENE3D); PTHR22847 (PANTHER); PTHR22847:SF359 (PANTHER); IPR019775 (PROSITE_PATTERNS); IPR017986 (PROSITE_PROFILES); IPR001680 (PROSITE_PROFILES); IPR017986 (SUPERFAMILY)
SS1G_04264T0	gi|156057067|ref|XP_001594457.1|	beta-glucosidase	-	-	-	-	-	2.2	1180	30	0	0.6497	P:carbohydrate metabolic process	IPR013781 (G3DSA:3.20.20.GENE3D); PTHR16631 (PANTHER); PTHR16631:SF15 (PANTHER); SIGNAL_PEPTIDE (PHOBIUS); SIGNAL_PEPTIDE_C_REGION (PHOBIUS); SIGNAL_PEPTIDE_H_REGION (PHOBIUS); NON_CYTOPLASMIC_DOMAIN (PHOBIUS); SIGNAL_PEPTIDE_N_REGION (PHOBIUS); SignalP-noTM (SIGNALP_EUK); IPR017853 (SUPERFAMILY)
SS1G_04270T0	gi|156057079|ref|XP_001594463.1|	predicted protein	-	5.379	-	-	-	3.65241	393	2	0	0.735	-	Coil (COILS)
SS1G_04273T0	gi|156057085|ref|XP_001594466.1|	hexose transporter	-	-	-	-	6.1	15.8	530	30	0	0.8027	C:membrane; F:transporter activity	G3DSA:1.20.1250.20 (GENE3D); IPR005828 (PFAM); IPR003663 (TIGRFAM); PTHR23500:SF145 (PANTHER); PTHR23500 (PANTHER); TRANSMEMBRANE (PHOBIUS); TRANSMEMBRANE (PHOBIUS); CYTOPLASMIC_DOMAIN (PHOBIUS); TRANSMEMBRANE (PHOBIUS); NON_CYTOPLASMIC_DOMAIN (PHOBIUS); CYTOPLASMIC_DOMAIN (PHOBIUS); TRANSMEMBRANE (PHOBIUS); CYTOPLASMIC_DOMAIN (PHOBIUS); TRANSMEMBRANE (PHOBIUS); TRANSMEMBRANE (PHOBIUS); NON_CYTOP…
SS1G_04284T0	gi|156057107|ref|XP_001594477.1|	cytoskeleton organization protein	-	-	-	-	2.98808	2.16567	1001	30	0	0.4723	F:transferase activity; P:metabolic process; P:regulation of mitotic actomyosin contractile ring assembly; C:cytosol; P:N-terminal peptidyl-methionine acetylation; P:protein methylation; F:N-terminal protein N-methyltransferase activity; F:molecular_function	IPR019183 (PFAM); PTHR22767:SF3 (PANTHER); PTHR22767 (PANTHER)
SS1G_04286T0	gi|156057111|ref|XP_001594479.1|	hypothetical protein	-	-	-	-	16.9401	8.73005	378	30	0	0.7093	F:molecular_function; P:biological_process; C:cellular_component; P:oxidation-reduction process; C:mitochondrion; F:NADH dehydrogenase (ubiquinone) activity; F:NADH dehydrogenase activity	Coil (COILS); PTHR41677 (PANTHER); PTHR41677:SF1 (PANTHER)
SS1G_04298T0	gi|156057135|ref|XP_001594491.1|	tetrahydrofolylpolyglutamate synthase	-	-	-	-	2.11422	-	520	30	0	0.6247	P:cellular amino acid metabolic process; F:ligase activity	IPR023600 (PIRSF); IPR004101 (G3DSA:3.90.190.GENE3D); IPR013221 (G3DSA:3.40.1190.GENE3D); IPR001645 (TIGRFAM); IPR001645 (PANTHER); IPR023600 (PTHR11136:PANTHER); IPR018109 (PROSITE_PATTERNS); IPR013221 (SUPERFAMILY); IPR004101 (SUPERFAMILY)
SS1G_04316T0	gi|156057171|ref|XP_001594509.1|	acyltransferase (hard surface induced)	2.5	-	-	-	-	-	338	30	0	0.5103	F:transferase activity	IPR002656 (PFAM); PTHR23028 (PANTHER); PTHR23028:SF73 (PANTHER); TRANSMEMBRANE (PHOBIUS); NON_CYTOPLASMIC_DOMAIN (PHOBIUS); CYTOPLASMIC_DOMAIN (PHOBIUS); NON_CYTOPLASMIC_DOMAIN (PHOBIUS); NON_CYTOPLASMIC_DOMAIN (PHOBIUS); TRANSMEMBRANE (PHOBIUS); CYTOPLASMIC_DOMAIN (PHOBIUS); CYTOPLASMIC_DOMAIN (PHOBIUS); NON_CYTOPLASMIC_DOMAIN (PHOBIUS); TRANSMEMBRANE (PHOBIUS); TRANSMEMBRANE (PHOBIUS); TRANSMEM…
SS1G_04320T0	gi|156057179|ref|XP_001594513.1|	tyrosine-protein phosphatase non-receptor type partial	2.1	3.5	2.5	-	-	-	1371	30	0	0.6467	P:proteolysis; F:cysteine-type endopeptidase activity; C:nucleus; F:DNA binding; P:regulation of transcription, DNA-templated; F:sequence-specific DNA binding	Coil (COILS); Coil (COILS)
SS1G_04322T0	gi|156057183|ref|XP_001594515.1|	DEAD DEAH box helicase	-	-	-	-	4.40226	-	638	30	0	0.7387	F:molecular_function	IPR014001 (SMART); IPR001650 (SMART); IPR027417 (G3DSA:3.40.50.GENE3D); IPR011545 (PFAM); IPR001650 (PFAM); IPR027417 (G3DSA:3.40.50.GENE3D); PTHR24031:SF304 (PANTHER); PTHR24031 (PANTHER); IPR000629 (PROSITE_PATTERNS); IPR014014 (PROSITE_PROFILES); IPR001650 (PROSITE_PROFILES); IPR014001 (PROSITE_PROFILES); IPR027417 (SUPERFAMILY)
SS1G_04325T0	gi|156057189|ref|XP_001594518.1|	SUR7/Pal1 family (pH-response regulator)	-	-	-	-	-	2.2	608	30	0	0.7107	C:plasma membrane	IPR009571 (PFAM); PTHR28013 (PANTHER); PTHR28013:SF3 (PANTHER); TRANSMEMBRANE (PHOBIUS); SIGNAL_PEPTIDE (PHOBIUS); NON_CYTOPLASMIC_DOMAIN (PHOBIUS); SIGNAL_PEPTIDE_N_REGION (PHOBIUS); CYTOPLASMIC_DOMAIN (PHOBIUS); TRANSMEMBRANE (PHOBIUS); TRANSMEMBRANE (PHOBIUS); SIGNAL_PEPTIDE_C_REGION (PHOBIUS); CYTOPLASMIC_DOMAIN (PHOBIUS); SIGNAL_PEPTIDE_H_REGION (PHOBIUS); NON_CYTOPLASMIC_DOMAIN (PHOBIUS); P…
SS1G_04333T0	gi|156057205|ref|XP_001594526.1|	fungal specific transcription factor domain	2	2.3	2	-	-	-	708	30	0	0.5383	C:nucleus; F:DNA binding; P:transcription, DNA-templated	IPR007219 (PFAM); PTHR31944 (PANTHER); PTHR31944:SF63 (PANTHER); NON_CYTOPLASMIC_DOMAIN (PHOBIUS); CYTOPLASMIC_DOMAIN (PHOBIUS); TRANSMEMBRANE (PHOBIUS)
SS1G_04334T0	gi|156057207|ref|XP_001594527.1|	ring-like domain-containing protein	2.46164	-	-	-	-	-	464	30	0	0.607	F:molecular_function; P:biological_process; C:cellular_component; P:DNA repair; C:Smc5-Smc6 complex	CYTOPLASMIC_DOMAIN (PHOBIUS); NON_CYTOPLASMIC_DOMAIN (PHOBIUS); TRANSMEMBRANE (PHOBIUS); TMhelix (TMHMM)
SS1G_04340T0	gi|156057219|ref|XP_001594533.1|	phytoene dehydrogenase	-	-	-	-	2.13043	-	602	30	0	0.7717	F:oxidoreductase activity; P:lipid metabolic process	IPR014105 (TIGRFAM); IPR023753 (G3DSA:3.50.50.GENE3D); IPR002937 (PFAM); PTHR10668:SF5 (PANTHER); PTHR10668 (PANTHER); IPR008150 (PROSITE_PATTERNS); NON_CYTOPLASMIC_DOMAIN (PHOBIUS); TRANSMEMBRANE (PHOBIUS); CYTOPLASMIC_DOMAIN (PHOBIUS); IPR023753 (SUPERFAMILY); TMhelix (TMHMM)
SS1G_04341T0	gi|156057221|ref|XP_001594534.1|	phytoene synthase lycopene cyclase	-	-	-	-	4.65702	-	314	30	0	0.6553	F:transferase activity	IPR002060 (PFAM); IPR008949 (G3DSA:1.10.600.GENE3D); PTHR31480 (PANTHER); PTHR31480:SF0 (PANTHER); IPR019845 (PROSITE_PATTERNS); IPR008949 (SUPERFAMILY)
SS1G_04342T0	gi|156057223|ref|XP_001594535.1|	retinal pigment epithelial membrane protein	-	-	-	-	4.29433	4.97511	691	30	0	0.7377	P:oxidation-reduction process; F:dioxygenase activity	IPR004294 (PFAM); IPR004294 (PANTHER); PTHR10543:SF37 (PANTHER); TMhelix (TMHMM)
SS1G_04343T0	gi|156057225|ref|XP_001594536.1|	hypothetical protein	-	-	2.7	-	-	9.77692	605	30	0	0.703	F:molecular_function; P:biological_process; C:cellular_component; C:nuclear pore; F:structural constituent of nuclear pore; P:nucleocytoplasmic transport	SIGNAL_PEPTIDE_H_REGION (PHOBIUS); NON_CYTOPLASMIC_DOMAIN (PHOBIUS); SIGNAL_PEPTIDE (PHOBIUS); SIGNAL_PEPTIDE_C_REGION (PHOBIUS); SIGNAL_PEPTIDE_N_REGION (PHOBIUS); SignalP-noTM (SIGNALP_EUK)
SS1G_04344T0	gi|156057227|ref|XP_001594537.1|	GPR FUN34 family protein	-	-	-	-	7.27067	4.36384	294	30	0	0.7767	C:membrane	IPR000791 (PFAM); PTHR31123:SF1 (PANTHER); PTHR31123 (PANTHER); IPR000791 (PROSITE_PATTERNS); NON_CYTOPLASMIC_DOMAIN (PHOBIUS); TRANSMEMBRANE (PHOBIUS); TRANSMEMBRANE (PHOBIUS); TRANSMEMBRANE (PHOBIUS); NON_CYTOPLASMIC_DOMAIN (PHOBIUS); TRANSMEMBRANE (PHOBIUS); TRANSMEMBRANE (PHOBIUS); CYTOPLASMIC_DOMAIN (PHOBIUS); CYTOPLASMIC_DOMAIN (PHOBIUS); CYTOPLASMIC_DOMAIN (PHOBIUS); NON_CYTOPLASMIC_DOMAIN…
SS1G_04352T0	gi|156057243|ref|XP_001594545.1|	hypothetical protein	-	-	-	-	-	3.6724	309	3	0	0.79	-	PTHR39606 (PANTHER)
SS1G_04353T0	gi|156057245|ref|XP_001594546.1|	hypothetical protein	-	-	-	-	-	12.8078	197	2	7.6e-142	0.785	-	no IPS match
SS1G_04362T0	gi|156057263|ref|XP_001594555.1|	hypothetical protein	-	12.4098	-	-	-	-	157	16	1.3e-113	0.5725	F:nucleic acid binding; P:RNA phosphodiester bond hydrolysis, endonucleolytic; F:RNA-DNA hybrid ribonuclease activity; P:biological_process; C:cellular_component	no IPS match
SS1G_04371T0	gi|156057281|ref|XP_001594564.1|	tat pathway signal sequence protein	-	5.97007	4.88274	6.09488	-	-	266	30	0	0.529	-	IPR021765 (PFAM); PTHR33365:SF7 (PANTHER); PTHR33365 (PANTHER); TRANSMEMBRANE (PHOBIUS); CYTOPLASMIC_DOMAIN (PHOBIUS); NON_CYTOPLASMIC_DOMAIN (PHOBIUS); TMhelix (TMHMM)
SS1G_04378T0	gi|156057295|ref|XP_001594571.1|	DNA mismatch repair protein	-	-	3.44578	-	-	-	306	30	0	0.5907	F:DNA binding; P:DNA metabolic process; P:response to stress	Coil (COILS); IPR000432 (SMART); IPR027417 (G3DSA:3.40.50.GENE3D); IPR000432 (PFAM); PTHR11361 (PANTHER); PTHR11361:SF34 (PANTHER); IPR000432 (PROSITE_PATTERNS); IPR027417 (SUPERFAMILY)
SS1G_04382T0	gi|156057303|ref|XP_001594575.1|	thaumatin-like protein	-	-	-	-	4.83235	8.24408	204	9	4.4e-146	0.5933	-	NON_CYTOPLASMIC_DOMAIN (PHOBIUS); SIGNAL_PEPTIDE_H_REGION (PHOBIUS); SIGNAL_PEPTIDE (PHOBIUS); SIGNAL_PEPTIDE_N_REGION (PHOBIUS); SIGNAL_PEPTIDE_C_REGION (PHOBIUS); SignalP-TM (SIGNALP_GRAM_POSITIVE); SignalP-noTM (SIGNALP_EUK); SignalP-noTM (SIGNALP_GRAM_NEGATIVE)
SS1G_04402T0	gi|156057343|ref|XP_001594595.1|	Arrestin (chitin synthesis regulation)	-	-	-	-	2.1	-	550	30	0	0.6103	P:invasive growth in response to glucose limitation; P:protein processing; C:cytoplasmic side of plasma membrane; P:meiotic nuclear division	IPR011022 (SMART); PTHR11188:SF80 (PANTHER); PTHR11188 (PANTHER)
SS1G_04403T0	gi|156057345|ref|XP_001594596.1|	Delta fatty acid desaturase	2.84863	2.48333	2.48791	-	-	-	337	30	0	0.7217	P:lipid metabolic process	IPR005804 (PFAM); PTHR32100:SF0 (PANTHER); PTHR32100 (PANTHER); CYTOPLASMIC_DOMAIN (PHOBIUS); TRANSMEMBRANE (PHOBIUS); NON_CYTOPLASMIC_DOMAIN (PHOBIUS); TRANSMEMBRANE (PHOBIUS); CYTOPLASMIC_DOMAIN (PHOBIUS)
SS1G_04411T0	gi|156057361|ref|XP_001594604.1|	ATP binding L-PSP endoribonuclease family	-	3.42465	-	4.15897	-	-	313	30	0	0.5153	C:cytosol; P:regulation of cytoplasmic translation; C:nucleus; F:diphthine-ammonia ligase activity; C:cytoplasm; P:peptidyl-diphthamide biosynthetic process from peptidyl-histidine; F:molecular_function; P:biological_process; F:ATP binding	IPR013813 (G3DSA:3.30.1330.GENE3D)
SS1G_04413T0	gi|156057365|ref|XP_001594606.1|	HPP family protein	5.55835	4.06169	2.57098	-	-	2.66879	292	30	0	0.692	P:protein dephosphorylation; F:acid phosphatase activity; F:hydrogen ion transmembrane transporter activity; C:proton-transporting V-type ATPase, V0 domain; P:ATP hydrolysis coupled proton transport; F:molecular_function; P:biological_process; C:cellular_component; F:metal ion binding; C:Cul3-RING ubiquitin ligase complex; F:ATP binding; P:protein ubiquitination involved in ubiquitin-dependent pr…	IPR007065 (PFAM); PTHR33741 (PANTHER); PTHR33741:SF1 (PANTHER); CYTOPLASMIC_DOMAIN (PHOBIUS); TRANSMEMBRANE (PHOBIUS); NON_CYTOPLASMIC_DOMAIN (PHOBIUS); TRANSMEMBRANE (PHOBIUS); TRANSMEMBRANE (PHOBIUS); NON_CYTOPLASMIC_DOMAIN (PHOBIUS); TRANSMEMBRANE (PHOBIUS); NON_CYTOPLASMIC_DOMAIN (PHOBIUS); CYTOPLASMIC_DOMAIN (PHOBIUS); TRANSMEMBRANE (PHOBIUS); CYTOPLASMIC_DOMAIN (PHOBIUS); TMhelix (TMHMM); T…
SS1G_04422T0	gi|156057383|ref|XP_001594615.1|	carboxylesterase/lipase (cholinesterase)	-	-	-	-	-	3.2	428	30	0	0.683	F:hydrolase activity; P:metabolic process; F:molecular_function; P:biological_process; C:cellular_component	IPR002018 (PFAM); IPR029058 (G3DSA:3.40.50.GENE3D); PTHR11559 (PANTHER); PTHR11559:SF236 (PANTHER); IPR019826 (PROSITE_PATTERNS); IPR029058 (SUPERFAMILY)
SS1G_04431T0	gi|156057401|ref|XP_001594624.1|	mitochondrial integral membrane protein	-	-	-	-	-	2.31003	553	30	0	0.7863	C:cytoplasm; F:hydrolase activity; P:metabolic process; C:fungal-type vacuole; F:molecular_function; P:biological_process	Coil (COILS); IPR029058 (G3DSA:3.40.50.GENE3D); IPR019431 (PFAM); NON_CYTOPLASMIC_DOMAIN (PHOBIUS); TRANSMEMBRANE (PHOBIUS); TRANSMEMBRANE (PHOBIUS); NON_CYTOPLASMIC_DOMAIN (PHOBIUS); CYTOPLASMIC_DOMAIN (PHOBIUS); CYTOPLASMIC_DOMAIN (PHOBIUS); NON_CYTOPLASMIC_DOMAIN (PHOBIUS); CYTOPLASMIC_DOMAIN (PHOBIUS); TRANSMEMBRANE (PHOBIUS); TRANSMEMBRANE (PHOBIUS); TRANSMEMBRANE (PHOBIUS); IPR029058 (SUPER…
SS1G_04460T0	gi|156057457|ref|XP_001594652.1|	predicted protein	-	4.18376	4.4	-	-	-	366	2	0	0.785	-	Coil (COILS); SIGNAL_PEPTIDE (PHOBIUS); SIGNAL_PEPTIDE_C_REGION (PHOBIUS); NON_CYTOPLASMIC_DOMAIN (PHOBIUS); SIGNAL_PEPTIDE_N_REGION (PHOBIUS); SIGNAL_PEPTIDE_H_REGION (PHOBIUS)
SS1G_04464T0	gi|156057465|ref|XP_001594656.1|	short chain oxidoreductase	-	-	-	-	-	33.2632	136	30	1.5e-95	0.5407	P:oxidation-reduction process; F:oxidoreductase activity; P:metabolic process; F:metal ion binding; F:zinc ion binding	IPR016040 (G3DSA:3.40.50.GENE3D); IPR016040 (SUPERFAMILY)
SS1G_04468T0	gi|156057473|ref|XP_001594660.1|	endo-1,6-alpha-mannosidase	-	-	-	-	7.5	25.3	526	30	0	0.763	C:membrane; F:hydrolase activity	IPR001382 (PRINTS); IPR001382 (G3DSA:1.50.10.GENE3D); IPR001382 (PFAM); PTHR11742 (PANTHER); PTHR11742:SF45 (PANTHER); SIGNAL_PEPTIDE (PHOBIUS); SIGNAL_PEPTIDE_H_REGION (PHOBIUS); SIGNAL_PEPTIDE_C_REGION (PHOBIUS); SIGNAL_PEPTIDE_N_REGION (PHOBIUS); NON_CYTOPLASMIC_DOMAIN (PHOBIUS); SignalP-TM (SIGNALP_GRAM_POSITIVE); SignalP-noTM (SIGNALP_EUK); IPR001382 (SUPERFAMILY)
SS1G_04471T0	gi|156057479|ref|XP_001594663.1|	UDP-Glycosyltransferase/glycogen phosphorylase	2.53681	-	-	-	-	3.26262	542	30	0	0.8107	P:biosynthetic process; F:transferase activity	IPR001296 (PFAM); G3DSA:3.40.50.2000 (GENE3D); PTHR12526 (PANTHER); PTHR12526:SF393 (PANTHER); SSF53756 (SUPERFAMILY)
SS1G_04472T0	gi|156057481|ref|XP_001594664.1|	glycosyltransferase family 4 protein	4.44641	2.75386	-	-	-	6.46411	1933	30	0	0.589	F:molecular_function	TRANSMEMBRANE (PHOBIUS); CYTOPLASMIC_DOMAIN (PHOBIUS); TRANSMEMBRANE (PHOBIUS); CYTOPLASMIC_DOMAIN (PHOBIUS); NON_CYTOPLASMIC_DOMAIN (PHOBIUS); TRANSMEMBRANE (PHOBIUS); NON_CYTOPLASMIC_DOMAIN (PHOBIUS); CYTOPLASMIC_DOMAIN (PHOBIUS); TRANSMEMBRANE (PHOBIUS); CYTOPLASMIC_DOMAIN (PHOBIUS); TRANSMEMBRANE (PHOBIUS); NON_CYTOPLASMIC_DOMAIN (PHOBIUS); TRANSMEMBRANE (PHOBIUS); NON_CYTOPLASMIC_DOMAIN (PHO…
SS1G_04473T0	gi|156057483|ref|XP_001594665.1|	extracellular serine-rich protein	7.82071	-	-	-	-	3.40117	761	30	0	0.7117	P:carbohydrate metabolic process; F:catalytic activity; F:molecular_function; P:biological_process; C:extracellular region; C:nuclear pore; F:structural constituent of nuclear pore; P:nucleocytoplasmic transport	NON_CYTOPLASMIC_DOMAIN (PHOBIUS); SIGNAL_PEPTIDE_N_REGION (PHOBIUS); SIGNAL_PEPTIDE_C_REGION (PHOBIUS); SIGNAL_PEPTIDE_H_REGION (PHOBIUS); SIGNAL_PEPTIDE (PHOBIUS); SignalP-noTM (SIGNALP_EUK)
SS1G_04475T0	gi|156057487|ref|XP_001594667.1|	endo-alpha-1,4-polygalactosaminidase	3	-	-	-	-	3.8	338	30	0	0.648	F:molecular_function; P:biological_process; C:cellular_component; P:metabolic process; F:hydrolase activity, acting on glycosyl bonds	IPR004352 (PFAM); PTHR35273 (PANTHER); PTHR35273:SF1 (PANTHER); TRANSMEMBRANE (PHOBIUS); NON_CYTOPLASMIC_DOMAIN (PHOBIUS); CYTOPLASMIC_DOMAIN (PHOBIUS); IPR017853 (SUPERFAMILY); TMhelix (TMHMM)
SS1G_04477T0	gi|156057491|ref|XP_001594669.1|	UDP-glucose 4-epimerase	-	-	-	-	-	2.95326	432	30	0	0.6873	P:carbohydrate metabolic process; F:isomerase activity	IPR016040 (G3DSA:3.40.50.GENE3D); G3DSA:3.90.25.10 (GENE3D); IPR001509 (PFAM); IPR005886 (TIGRFAM); PTHR10366:SF443 (PANTHER); PTHR10366 (PANTHER); IPR016040 (SUPERFAMILY)
SS1G_04479T0	gi|156057495|ref|XP_001594671.1|	nitrite reductase	2.30186	3.88945	4.86084	4.79612	3.77872	-	882	30	0	0.8413	F:oxidoreductase activity	IPR006066 (PRINTS); IPR007419 (PFAM); IPR023753 (G3DSA:3.50.50.GENE3D); IPR006067 (PFAM); IPR005117 (G3DSA:3.90.480.GENE3D); IPR005117 (PFAM); IPR023753 (PFAM); IPR012748 (TIGRFAM); IPR017941 (G3DSA:2.102.10.GENE3D); G3DSA:3.30.413.10 (GENE3D); IPR017941 (PFAM); PTHR11493:SF52 (PANTHER); PTHR11493 (PANTHER); IPR006066 (PROSITE_PATTERNS); IPR017941 (PROSITE_PROFILES); SSF56014 (SUPERFAMILY); IPR02…
SS1G_04480T0	gi|156057497|ref|XP_001594672.1|	helix-loop-helix DNA-binding domain-containing protein	4.01451	3.23088	2.29814	-	-	-	875	30	0	0.6427	F:protein binding	Coil (COILS); IPR011598 (SMART); IPR019006 (PFAM); IPR011598 (G3DSA:4.10.280.GENE3D); IPR011598 (PFAM); PTHR12565:SF124 (PANTHER); PTHR12565 (PANTHER); NON_CYTOPLASMIC_DOMAIN (PHOBIUS); CYTOPLASMIC_DOMAIN (PHOBIUS); TRANSMEMBRANE (PHOBIUS); IPR011598 (PROSITE_PROFILES); IPR011598 (SUPERFAMILY)
SS1G_04483T0	gi|156057503|ref|XP_001594675.1|	pleiotropic drug resistance-like (PDR)	-	-	-	-	-	4.6	1384	30	0	0.8227	C:membrane; F:transporter activity; F:hydrolase activity	Coil (COILS); Coil (COILS); IPR003593 (SMART); IPR027417 (G3DSA:3.40.50.GENE3D); IPR010929 (PFAM); IPR013525 (PFAM); IPR003439 (PFAM); IPR027417 (G3DSA:3.40.50.GENE3D); PTHR19241 (PANTHER); PTHR19241:SF243 (PANTHER); IPR017871 (PROSITE_PATTERNS); NON_CYTOPLASMIC_DOMAIN (PHOBIUS); CYTOPLASMIC_DOMAIN (PHOBIUS); CYTOPLASMIC_DOMAIN (PHOBIUS); TRANSMEMBRANE (PHOBIUS); TRANSMEMBRANE (PHOBIUS); TRANSMEM…
SS1G_04490T0	gi|156057517|ref|XP_001594682.1|	extracellular lipase	-	-	-	-	2.5	3	506	30	0	0.609	P:lipid metabolic process	IPR029058 (G3DSA:3.40.50.GENE3D); IPR002921 (PFAM); PTHR21493:SF119 (PANTHER); PTHR21493 (PANTHER); NON_CYTOPLASMIC_DOMAIN (PHOBIUS); SIGNAL_PEPTIDE_N_REGION (PHOBIUS); SIGNAL_PEPTIDE_H_REGION (PHOBIUS); SIGNAL_PEPTIDE (PHOBIUS); SIGNAL_PEPTIDE_C_REGION (PHOBIUS); SignalP-noTM (SIGNALP_GRAM_NEGATIVE); SignalP-TM (SIGNALP_GRAM_POSITIVE); SignalP-noTM (SIGNALP_EUK); IPR029058 (SUPERFAMILY)
SS1G_04497T0	gi|156057531|ref|XP_001594689.1|	glycoside hydrolase family 16 protein	-	-	-	-	-	2	388	30	0	0.639	P:carbohydrate metabolic process; F:hydrolase activity	IPR013320 (G3DSA:2.60.120.GENE3D); IPR000757 (PFAM); PTHR10963:SF35 (PANTHER); PTHR10963 (PANTHER); CYTOPLASMIC_DOMAIN (PHOBIUS); NON_CYTOPLASMIC_DOMAIN (PHOBIUS); TRANSMEMBRANE (PHOBIUS); SIGNAL_PEPTIDE (PHOBIUS); SIGNAL_PEPTIDE_H_REGION (PHOBIUS); SIGNAL_PEPTIDE_C_REGION (PHOBIUS); SIGNAL_PEPTIDE_N_REGION (PHOBIUS); SignalP-noTM (SIGNALP_EUK); SignalP-noTM (SIGNALP_GRAM_NEGATIVE); SignalP-TM (S…
SS1G_04527T0	gi|156057591|ref|XP_001594719.1|	DBL homology (DH-domain) containing protein	-	-	-	-	7.67228	-	1169	30	0	0.5967	P:signal transduction; F:molecular_function	IPR000219 (PFAM); IPR000219 (G3DSA:1.20.900.GENE3D); PTHR22826:SF98 (PANTHER); PTHR22826 (PANTHER); IPR000219 (PROSITE_PROFILES); IPR000219 (SUPERFAMILY)
SS1G_04530T0	gi|156057597|ref|XP_001594722.1|	lysophospholipase 1	-	-	-	-	-	2.39839	648	30	0	0.754	P:lipid metabolic process; F:lipase activity	IPR002642 (SMART); IPR002642 (PFAM); G3DSA:3.40.1090.10 (GENE3D); PTHR10728:SF33 (PANTHER); PTHR10728 (PANTHER); SIGNAL_PEPTIDE_N_REGION (PHOBIUS); SIGNAL_PEPTIDE_C_REGION (PHOBIUS); SIGNAL_PEPTIDE (PHOBIUS); SIGNAL_PEPTIDE_H_REGION (PHOBIUS); NON_CYTOPLASMIC_DOMAIN (PHOBIUS); IPR002642 (PROSITE_PROFILES); SignalP-noTM (SIGNALP_EUK); IPR016035 (SUPERFAMILY)
SS1G_04537T0	gi|156057611|ref|XP_001594729.1|	nucleoside transporter	-	-	-	-	2.6	-	577	30	0	0.7813	C:membrane; F:transporter activity	IPR012681 (TIGRFAM); IPR001248 (PFAM); PTHR30618 (PANTHER); PTHR30618:SF10 (PANTHER); NON_CYTOPLASMIC_DOMAIN (PHOBIUS); CYTOPLASMIC_DOMAIN (PHOBIUS); TRANSMEMBRANE (PHOBIUS); CYTOPLASMIC_DOMAIN (PHOBIUS); TRANSMEMBRANE (PHOBIUS); NON_CYTOPLASMIC_DOMAIN (PHOBIUS); NON_CYTOPLASMIC_DOMAIN (PHOBIUS); CYTOPLASMIC_DOMAIN (PHOBIUS); CYTOPLASMIC_DOMAIN (PHOBIUS); TRANSMEMBRANE (PHOBIUS); TRANSMEMBRANE (P…
SS1G_04540T0	gi|156057617|ref|XP_001594732.1|	cytochrome B5	-	-	-	-	-	31.8388	452	30	0	0.6653	F:oxidoreductase activity	IPR001199 (PRINTS); IPR001834 (PRINTS); G3DSA:3.40.50.80 (GENE3D); G3DSA:2.40.30.10 (GENE3D); IPR001433 (PFAM); IPR008333 (PFAM); IPR001199 (G3DSA:3.10.120.GENE3D); IPR001199 (PFAM); PTHR19370:SF94 (PANTHER); PTHR19370 (PANTHER); IPR018506 (PROSITE_PATTERNS); CYTOPLASMIC_DOMAIN (PHOBIUS); TRANSMEMBRANE (PHOBIUS); NON_CYTOPLASMIC_DOMAIN (PHOBIUS); CYTOPLASMIC_DOMAIN (PHOBIUS); TRANSMEMBRANE (PHOBI…
SS1G_04541T0	gi|156057619|ref|XP_001594733.1|	alpha-l-rhamnosidase	-	-	-	-	2	8.3	713	30	0	0.6837	F:molecular_function	IPR008979 (G3DSA:2.60.120.GENE3D); IPR008902 (PFAM); IPR012341 (G3DSA:1.50.10.GENE3D); PTHR34987:SF1 (PANTHER); PTHR34987 (PANTHER); SIGNAL_PEPTIDE_C_REGION (PHOBIUS); SIGNAL_PEPTIDE_N_REGION (PHOBIUS); NON_CYTOPLASMIC_DOMAIN (PHOBIUS); SIGNAL_PEPTIDE (PHOBIUS); SIGNAL_PEPTIDE_H_REGION (PHOBIUS); SignalP-noTM (SIGNALP_EUK); IPR008928 (SUPERFAMILY)
SS1G_04551T0	gi|156057639|ref|XP_001594743.1|	pectin methylesterase	-	-	-	-	11.6	35.8	332	30	0	0.683	C:cell wall; F:hydrolase activity	IPR012334 (G3DSA:2.160.20.GENE3D); IPR000070 (PFAM); PTHR31321 (PANTHER); PTHR31321:SF22 (PANTHER); IPR018040 (PROSITE_PATTERNS); SIGNAL_PEPTIDE_C_REGION (PHOBIUS); SIGNAL_PEPTIDE_N_REGION (PHOBIUS); SIGNAL_PEPTIDE_H_REGION (PHOBIUS); SIGNAL_PEPTIDE (PHOBIUS); NON_CYTOPLASMIC_DOMAIN (PHOBIUS); SignalP-noTM (SIGNALP_EUK); IPR011050 (SUPERFAMILY); TMhelix (TMHMM)
SS1G_04552T0	gi|156057641|ref|XP_001594744.1|	endo-xylogalacturonan hydrolase	-	-	-	-	7.1	15.9	396	30	0	0.68	P:carbohydrate metabolic process; F:hydrolase activity	IPR006626 (SMART); IPR012334 (G3DSA:2.160.20.GENE3D); IPR000743 (PFAM); PTHR31736 (PANTHER); PTHR31736:SF9 (PANTHER); SIGNAL_PEPTIDE (PHOBIUS); SIGNAL_PEPTIDE_C_REGION (PHOBIUS); SIGNAL_PEPTIDE_H_REGION (PHOBIUS); NON_CYTOPLASMIC_DOMAIN (PHOBIUS); SIGNAL_PEPTIDE_N_REGION (PHOBIUS); SignalP-noTM (SIGNALP_EUK); SignalP-TM (SIGNALP_GRAM_POSITIVE); SignalP-noTM (SIGNALP_GRAM_NEGATIVE); IPR011050 (SUP…
SS1G_04563T0	gi|156057663|ref|XP_001594755.1|	phosphatidylserine decarboxylase	-	-	-	-	54.7802	18.3825	416	30	0	0.6163	P:lipid metabolic process; F:lyase activity	IPR003817 (PFAM); PTHR10067:SF5 (PANTHER); IPR003817 (PANTHER)
SS1G_04565T0	gi|156057667|ref|XP_001594757.1|	cytosolic no-pecific dipeptidase	-	-	-	-	26	9.2	486	30	0	0.6837	F:peptidase activity	IPR002933 (PFAM); IPR011650 (PFAM); G3DSA:3.40.630.10 (GENE3D); IPR011650 (G3DSA:3.30.70.GENE3D); PTHR11014 (PANTHER); PTHR11014:SF15 (PANTHER); IPR001261 (PROSITE_PATTERNS); SSF53187 (SUPERFAMILY)
SS1G_04589T0	gi|156057715|ref|XP_001594781.1|	duf833 domain-containing protein	6.64685	9.97295	5.95867	3.87517	-	-	361	30	0	0.6703	-	IPR008551 (PFAM); PTHR17985:SF8 (PANTHER); IPR008551 (PANTHER); SIGNAL_PEPTIDE (PHOBIUS); SIGNAL_PEPTIDE_C_REGION (PHOBIUS); SIGNAL_PEPTIDE_H_REGION (PHOBIUS); SIGNAL_PEPTIDE_N_REGION (PHOBIUS); NON_CYTOPLASMIC_DOMAIN (PHOBIUS)
SS1G_04591T0	gi|156057719|ref|XP_001594783.1|	peroxisomal copper amine oxidase	-	-	-	-	6.2149	-	679	30	0	0.8403	F:oxidoreductase activity	IPR015798 (G3DSA:2.70.98.GENE3D); IPR015798 (PFAM); IPR015800 (PFAM); IPR015802 (PFAM); G3DSA:3.10.450.40 (GENE3D); G3DSA:3.10.450.40 (GENE3D); PTHR10638:SF18 (PANTHER); IPR000269 (PANTHER); IPR000269 (PROSITE_PATTERNS); IPR000269 (PROSITE_PATTERNS); IPR016182 (SUPERFAMILY); IPR016182 (SUPERFAMILY); IPR015798 (SUPERFAMILY)
SS1G_04592T0	gi|156057721|ref|XP_001594784.1|	cellulose-binding GDSL lipase	-	-	-	-	11.8	9.4	341	30	0	0.6613	F:hydrolase activity	IPR001087 (PFAM); IPR013830 (G3DSA:3.40.50.GENE3D); PTHR22835 (PANTHER); PTHR22835:SF53 (PANTHER); SIGNAL_PEPTIDE_H_REGION (PHOBIUS); NON_CYTOPLASMIC_DOMAIN (PHOBIUS); SIGNAL_PEPTIDE_N_REGION (PHOBIUS); SIGNAL_PEPTIDE (PHOBIUS); SIGNAL_PEPTIDE_C_REGION (PHOBIUS); SignalP-noTM (SIGNALP_EUK); SignalP-TM (SIGNALP_GRAM_POSITIVE); IPR013830 (SUPERFAMILY)
SS1G_04606T0	gi|156057749|ref|XP_001594798.1|	arsenite efflux transporter	-	-	-	-	-	2.8	667	30	0	0.758	C:membrane; P:transport	Coil (COILS); IPR004680 (PFAM); PTHR10283:SF21 (PANTHER); PTHR10283 (PANTHER); TRANSMEMBRANE (PHOBIUS); NON_CYTOPLASMIC_DOMAIN (PHOBIUS); NON_CYTOPLASMIC_DOMAIN (PHOBIUS); TRANSMEMBRANE (PHOBIUS); CYTOPLASMIC_DOMAIN (PHOBIUS); TRANSMEMBRANE (PHOBIUS); TRANSMEMBRANE (PHOBIUS); CYTOPLASMIC_DOMAIN (PHOBIUS); CYTOPLASMIC_DOMAIN (PHOBIUS); NON_CYTOPLASMIC_DOMAIN (PHOBIUS); TRANSMEMBRANE (PHOBIUS); CYT…
SS1G_04609T0	gi|156057755|ref|XP_001594801.1|	DNAJ domain containing protein	-	2.03361	-	-	-	-	234	30	2.8e-169	0.7867	C:endoplasmic reticulum; F:hydrogen ion transmembrane transporter activity; C:proton-transporting V-type ATPase, V0 domain; P:ATP hydrolysis coupled proton transport; P:biological_process	IPR001623 (PRINTS); IPR001623 (SMART); IPR001623 (G3DSA:1.10.287.GENE3D); IPR001623 (PFAM); PTHR24078 (PANTHER); IPR001623 (PROSITE_PROFILES); IPR001623 (SUPERFAMILY)
SS1G_04611T0	gi|156057759|ref|XP_001594803.1|	predicted protein	-	-	-	11.8599	-	9.13964	147	1	1.5e-97	1	-	SIGNAL_PEPTIDE_N_REGION (PHOBIUS); SIGNAL_PEPTIDE_C_REGION (PHOBIUS); SIGNAL_PEPTIDE (PHOBIUS); NON_CYTOPLASMIC_DOMAIN (PHOBIUS); SIGNAL_PEPTIDE_H_REGION (PHOBIUS); SignalP-TM (SIGNALP_GRAM_POSITIVE); SignalP-noTM (SIGNALP_GRAM_NEGATIVE); SignalP-noTM (SIGNALP_EUK)
SS1G_04614T0	gi|156057765|ref|XP_001594806.1|	Aldo keto reductase	-	-	-	-	23.4868	180.694	354	30	0	0.7187	P:oxidation-reduction process; F:molecular_function; F:oxidoreductase activity; P:biological_process; C:cellular_component	Coil (COILS); IPR023210 (G3DSA:3.20.20.GENE3D); IPR023210 (PFAM); IPR001395 (PANTHER); PTHR11732:SF255 (PANTHER); CYTOPLASMIC_DOMAIN (PHOBIUS); NON_CYTOPLASMIC_DOMAIN (PHOBIUS); TRANSMEMBRANE (PHOBIUS); IPR023210 (SUPERFAMILY)
SS1G_04624T0	gi|156057785|ref|XP_001594816.1|	NAD -binding Rossmann-fold containing protein	-	-	-	-	8.23985	11.4781	260	30	0	0.5953	F:oxidoreductase activity	IPR002347 (PRINTS); IPR002198 (PRINTS); IPR002198 (PFAM); IPR016040 (G3DSA:3.40.50.GENE3D); PTHR24321 (PANTHER); PTHR24321:SF6 (PANTHER); IPR016040 (SUPERFAMILY)
SS1G_04627T0	gi|156057791|ref|XP_001594819.1|	RNA recognition domain-containing protein	3.21888	2.42046	-	-	-	-	330	30	0	0.7443	F:molecular_function	IPR000504 (SMART); IPR012677 (G3DSA:3.30.70.GENE3D); IPR000504 (PFAM); IPR000504 (PROSITE_PROFILES); IPR012677 (SUPERFAMILY)
SS1G_04628T0	gi|156057793|ref|XP_001594820.1|	glutamyl-tRNA amidotransferase subunit A	2.62199	2.39385	2.50327	-	2.71673	-	533	30	0	0.656	F:ligase activity	IPR023631 (G3DSA:3.90.1300.GENE3D); IPR023631 (PFAM); PTHR11895:SF24 (PANTHER); IPR000120 (PANTHER); IPR020556 (PROSITE_PATTERNS); IPR023631 (SUPERFAMILY)
SS1G_04630T0	gi|156057797|ref|XP_001594822.1|	24-dienoyl-CoA reductase	-	-	-	-	-	2.55901	308	30	0	0.7907	F:oxidoreductase activity	IPR002347 (PRINTS); IPR002198 (PFAM); IPR016040 (G3DSA:3.40.50.GENE3D); PTHR24322:SF427 (PANTHER); PTHR24322 (PANTHER); IPR016040 (SUPERFAMILY)
SS1G_04661T0	gi|156057859|ref|XP_001594853.1|	phytanoyl- dioxygenase	2.12391	-	2.13539	-	-	2.73666	296	30	0	0.7527	P:oxidation-reduction process; F:dioxygenase activity; P:biological_process; C:cellular_component	Coil (COILS); G3DSA:2.60.120.620 (GENE3D); IPR008775 (PFAM); PTHR20883:SF12 (PANTHER); PTHR20883 (PANTHER); SSF51197 (SUPERFAMILY)
SS1G_04662T0	gi|156057861|ref|XP_001594854.1|	alpha-galactosidase	-	-	-	-	4.5	3.9	536	30	0	0.659	P:carbohydrate metabolic process; F:hydrolase activity	IPR002241 (PRINTS); IPR000772 (SMART); IPR013780 (G3DSA:2.60.40.GENE3D); IPR000772 (PFAM); G3DSA:2.80.10.50 (GENE3D); IPR002241 (PFAM); IPR013785 (G3DSA:3.20.20.GENE3D); PTHR11452 (PANTHER); PTHR11452:SF38 (PANTHER); SIGNAL_PEPTIDE (PHOBIUS); SIGNAL_PEPTIDE_H_REGION (PHOBIUS); SIGNAL_PEPTIDE_N_REGION (PHOBIUS); NON_CYTOPLASMIC_DOMAIN (PHOBIUS); SIGNAL_PEPTIDE_C_REGION (PHOBIUS); IPR000772 (PROSIT…
SS1G_04668T0	gi|156057873|ref|XP_001594860.1|	methyltransferase domain-containing protein	3.34619	-	-	-	-	-	308	30	0	0.58	F:transferase activity	IPR029063 (G3DSA:3.40.50.GENE3D); IPR013216 (PFAM); PTHR10108 (PANTHER); PTHR10108:SF873 (PANTHER); IPR029063 (SUPERFAMILY)
SS1G_04675T0	gi|156057887|ref|XP_001594867.1|	protein TOXD	-	-	-	-	5.91626	11.7549	350	30	0	0.7247	F:oxidoreductase activity	IPR020843 (SMART); IPR013149 (PFAM); IPR011032 (G3DSA:3.90.180.GENE3D); IPR013154 (PFAM); IPR016040 (G3DSA:3.40.50.GENE3D); IPR002085 (PANTHER); PTHR11695:SF460 (PANTHER); IPR016040 (SUPERFAMILY); IPR011032 (SUPERFAMILY)
SS1G_04676T0	gi|156057889|ref|XP_001594868.1|	C2H2 transcription factor	2	-	-	-	-	7.3	687	30	0	0.6723	F:molecular_function	IPR015880 (SMART); IPR007087 (PFAM); IPR013087 (G3DSA:3.30.160.GENE3D); IPR013087 (G3DSA:3.30.160.GENE3D); IPR013087 (G3DSA:3.30.160.GENE3D); PTHR24409 (PANTHER); IPR007087 (PROSITE_PATTERNS); IPR007087 (PROSITE_PROFILES); SSF57667 (SUPERFAMILY)
SS1G_04677T0	gi|156057891|ref|XP_001594869.1|	cation diffusion facilitator 10	3.42894	3.10279	-	-	-	-	550	30	0	0.7523	C:membrane; F:transporter activity	IPR027469 (G3DSA:1.20.1510.GENE3D); IPR027470 (PFAM); IPR002524 (PFAM); IPR027470 (G3DSA:3.30.70.GENE3D); PTHR11562:SF41 (PANTHER); IPR002524 (PANTHER); TRANSMEMBRANE (PHOBIUS); NON_CYTOPLASMIC_DOMAIN (PHOBIUS); TRANSMEMBRANE (PHOBIUS); CYTOPLASMIC_DOMAIN (PHOBIUS); CYTOPLASMIC_DOMAIN (PHOBIUS); TRANSMEMBRANE (PHOBIUS); TRANSMEMBRANE (PHOBIUS); CYTOPLASMIC_DOMAIN (PHOBIUS); TRANSMEMBRANE (PHOBIUS…
SS1G_04683T0	gi|156057903|ref|XP_001594875.1|	extracellular serine-rich protein	-	-	-	-	-	9.21156	483	30	0	0.6157	-	IPR008972 (G3DSA:2.60.40.GENE3D); PTHR12231:SF102 (PANTHER); PTHR12231 (PANTHER); TRANSMEMBRANE (PHOBIUS); NON_CYTOPLASMIC_DOMAIN (PHOBIUS); CYTOPLASMIC_DOMAIN (PHOBIUS); SIGNAL_PEPTIDE_H_REGION (PHOBIUS); SIGNAL_PEPTIDE_N_REGION (PHOBIUS); SIGNAL_PEPTIDE (PHOBIUS); SIGNAL_PEPTIDE_C_REGION (PHOBIUS); SignalP-noTM (SIGNALP_EUK); SignalP-noTM (SIGNALP_GRAM_NEGATIVE); SignalP-TM (SIGNALP_GRAM_POSITI…
SS1G_04686T0	gi|156057909|ref|XP_001594878.1|	Phosphate/sulfate permease	-	4.21064	-	-	3.34008	-	575	30	0	0.7463	C:membrane; F:transporter activity	IPR001204 (PFAM); PTHR11101:SF51 (PANTHER); IPR001204 (PANTHER); TRANSMEMBRANE (PHOBIUS); TRANSMEMBRANE (PHOBIUS); CYTOPLASMIC_DOMAIN (PHOBIUS); NON_CYTOPLASMIC_DOMAIN (PHOBIUS); TRANSMEMBRANE (PHOBIUS); TRANSMEMBRANE (PHOBIUS); NON_CYTOPLASMIC_DOMAIN (PHOBIUS); NON_CYTOPLASMIC_DOMAIN (PHOBIUS); CYTOPLASMIC_DOMAIN (PHOBIUS); CYTOPLASMIC_DOMAIN (PHOBIUS); TRANSMEMBRANE (PHOBIUS); TRANSMEMBRANE (PH…
SS1G_04690T0	gi|156057917|ref|XP_001594882.1|	shwachman-Bodian-Diamond syndrome protein	-	-	-	-	-	2.04048	115	30	1.2e-76	0.7247	C:cytosol; P:mycelium development; F:molecular_function	IPR019783 (PFAM); IPR019783 (G3DSA:3.30.1250.GENE3D); PTHR10927:SF2 (PANTHER); PTHR10927 (PANTHER); IPR019783 (SUPERFAMILY)
SS1G_04695T0	gi|156057927|ref|XP_001594887.1|	MNNG and nitrosoguanidine resistance protein	3.1798	5.1835	4.80564	3.0731	2.31223	-	445	30	0	0.5423	F:molecular_function; P:biological_process; C:nuclear pore; F:structural constituent of nuclear pore; P:nucleocytoplasmic transport	IPR022703 (PFAM); PTHR34814:SF1 (PANTHER); PTHR34814 (PANTHER); CYTOPLASMIC_DOMAIN (PHOBIUS); TRANSMEMBRANE (PHOBIUS); NON_CYTOPLASMIC_DOMAIN (PHOBIUS); TRANSMEMBRANE (PHOBIUS); TRANSMEMBRANE (PHOBIUS); NON_CYTOPLASMIC_DOMAIN (PHOBIUS); NON_CYTOPLASMIC_DOMAIN (PHOBIUS); CYTOPLASMIC_DOMAIN (PHOBIUS); TRANSMEMBRANE (PHOBIUS); CYTOPLASMIC_DOMAIN (PHOBIUS); TRANSMEMBRANE (PHOBIUS); TMhelix (TMHMM); T…
SS1G_04721T0	gi|156057979|ref|XP_001594913.1|	hypothetical protein	-	-	-	-	-	2.62559	316	30	0	0.597	-	no IPS match
SS1G_04723T0	gi|156057983|ref|XP_001594915.1|	patatin-like phospholipase	-	-	-	-	-	2.22639	817	30	0	0.781	P:lipid metabolic process; F:lipase activity	Coil (COILS); Coil (COILS); IPR021771 (PFAM); IPR002641 (PFAM); G3DSA:3.40.1090.10 (GENE3D); PTHR14226 (PANTHER); CYTOPLASMIC_DOMAIN (PHOBIUS); TRANSMEMBRANE (PHOBIUS); NON_CYTOPLASMIC_DOMAIN (PHOBIUS); IPR016035 (SUPERFAMILY)
SS1G_04726T0	gi|156057989|ref|XP_001594918.1|	Amidohydrolase family protein	-	-	-	-	2.96841	4.82682	337	30	0	0.809	F:hydrolase activity	IPR006680 (PFAM); G3DSA:3.20.20.140 (GENE3D); PTHR21240:SF14 (PANTHER); PTHR21240 (PANTHER); IPR032466 (SUPERFAMILY)
SS1G_04729T0	gi|156057995|ref|XP_001594921.1|	salicylate hydroxylase	-	-	-	-	-	4.41031	406	30	0	0.8393	F:oxidoreductase activity	PR00420 (PRINTS); IPR002938 (PFAM); IPR023753 (G3DSA:3.50.50.GENE3D); PTHR13789 (PANTHER); PTHR13789:SF172 (PANTHER); IPR023753 (SUPERFAMILY); SSF54373 (SUPERFAMILY)
SS1G_04748T0	gi|156058033|ref|XP_001594940.1|	predicted protein	-	-	-	-	10.4147	-	239	30	2.3e-169	0.713	F:nucleic acid binding; P:RNA phosphodiester bond hydrolysis, endonucleolytic; F:RNA-DNA hybrid ribonuclease activity; C:kinesin complex; P:metabolic process; F:microtubule motor activity; P:RNA-dependent DNA replication; P:nucleic acid phosphodiester bond hydrolysis; F:endonuclease activity; F:RNA-directed DNA polymerase activity	no IPS match
SS1G_04756T0	gi|156058049|ref|XP_001594948.1|	abc-type multidrug transport	3.4	7.9	6.5	3.7	2.4	-	1110	30	0	0.7137	C:membrane; F:transporter activity; F:hydrolase activity	IPR003593 (SMART); G3DSA:1.20.1560.10 (GENE3D); IPR003439 (PFAM); IPR027417 (G3DSA:3.40.50.GENE3D); IPR027417 (G3DSA:3.40.50.GENE3D); IPR011527 (PFAM); PTHR24221:SF213 (PANTHER); PTHR24221 (PANTHER); IPR017871 (PROSITE_PATTERNS); TRANSMEMBRANE (PHOBIUS); TRANSMEMBRANE (PHOBIUS); CYTOPLASMIC_DOMAIN (PHOBIUS); NON_CYTOPLASMIC_DOMAIN (PHOBIUS); NON_CYTOPLASMIC_DOMAIN (PHOBIUS); TRANSMEMBRANE (PHOBIU…
SS1G_04757T0	gi|156058051|ref|XP_001594949.1|	mitochondrial ATP-binding cassette protein involved in iron homeostasis	-	6.5	5.1	3.4	-	-	166	30	2.2e-117	0.9177	F:hydrolase activity	IPR027417 (G3DSA:3.40.50.GENE3D); IPR003439 (PFAM); PTHR24221 (PANTHER); PTHR24221:SF213 (PANTHER); IPR027417 (SUPERFAMILY)
SS1G_04758T0	gi|156058053|ref|XP_001594950.1|	involucrin repeat protein	2.03092	2.70884	3.07464	3.29717	2.11414	-	6771	30	0	0.7353	-	Coil (COILS); Coil (COILS); Coil (COILS); Coil (COILS); Coil (COILS); Coil (COILS); Coil (COILS); Coil (COILS); Coil (COILS); PTHR40641:SF2 (PANTHER); PTHR40641 (PANTHER); TRANSMEMBRANE (PHOBIUS); NON_CYTOPLASMIC_DOMAIN (PHOBIUS); TRANSMEMBRANE (PHOBIUS); TRANSMEMBRANE (PHOBIUS); CYTOPLASMIC_DOMAIN (PHOBIUS); NON_CYTOPLASMIC_DOMAIN (PHOBIUS); CYTOPLASMIC_DOMAIN (PHOBIUS)
SS1G_04761T0	gi|156058059|ref|XP_001594953.1|	predicted protein	-	-	-	-	-	14.1921	33	1	1.2e-11	1	-	TMhelix (TMHMM)
SS1G_04762T0	gi|156058061|ref|XP_001594954.1|	hypothetical protein	-	-	-	-	-	16.7629	53	1	6.8e-29	1	-	no IPS match
SS1G_04765T0	gi|156058067|ref|XP_001594957.1|	FMN-dependent dehydrogenase	-	-	-	-	-	2.97359	509	30	0	0.789	F:oxidoreductase activity	IPR001199 (PRINTS); IPR001199 (PFAM); IPR000262 (PFAM); IPR001199 (G3DSA:3.10.120.GENE3D); IPR013785 (G3DSA:3.20.20.GENE3D); PTHR10578 (PANTHER); PTHR10578:SF69 (PANTHER); IPR018506 (PROSITE_PATTERNS); IPR012133 (PROSITE_PROFILES); IPR001199 (PROSITE_PROFILES); SSF51395 (SUPERFAMILY); IPR001199 (SUPERFAMILY)
SS1G_04769T0	gi|156058075|ref|XP_001594961.1|	allantoate permease	-	-	-	-	-	7.33965	529	30	0	0.728	C:membrane; P:transport	IPR011701 (PFAM); G3DSA:1.20.1250.20 (GENE3D); PTHR11662:SF148 (PANTHER); PTHR11662 (PANTHER); TRANSMEMBRANE (PHOBIUS); CYTOPLASMIC_DOMAIN (PHOBIUS); TRANSMEMBRANE (PHOBIUS); TRANSMEMBRANE (PHOBIUS); NON_CYTOPLASMIC_DOMAIN (PHOBIUS); NON_CYTOPLASMIC_DOMAIN (PHOBIUS); TRANSMEMBRANE (PHOBIUS); TRANSMEMBRANE (PHOBIUS); NON_CYTOPLASMIC_DOMAIN (PHOBIUS); TRANSMEMBRANE (PHOBIUS); CYTOPLASMIC_DOMAIN (PH…
SS1G_04780T0	gi|156058097|ref|XP_001594972.1|	cytochrome p450	-	-	-	-	2.2	2.8	484	30	0	0.7117	F:oxidoreductase activity	IPR001128 (PRINTS); IPR002401 (PRINTS); IPR001128 (G3DSA:1.10.630.GENE3D); IPR001128 (PFAM); PTHR24305 (PANTHER); PTHR24305:SF74 (PANTHER); SIGNAL_PEPTIDE_C_REGION (PHOBIUS); SIGNAL_PEPTIDE (PHOBIUS); NON_CYTOPLASMIC_DOMAIN (PHOBIUS); SIGNAL_PEPTIDE_N_REGION (PHOBIUS); SIGNAL_PEPTIDE_H_REGION (PHOBIUS); IPR001128 (SUPERFAMILY)
SS1G_04782T0	gi|156058101|ref|XP_001594974.1|	methylmalonate-semialdehyde dehydrogenase	-	-	-	-	4.91894	7.0011	571	30	0	0.8797	F:oxidoreductase activity	IPR016162 (G3DSA:3.40.605.GENE3D); IPR016163 (G3DSA:3.40.309.GENE3D); IPR010061 (TIGRFAM); IPR015590 (PFAM); IPR010061 (PTHR11699:PANTHER); PTHR11699 (PANTHER); IPR016160 (PROSITE_PATTERNS); SignalP-TM (SIGNALP_GRAM_POSITIVE); IPR016161 (SUPERFAMILY)
SS1G_04786T0	gi|156058109|ref|XP_001594978.1|	extracellular protein	-	2.16046	-	-	-	-	399	30	0	0.6607	F:molecular_function	IPR001002 (G3DSA:3.30.60.GENE3D); PTHR36182:SF1 (PANTHER); PTHR36182 (PANTHER); NON_CYTOPLASMIC_DOMAIN (PHOBIUS); SIGNAL_PEPTIDE (PHOBIUS); SIGNAL_PEPTIDE_C_REGION (PHOBIUS); SIGNAL_PEPTIDE_H_REGION (PHOBIUS); SIGNAL_PEPTIDE_N_REGION (PHOBIUS); IPR001002 (PRODOM); IPR001002 (PROSITE_PROFILES); SignalP-TM (SIGNALP_GRAM_POSITIVE); SignalP-noTM (SIGNALP_EUK); SignalP-noTM (SIGNALP_GRAM_NEGATIVE); IP…
SS1G_04790T0	gi|156058117|ref|XP_001594982.1|	histidine acid phosphatase	-	-	-	-	2.44127	3.44114	436	30	0	0.7603	F:phosphatase activity	IPR000560 (PFAM); IPR029033 (G3DSA:3.40.50.GENE3D); PTHR20963:SF15 (PANTHER); PTHR20963 (PANTHER); IPR000560 (PROSITE_PATTERNS); NON_CYTOPLASMIC_DOMAIN (PHOBIUS); SIGNAL_PEPTIDE_N_REGION (PHOBIUS); SIGNAL_PEPTIDE_C_REGION (PHOBIUS); SIGNAL_PEPTIDE_H_REGION (PHOBIUS); SIGNAL_PEPTIDE (PHOBIUS); SignalP-noTM (SIGNALP_EUK); SignalP-TM (SIGNALP_GRAM_POSITIVE); IPR029033 (SUPERFAMILY)
SS1G_04792T0	gi|156058121|ref|XP_001594984.1|	SWIM family protein	-	-	-	-	-	2	548	17	0	0.4935	F:molecular_function	Coil (COILS); IPR007527 (PROSITE_PROFILES)
SS1G_04792T0	gi|156058121|ref|XP_001594984.1|	SWIM zinc finger family protein	-	-	-	-	-	2	548	17	0	0.4935	F:molecular_function	Coil (COILS); IPR007527 (PROSITE_PROFILES)
SS1G_04794T0	gi|156058125|ref|XP_001594986.1|	alcohol dehydrogenase II	-	-	-	3.4268	6.79291	9.4997	303	30	0	0.6887	F:oxidoreductase activity	IPR020843 (SMART); IPR011032 (G3DSA:3.90.180.GENE3D); IPR013149 (PFAM); IPR016040 (G3DSA:3.40.50.GENE3D); IPR013154 (PFAM); IPR002085 (PANTHER); PTHR11695:SF531 (PANTHER); IPR016040 (SUPERFAMILY); IPR011032 (SUPERFAMILY)
SS1G_04795T0	gi|156058127|ref|XP_001594987.1|	L-lactate dehydrogenase (cytochrome)	-	-	-	-	2.78767	3.09872	425	30	0	0.7913	F:oxidoreductase activity	IPR012133 (PIRSF); IPR000262 (PFAM); IPR013785 (G3DSA:3.20.20.GENE3D); PTHR10578:SF79 (PANTHER); PTHR10578 (PANTHER); IPR008259 (PROSITE_PATTERNS); IPR012133 (PROSITE_PROFILES); SSF51395 (SUPERFAMILY)
SS1G_04802T0	gi|156058141|ref|XP_001594994.1|	hypothetical protein	2	-	-	-	-	2.5	262	7	0	0.6957	F:metal ion binding; F:nucleic acid binding	no IPS match
SS1G_04802T0	gi|156058141|ref|XP_001594994.1|	predicted protein	2	-	-	-	-	2.5	262	7	0	0.6957	F:metal ion binding; F:nucleic acid binding	no IPS match
SS1G_04803T0	gi|156058143|ref|XP_001594995.1|	hypothetical protein	-	-	-	-	-	2.6	346	30	0	0.579	F:metal ion binding; F:nucleic acid binding	no IPS match
SS1G_04803T0	gi|156058143|ref|XP_001594995.1|	predicted protein	-	-	-	-	-	2.6	346	30	0	0.579	F:metal ion binding; F:nucleic acid binding	no IPS match
SS1G_04805T0	gi|156058147|ref|XP_001594997.1|	CYP51 (eburicol 14 alpha-demethylase)	3.4	3.6	2.4	2.2	-	-	522	30	0	0.813	F:oxidoreductase activity	IPR001128 (PRINTS); IPR002403 (PRINTS); IPR001128 (G3DSA:1.10.630.GENE3D); IPR001128 (PFAM); PTHR24286:SF24 (PANTHER); PTHR24286 (PANTHER); IPR017972 (PROSITE_PATTERNS); CYTOPLASMIC_DOMAIN (PHOBIUS); TRANSMEMBRANE (PHOBIUS); NON_CYTOPLASMIC_DOMAIN (PHOBIUS); IPR001128 (SUPERFAMILY); TMhelix (TMHMM); TMhelix (TMHMM)
SS1G_04814T0	gi|156058165|ref|XP_001595006.1|	predicted protein	-	-	-	-	3.49742	4.96765	139	30	9.3e-95	0.6157	C:nuclear pore; F:structural constituent of nuclear pore; P:nucleocytoplasmic transport; F:molecular_function; P:biological_process; C:cellular_component	IPR022024 (PFAM); PTHR34693:SF1 (PANTHER); PTHR34693 (PANTHER)
SS1G_04817T0	gi|156058171|ref|XP_001595009.1|	hypothetical protein	-	-	-	-	3.23087	2.03561	357	30	0	0.6103	F:molecular_function; P:biological_process; C:cellular_component	IPR021848 (PFAM)
SS1G_04819T0	gi|156058175|ref|XP_001595011.1|	carboxypeptidase	-	-	-	-	-	5.5	440	30	0	0.696	F:peptidase activity	IPR008758 (PFAM); IPR029058 (G3DSA:3.40.50.GENE3D); PTHR11010 (PANTHER); PTHR11010:SF24 (PANTHER); IPR029058 (SUPERFAMILY)
SS1G_04840T0	gi|156054978|ref|XP_001593413.1|	hypothetical protein	-	-	-	-	-	2.52658	200	7	2.1e-141	0.7371	F:molecular_function; P:biological_process; C:cellular_component	no IPS match
SS1G_04841T0	gi|156054980|ref|XP_001593414.1|	hexose transporter	4.1	2.9	-	-	-	-	571	30	0	0.7183	C:membrane; F:transporter activity	IPR003663 (PRINTS); IPR005828 (PFAM); G3DSA:1.20.1250.20 (GENE3D); IPR003663 (TIGRFAM); PTHR23500 (PANTHER); PTHR23500:SF131 (PANTHER); IPR005829 (PROSITE_PATTERNS); TRANSMEMBRANE (PHOBIUS); CYTOPLASMIC_DOMAIN (PHOBIUS); NON_CYTOPLASMIC_DOMAIN (PHOBIUS); CYTOPLASMIC_DOMAIN (PHOBIUS); NON_CYTOPLASMIC_DOMAIN (PHOBIUS); TRANSMEMBRANE (PHOBIUS); TRANSMEMBRANE (PHOBIUS); TRANSMEMBRANE (PHOBIUS); TRANS…
SS1G_04843T0	gi|156054984|ref|XP_001593416.1|	pentafunctional AROM polypeptide	-	-	-	-	-	3.29491	587	30	0	0.8167	F:lyase activity	IPR013785 (G3DSA:3.20.20.GENE3D); IPR001381 (TIGRFAM); IPR001381 (PFAM); PTHR21090:SF4 (PANTHER); PTHR21090 (PANTHER); SSF51569 (SUPERFAMILY)
SS1G_04845T0	gi|156054988|ref|XP_001593418.1|	predicted protein	-	62.0794	54.7	49.6174	-	-	225	1	1.4e-163	1	-	no IPS match
SS1G_04846T0	gi|156054990|ref|XP_001593419.1|	fungal specific transcription factor domain	-	-	-	-	2.6	-	787	30	0	0.683	C:nucleus; F:DNA binding; P:transcription, DNA-templated	Coil (COILS); IPR007219 (SMART); IPR007219 (PFAM); PTHR31944 (PANTHER); PTHR31944:SF32 (PANTHER)
SS1G_04846T0	gi|156054990|ref|XP_001593419.1|	fungal specific transcription factor domain	-	-	-	-	-	4	787	30	0	0.683	C:nucleus; F:DNA binding; P:transcription, DNA-templated	Coil (COILS); IPR007219 (SMART); IPR007219 (PFAM); PTHR31944 (PANTHER); PTHR31944:SF32 (PANTHER)
SS1G_04849T0	gi|156054996|ref|XP_001593422.1|	MFS-fucose permease	-	-	-	-	-	3.12376	892	30	0	0.6	C:membrane; P:transport	G3DSA:1.20.1250.20 (GENE3D); IPR011701 (PFAM); G3DSA:1.20.1250.20 (GENE3D); PTHR23514:SF5 (PANTHER); PTHR23514 (PANTHER); TRANSMEMBRANE (PHOBIUS); CYTOPLASMIC_DOMAIN (PHOBIUS); NON_CYTOPLASMIC_DOMAIN (PHOBIUS); TRANSMEMBRANE (PHOBIUS); CYTOPLASMIC_DOMAIN (PHOBIUS); CYTOPLASMIC_DOMAIN (PHOBIUS); NON_CYTOPLASMIC_DOMAIN (PHOBIUS); NON_CYTOPLASMIC_DOMAIN (PHOBIUS); NON_CYTOPLASMIC_DOMAIN (PHOBIUS); T…
SS1G_04852T0	gi|156055002|ref|XP_001593425.1|	GPI-anchored cell wall beta-endoglucanase	2.1	-	-	-	-	-	455	30	0	0.7377	P:carbohydrate metabolic process; F:hydrolase activity	IPR000490 (PFAM); IPR013781 (G3DSA:3.20.20.GENE3D); PTHR16631 (PANTHER); PTHR16631:SF13 (PANTHER); TRANSMEMBRANE (PHOBIUS); SIGNAL_PEPTIDE_N_REGION (PHOBIUS); SIGNAL_PEPTIDE_H_REGION (PHOBIUS); SIGNAL_PEPTIDE_C_REGION (PHOBIUS); SIGNAL_PEPTIDE (PHOBIUS); NON_CYTOPLASMIC_DOMAIN (PHOBIUS); CYTOPLASMIC_DOMAIN (PHOBIUS); SignalP-noTM (SIGNALP_EUK); SignalP-TM (SIGNALP_GRAM_POSITIVE); SignalP-noTM (SI…
SS1G_04856T0	gi|156055010|ref|XP_001593429.1|	delta(24(24(1)))-sterol reductase	2.57344	2.74802	-	-	-	-	721	30	0	0.714	F:protein binding	Coil (COILS); Coil (COILS); Coil (COILS); IPR001841 (SMART); IPR013083 (G3DSA:3.30.40.GENE3D); IPR018957 (PFAM); PTHR12983 (PANTHER); IPR017907 (PROSITE_PATTERNS); IPR001841 (PROSITE_PROFILES); SSF57850 (SUPERFAMILY)
SS1G_04871T0	gi|156055040|ref|XP_001593444.1|	Cyclin-like F-box	10.511	7.0795	4.77726	-	-	-	330	30	0	0.72	P:mycelium development; F:molecular_function; C:cellular_component	IPR029058 (G3DSA:3.40.50.GENE3D); SIGNAL_PEPTIDE (PHOBIUS); NON_CYTOPLASMIC_DOMAIN (PHOBIUS); SIGNAL_PEPTIDE_N_REGION (PHOBIUS); SIGNAL_PEPTIDE_C_REGION (PHOBIUS); SIGNAL_PEPTIDE_H_REGION (PHOBIUS); SignalP-TM (SIGNALP_GRAM_NEGATIVE); SignalP-noTM (SIGNALP_EUK); SignalP-TM (SIGNALP_GRAM_POSITIVE); IPR029058 (SUPERFAMILY)
SS1G_04884T0	gi|156055066|ref|XP_001593457.1|	Ammonium transporter	-	-	-	-	6.8	-	476	30	0	0.8597	C:membrane; F:transporter activity	IPR029020 (G3DSA:1.10.3430.GENE3D); IPR024041 (PFAM); IPR001905 (TIGRFAM); PTHR11730:SF21 (PANTHER); IPR001905 (PANTHER); IPR018047 (PROSITE_PATTERNS); TRANSMEMBRANE (PHOBIUS); TRANSMEMBRANE (PHOBIUS); NON_CYTOPLASMIC_DOMAIN (PHOBIUS); TRANSMEMBRANE (PHOBIUS); CYTOPLASMIC_DOMAIN (PHOBIUS); TRANSMEMBRANE (PHOBIUS); TRANSMEMBRANE (PHOBIUS); NON_CYTOPLASMIC_DOMAIN (PHOBIUS); TRANSMEMBRANE (PHOBIUS);…
SS1G_04885T0	gi|156055068|ref|XP_001593458.1|	amine flavin-containing superfamily	-	-	-	-	3.73836	-	221	30	1.5e-154	0.62	F:oxidoreductase activity	PF13450 (PFAM); IPR023753 (G3DSA:3.50.50.GENE3D); PTHR10742:SF282 (PANTHER); PTHR10742 (PANTHER); SIGNAL_PEPTIDE_H_REGION (PHOBIUS); SIGNAL_PEPTIDE (PHOBIUS); SIGNAL_PEPTIDE_N_REGION (PHOBIUS); NON_CYTOPLASMIC_DOMAIN (PHOBIUS); SIGNAL_PEPTIDE_C_REGION (PHOBIUS); SignalP-noTM (SIGNALP_EUK); SignalP-TM (SIGNALP_GRAM_POSITIVE); SignalP-noTM (SIGNALP_GRAM_NEGATIVE); IPR023753 (SUPERFAMILY)
SS1G_04886T0	gi|156055070|ref|XP_001593459.1|	predicted protein	-	-	-	-	-	4.36472	91	30	3.7e-51	0.7467	F:molecular_function; P:biological_process; C:cellular_component	PTHR40636:SF1 (PANTHER); PTHR40636 (PANTHER)
SS1G_04888T0	gi|156055074|ref|XP_001593461.1|	methyltransferase domain-containing protein	-	4.13759	7.39284	4.99237	3.25056	12.9688	259	30	0	0.5917	F:transferase activity	IPR029063 (G3DSA:3.40.50.GENE3D); IPR013216 (PFAM); PTHR10108:SF876 (PANTHER); PTHR10108 (PANTHER); CYTOPLASMIC_DOMAIN (PHOBIUS); NON_CYTOPLASMIC_DOMAIN (PHOBIUS); TRANSMEMBRANE (PHOBIUS); IPR029063 (SUPERFAMILY); TMhelix (TMHMM)
SS1G_04891T0	gi|156055080|ref|XP_001593464.1|	integral membrane protein	-	5.31902	6.28021	5.46552	-	5.49941	179	30	8.7e-127	0.614	C:membrane	IPR008253 (PFAM); PTHR39608:SF1 (PANTHER); PTHR39608 (PANTHER); TRANSMEMBRANE (PHOBIUS); TRANSMEMBRANE (PHOBIUS); TRANSMEMBRANE (PHOBIUS); TRANSMEMBRANE (PHOBIUS); NON_CYTOPLASMIC_DOMAIN (PHOBIUS); NON_CYTOPLASMIC_DOMAIN (PHOBIUS); CYTOPLASMIC_DOMAIN (PHOBIUS); CYTOPLASMIC_DOMAIN (PHOBIUS); NON_CYTOPLASMIC_DOMAIN (PHOBIUS); TMhelix (TMHMM); TMhelix (TMHMM); TMhelix (TMHMM); TMhelix (TMHMM)
SS1G_04898T0	gi|156055094|ref|XP_001593471.1|	polysaccharide (chitin) deacetylase	-	-	15.2	-	-	12.7	812	30	0	0.668	P:carbohydrate metabolic process; F:hydrolase activity	IPR002509 (PFAM); IPR002509 (G3DSA:3.20.20.GENE3D); PTHR10587 (PANTHER); PTHR10587:SF61 (PANTHER); SIGNAL_PEPTIDE_C_REGION (PHOBIUS); SIGNAL_PEPTIDE (PHOBIUS); SIGNAL_PEPTIDE_N_REGION (PHOBIUS); NON_CYTOPLASMIC_DOMAIN (PHOBIUS); SIGNAL_PEPTIDE_H_REGION (PHOBIUS); IPR002509 (PROSITE_PROFILES); IPR011330 (SUPERFAMILY)
SS1G_04899T0	gi|156055096|ref|XP_001593472.1|	2-methylcitrate synthase	-	2.07425	-	-	2.10314	5.57492	473	30	0	0.9223	P:cellular respiration; F:transferase activity	IPR002020 (PRINTS); IPR002020 (PFAM); IPR016142 (G3DSA:1.10.580.GENE3D); IPR010109 (TIGRFAM); PTHR11739:SF15 (PANTHER); IPR002020 (PANTHER); IPR019810 (PROSITE_PATTERNS); IPR002020 (SUPERFAMILY)
SS1G_04900T0	gi|156055098|ref|XP_001593473.1|	isocitrate lyase	-	2.55931	2.81003	-	2.01346	2.04683	550	30	0	0.8093	F:lyase activity	IPR015813 (G3DSA:3.20.20.GENE3D); IPR006254 (PFAM); IPR006254 (TIGRFAM); PTHR21631 (PANTHER); PTHR21631:SF13 (PANTHER); IPR018523 (PROSITE_PATTERNS); IPR015813 (SUPERFAMILY)
SS1G_04906T0	gi|156055110|ref|XP_001593479.1|	integral membrane	-	-	-	-	-	38.1749	310	30	0	0.5227	F:metal ion binding; P:oxidation-reduction process; F:oxidoreductase activity, acting on paired donors, with incorporation or reduction of molecular oxygen; F:heme binding; F:iron ion binding; F:monooxygenase activity	PTHR33048 (PANTHER); PTHR33048:SF23 (PANTHER); NON_CYTOPLASMIC_DOMAIN (PHOBIUS); TRANSMEMBRANE (PHOBIUS); TRANSMEMBRANE (PHOBIUS); TRANSMEMBRANE (PHOBIUS); CYTOPLASMIC_DOMAIN (PHOBIUS); NON_CYTOPLASMIC_DOMAIN (PHOBIUS); CYTOPLASMIC_DOMAIN (PHOBIUS); CYTOPLASMIC_DOMAIN (PHOBIUS); NON_CYTOPLASMIC_DOMAIN (PHOBIUS); TRANSMEMBRANE (PHOBIUS); NON_CYTOPLASMIC_DOMAIN (PHOBIUS); TRANSMEMBRANE (PHOBIUS); T…
SS1G_04907T0	gi|156055112|ref|XP_001593480.1|	elongation factor 3	2.16609	-	-	-	-	2.24255	1110	30	0	0.86	F:hydrolase activity	IPR000953 (SMART); IPR003593 (SMART); G3DSA:2.40.50.40 (GENE3D); IPR027417 (G3DSA:3.40.50.GENE3D); IPR003439 (PFAM); IPR011989 (G3DSA:1.25.10.GENE3D); PTHR19211:SF44 (PANTHER); PTHR19211 (PANTHER); IPR017871 (PROSITE_PATTERNS); IPR003439 (PROSITE_PROFILES); IPR016024 (SUPERFAMILY); IPR027417 (SUPERFAMILY); IPR016197 (SUPERFAMILY); IPR027417 (SUPERFAMILY); IPR027417 (SUPERFAMILY)
SS1G_04908T0	gi|156055114|ref|XP_001593481.1|	DUF1275 domain protein	-	-	-	-	-	2.68478	204	30	1.7e-141	0.67	F:molecular_function; P:biological_process; C:cellular_component	IPR010699 (PFAM); PTHR37488 (PANTHER); CYTOPLASMIC_DOMAIN (PHOBIUS); TRANSMEMBRANE (PHOBIUS); TRANSMEMBRANE (PHOBIUS); NON_CYTOPLASMIC_DOMAIN (PHOBIUS); TRANSMEMBRANE (PHOBIUS); NON_CYTOPLASMIC_DOMAIN (PHOBIUS); CYTOPLASMIC_DOMAIN (PHOBIUS); CYTOPLASMIC_DOMAIN (PHOBIUS); TRANSMEMBRANE (PHOBIUS); NON_CYTOPLASMIC_DOMAIN (PHOBIUS); TRANSMEMBRANE (PHOBIUS); TMhelix (TMHMM); TMhelix (TMHMM); TMhelix (…
SS1G_04914T0	gi|156055126|ref|XP_001593487.1|	glutathione s-transferase	-	-	-	-	2.1	-	339	30	0	0.682	F:protein binding	IPR012336 (G3DSA:3.40.30.GENE3D); IPR010987 (G3DSA:1.20.1050.GENE3D); IPR004045 (PFAM); PTHR11260 (PANTHER); PTHR11260:SF179 (PANTHER); IPR004045 (PROSITE_PROFILES); IPR010987 (PROSITE_PROFILES); IPR012336 (SUPERFAMILY); IPR010987 (SUPERFAMILY)
SS1G_04924T0	gi|156055146|ref|XP_001593497.1|	Isocitrate dehydrogenase	-	2.32217	-	-	-	-	450	30	0	0.903	F:oxidoreductase activity	IPR004790 (PIRSF); IPR024084 (PFAM); IPR004790 (TIGRFAM); IPR024084 (G3DSA:3.40.718.GENE3D); IPR004790 (PANTHER); PTHR11822:SF7 (PANTHER); IPR019818 (PROSITE_PATTERNS); SSF53659 (SUPERFAMILY)
SS1G_04939T0	gi|156055176|ref|XP_001593512.1|	endonuclease/reverse transcriptase	3.45599	-	6.32991	14.2551	5.17183	-	898	30	0	0.6923	F:molecular_function	IPR012337 (G3DSA:3.30.420.GENE3D); IPR005135 (PFAM); IPR000477 (PFAM); IPR005135 (G3DSA:3.60.10.GENE3D); PTHR19446:SF244 (PANTHER); PTHR19446 (PANTHER); IPR000477 (PROSITE_PROFILES); IPR005135 (SUPERFAMILY)
SS1G_04940T0	gi|156055178|ref|XP_001593513.1|	endonuclease/reverse transcriptase	-	2.08116	2.8324	3.20107	-	-	1636	30	0	0.72	F:hydrolase activity	IPR002156 (PFAM); IPR005135 (G3DSA:3.60.10.GENE3D); IPR000477 (PFAM); IPR005135 (PFAM); IPR012337 (G3DSA:3.30.420.GENE3D); PTHR19446:SF244 (PANTHER); PTHR19446 (PANTHER); IPR000477 (PROSITE_PROFILES); IPR002156 (PROSITE_PROFILES); SSF56672 (SUPERFAMILY); IPR005135 (SUPERFAMILY); IPR012337 (SUPERFAMILY)
SS1G_04945T0	gi|156055188|ref|XP_001593518.1|	endo-glucanase	-	-	-	-	-	2.3	589	30	0	0.7673	P:carbohydrate metabolic process; C:extracellular region; F:hydrolase activity	IPR001722 (PRINTS); IPR000254 (SMART); IPR001722 (PFAM); IPR001722 (G3DSA:2.70.100.GENE3D); PTHR33753:SF2 (PANTHER); PTHR33753 (PANTHER); SIGNAL_PEPTIDE_H_REGION (PHOBIUS); SIGNAL_PEPTIDE_N_REGION (PHOBIUS); SIGNAL_PEPTIDE_C_REGION (PHOBIUS); NON_CYTOPLASMIC_DOMAIN (PHOBIUS); SIGNAL_PEPTIDE (PHOBIUS); SignalP-noTM (SIGNALP_EUK); SignalP-noTM (SIGNALP_GRAM_NEGATIVE); SignalP-TM (SIGNALP_GRAM_POSIT…
SS1G_04958T0	gi|156055214|ref|XP_001593531.1|	tripeptidyl-peptidase	-	-	-	-	5	22.9	585	30	0	0.7017	F:peptidase activity	IPR015366 (SMART); IPR015366 (PFAM); IPR000209 (G3DSA:3.40.50.GENE3D); IPR000209 (PFAM); PTHR14218:SF9 (PANTHER); PTHR14218 (PANTHER); IPR023828 (PROSITE_PATTERNS); NON_CYTOPLASMIC_DOMAIN (PHOBIUS); SIGNAL_PEPTIDE_H_REGION (PHOBIUS); SIGNAL_PEPTIDE (PHOBIUS); SIGNAL_PEPTIDE_N_REGION (PHOBIUS); SIGNAL_PEPTIDE_C_REGION (PHOBIUS); IPR030400 (PROSITE_PROFILES); PS51257 (PROSITE_PROFILES); SignalP-noT…
SS1G_04961T0	gi|156055220|ref|XP_001593534.1|	chitin synthase 2	-	-	-	-	-	6.45353	929	30	0	0.8033	F:transferase activity	IPR013616 (PFAM); IPR004834 (PFAM); PTHR22914:SF9 (PANTHER); IPR004835 (PANTHER); CYTOPLASMIC_DOMAIN (PHOBIUS); TRANSMEMBRANE (PHOBIUS); CYTOPLASMIC_DOMAIN (PHOBIUS); TRANSMEMBRANE (PHOBIUS); CYTOPLASMIC_DOMAIN (PHOBIUS); TRANSMEMBRANE (PHOBIUS); NON_CYTOPLASMIC_DOMAIN (PHOBIUS); CYTOPLASMIC_DOMAIN (PHOBIUS); TRANSMEMBRANE (PHOBIUS); NON_CYTOPLASMIC_DOMAIN (PHOBIUS); NON_CYTOPLASMIC_DOMAIN (PHOBI…
SS1G_04969T0	gi|156055236|ref|XP_001593542.1|	glycosyl transferase (cell wall synthesis)	2.2	-	-	-	-	-	886	30	0	0.7653	F:transferase activity; P:metabolic process	IPR001173 (PFAM); IPR029044 (G3DSA:3.90.550.GENE3D); PTHR35408 (PANTHER); PTHR35408:SF1 (PANTHER); TRANSMEMBRANE (PHOBIUS); CYTOPLASMIC_DOMAIN (PHOBIUS); TRANSMEMBRANE (PHOBIUS); TRANSMEMBRANE (PHOBIUS); NON_CYTOPLASMIC_DOMAIN (PHOBIUS); TRANSMEMBRANE (PHOBIUS); CYTOPLASMIC_DOMAIN (PHOBIUS); CYTOPLASMIC_DOMAIN (PHOBIUS); TRANSMEMBRANE (PHOBIUS); CYTOPLASMIC_DOMAIN (PHOBIUS); TRANSMEMBRANE (PHOBIU…
SS1G_04975T0	gi|156055248|ref|XP_001593548.1|	isocitrate lyase	-	6.59374	13.05	-	-	7.16868	549	30	0	0.8813	F:lyase activity	IPR015813 (G3DSA:3.20.20.GENE3D); IPR006254 (TIGRFAM); IPR006254 (PFAM); PTHR21631 (PANTHER); PTHR21631:SF13 (PANTHER); IPR018523 (PROSITE_PATTERNS); IPR015813 (SUPERFAMILY)
SS1G_04978T0	gi|156055254|ref|XP_001593551.1|	mfs sulfate transporter	-	-	-	-	2.2	-	462	30	0	0.738	F:transporter activity	IPR031563 (PFAM); PTHR31970:SF0 (PANTHER); PTHR31970 (PANTHER); TRANSMEMBRANE (PHOBIUS); TRANSMEMBRANE (PHOBIUS); NON_CYTOPLASMIC_DOMAIN (PHOBIUS); TRANSMEMBRANE (PHOBIUS); TRANSMEMBRANE (PHOBIUS); NON_CYTOPLASMIC_DOMAIN (PHOBIUS); TRANSMEMBRANE (PHOBIUS); CYTOPLASMIC_DOMAIN (PHOBIUS); NON_CYTOPLASMIC_DOMAIN (PHOBIUS); TRANSMEMBRANE (PHOBIUS); NON_CYTOPLASMIC_DOMAIN (PHOBIUS); TRANSMEMBRANE (PHOB…
SS1G_05005T0	gi|156055308|ref|XP_001593578.1|	Integral membrane protein	-	-	-	-	-	6.92887	275	30	0	0.6017	-	PTHR33048:SF12 (PANTHER); PTHR33048 (PANTHER); CYTOPLASMIC_DOMAIN (PHOBIUS); TRANSMEMBRANE (PHOBIUS); TRANSMEMBRANE (PHOBIUS); CYTOPLASMIC_DOMAIN (PHOBIUS); NON_CYTOPLASMIC_DOMAIN (PHOBIUS); CYTOPLASMIC_DOMAIN (PHOBIUS); TRANSMEMBRANE (PHOBIUS); NON_CYTOPLASMIC_DOMAIN (PHOBIUS); TRANSMEMBRANE (PHOBIUS); TMhelix (TMHMM); TMhelix (TMHMM); TMhelix (TMHMM); TMhelix (TMHMM)
SS1G_05006T0	gi|156055310|ref|XP_001593579.1|	mfs sugar transporter	-	-	-	-	-	11.8	513	30	0	0.6663	C:membrane; F:transporter activity	IPR003663 (PRINTS); IPR005828 (PFAM); IPR003663 (TIGRFAM); G3DSA:1.20.1250.20 (GENE3D); PTHR23500:SF125 (PANTHER); PTHR23500 (PANTHER); IPR005829 (PROSITE_PATTERNS); CYTOPLASMIC_DOMAIN (PHOBIUS); TRANSMEMBRANE (PHOBIUS); TRANSMEMBRANE (PHOBIUS); NON_CYTOPLASMIC_DOMAIN (PHOBIUS); TRANSMEMBRANE (PHOBIUS); TRANSMEMBRANE (PHOBIUS); TRANSMEMBRANE (PHOBIUS); CYTOPLASMIC_DOMAIN (PHOBIUS); NON_CYTOPLASMI…
SS1G_05027T0	gi|156055352|ref|XP_001593600.1|	predicted protein	-	2.50926	-	-	-	3.08033	154	2	1.4e-105	0.85	-	no IPS match
SS1G_05049T0	gi|156055394|ref|XP_001593621.1|	Fasciclin domain family protein	-	-	-	-	2.93253	2.28906	482	30	0	0.7057	-	IPR000782 (SMART); IPR000782 (G3DSA:2.30.180.GENE3D); IPR000782 (PFAM); PTHR10900 (PANTHER); PTHR10900:SF83 (PANTHER); SIGNAL_PEPTIDE_H_REGION (PHOBIUS); SIGNAL_PEPTIDE_C_REGION (PHOBIUS); SIGNAL_PEPTIDE (PHOBIUS); NON_CYTOPLASMIC_DOMAIN (PHOBIUS); SIGNAL_PEPTIDE_N_REGION (PHOBIUS); IPR000782 (PROSITE_PROFILES); SignalP-noTM (SIGNALP_EUK); IPR000782 (SUPERFAMILY); IPR000782 (SUPERFAMILY)
SS1G_05050T0	gi|156055396|ref|XP_001593622.1|	glutamate decarboxylase	-	-	-	-	-	6.39622	557	30	0	0.8327	F:lyase activity; P:cellular amino acid metabolic process	IPR002129 (PFAM); IPR015421 (G3DSA:3.40.640.GENE3D); IPR010107 (TIGRFAM); PTHR11999:SF99 (PANTHER); PTHR11999 (PANTHER); IPR015424 (SUPERFAMILY)
SS1G_05066T0	gi|156055428|ref|XP_001593638.1|	cytochrome b5	-	-	-	-	-	2.59434	203	30	5.4e-148	0.8573	F:molecular_function	IPR001199 (PRINTS); IPR001199 (G3DSA:3.10.120.GENE3D); IPR001199 (PFAM); PTHR19359 (PANTHER); PTHR19359:SF33 (PANTHER); IPR018506 (PROSITE_PATTERNS); NON_CYTOPLASMIC_DOMAIN (PHOBIUS); CYTOPLASMIC_DOMAIN (PHOBIUS); TRANSMEMBRANE (PHOBIUS); IPR001199 (PROSITE_PROFILES); IPR001199 (SUPERFAMILY)
SS1G_05067T0	gi|156055430|ref|XP_001593639.1|	ww rsp5 wwp protein	-	-	-	-	-	3.22801	293	30	0	0.6137	C:nuclear pore; F:structural constituent of nuclear pore; P:nucleocytoplasmic transport	no IPS match
SS1G_05073T0	gi|156055442|ref|XP_001593645.1|	phosphatidyl inositol phospholipase C	-	-	-	-	-	5	290	30	0	0.7053	P:lipid metabolic process; F:hydrolase activity	IPR017946 (G3DSA:3.20.20.GENE3D); PTHR13593:SF41 (PANTHER); PTHR13593 (PANTHER); SIGNAL_PEPTIDE_H_REGION (PHOBIUS); SIGNAL_PEPTIDE_N_REGION (PHOBIUS); SIGNAL_PEPTIDE (PHOBIUS); SIGNAL_PEPTIDE_C_REGION (PHOBIUS); NON_CYTOPLASMIC_DOMAIN (PHOBIUS); SignalP-noTM (SIGNALP_EUK); SignalP-TM (SIGNALP_GRAM_POSITIVE); IPR017946 (SUPERFAMILY)
SS1G_05082T0	gi|156055460|ref|XP_001593654.1|	kelch domain-containing protein	-	2.18685	-	-	-	-	446	30	0	0.6203	F:protein binding	IPR015915 (G3DSA:2.120.10.GENE3D); PF13418 (PFAM); IPR006652 (PFAM); PTHR23244 (PANTHER); SSF117281 (SUPERFAMILY)
SS1G_05090T0	gi|156055476|ref|XP_001593662.1|	mfs galactonate transporter	-	-	-	-	7.2	5.7	508	30	0	0.807	C:membrane; P:transport	G3DSA:1.20.1250.20 (GENE3D); IPR011701 (PFAM); PTHR11662 (PANTHER); PTHR11662:SF319 (PANTHER); CYTOPLASMIC_DOMAIN (PHOBIUS); TRANSMEMBRANE (PHOBIUS); TRANSMEMBRANE (PHOBIUS); NON_CYTOPLASMIC_DOMAIN (PHOBIUS); TRANSMEMBRANE (PHOBIUS); NON_CYTOPLASMIC_DOMAIN (PHOBIUS); TRANSMEMBRANE (PHOBIUS); CYTOPLASMIC_DOMAIN (PHOBIUS); TRANSMEMBRANE (PHOBIUS); TRANSMEMBRANE (PHOBIUS); NON_CYTOPLASMIC_DOMAIN (PH…
SS1G_05094T0	gi|156055484|ref|XP_001593666.1|	oxidoreductase nad-binding rossmann fold protein	-	-	-	-	-	2.45839	345	30	0	0.7307	F:oxidoreductase activity	IPR000683 (PFAM); G3DSA:3.30.360.10 (GENE3D); IPR016040 (G3DSA:3.40.50.GENE3D); PTHR22604 (PANTHER); PTHR22604:SF111 (PANTHER); NON_CYTOPLASMIC_DOMAIN (PHOBIUS); SIGNAL_PEPTIDE_H_REGION (PHOBIUS); SIGNAL_PEPTIDE_N_REGION (PHOBIUS); SIGNAL_PEPTIDE_C_REGION (PHOBIUS); SIGNAL_PEPTIDE (PHOBIUS); IPR016040 (SUPERFAMILY); SSF55347 (SUPERFAMILY)
SS1G_05095T0	gi|156055486|ref|XP_001593667.1|	mfs fungal trichothecene efflux pump (TRI12)	-	-	-	-	-	7.1	441	30	0	0.8443	C:membrane; F:transporter activity	G3DSA:1.20.1250.20 (GENE3D); IPR005828 (PFAM); IPR010573 (PFAM); PTHR23501:SF23 (PANTHER); PTHR23501 (PANTHER); TRANSMEMBRANE (PHOBIUS); NON_CYTOPLASMIC_DOMAIN (PHOBIUS); TRANSMEMBRANE (PHOBIUS); CYTOPLASMIC_DOMAIN (PHOBIUS); CYTOPLASMIC_DOMAIN (PHOBIUS); CYTOPLASMIC_DOMAIN (PHOBIUS); TRANSMEMBRANE (PHOBIUS); NON_CYTOPLASMIC_DOMAIN (PHOBIUS); TRANSMEMBRANE (PHOBIUS); NON_CYTOPLASMIC_DOMAIN (PHOBI…
SS1G_05105T0	gi|156055506|ref|XP_001593677.1|	cell surface	-	-	-	-	-	16.0626	288	30	0	0.526	C:peroxisome; P:cellular response to heat; C:cytoplasm; P:cellular response to farnesol; P:sterigmatocystin biosynthetic process; P:cellular response to hydrogen peroxide; F:molecular_function	PTHR39606 (PANTHER)
SS1G_05109T0	gi|156055514|ref|XP_001593681.1|	Zn2 Cys6 transcription factor	-	-	-	-	6.7	7.2	560	30	0	0.467	C:nucleus; P:transcription, DNA-templated; P:regulation of biological process; F:molecular_function	IPR001138 (SMART); IPR001138 (G3DSA:4.10.240.GENE3D); IPR001138 (PFAM); PTHR36206:SF1 (PANTHER); PTHR36206 (PANTHER); IPR001138 (PROSITE_PATTERNS); IPR001138 (PROSITE_PROFILES); IPR001138 (SUPERFAMILY)
SS1G_05110T0	gi|156055516|ref|XP_001593682.1|	endo-1,6-alpha-mannosidase	-	-	-	-	-	3.5	452	30	0	0.7827	P:carbohydrate metabolic process; F:hydrolase activity	IPR014480 (PIRSF); IPR005198 (PFAM); IPR012341 (G3DSA:1.50.10.GENE3D); PTHR12145 (PANTHER); PTHR12145:SF23 (PANTHER); CYTOPLASMIC_DOMAIN (PHOBIUS); SIGNAL_PEPTIDE_N_REGION (PHOBIUS); NON_CYTOPLASMIC_DOMAIN (PHOBIUS); SIGNAL_PEPTIDE_C_REGION (PHOBIUS); TRANSMEMBRANE (PHOBIUS); SIGNAL_PEPTIDE (PHOBIUS); SIGNAL_PEPTIDE_H_REGION (PHOBIUS); SignalP-noTM (SIGNALP_GRAM_NEGATIVE); SignalP-noTM (SIGNALP_E…
SS1G_05112T0	gi|156055520|ref|XP_001593684.1|	dihydrogeodin oxidase/laccase	-	-	-	-	-	6	600	30	0	0.665	F:oxidoreductase activity	IPR011706 (PFAM); IPR001117 (PFAM); IPR011707 (PFAM); IPR008972 (G3DSA:2.60.40.GENE3D); IPR008972 (G3DSA:2.60.40.GENE3D); PTHR11709:SF49 (PANTHER); PTHR11709 (PANTHER); IPR002355 (PROSITE_PATTERNS); IPR002355 (PROSITE_PATTERNS); PS51257 (PROSITE_PROFILES); SignalP-noTM (SIGNALP_EUK); SignalP-TM (SIGNALP_GRAM_POSITIVE); IPR008972 (SUPERFAMILY); IPR008972 (SUPERFAMILY); IPR008972 (SUPERFAMILY)
SS1G_05118T0	gi|156055532|ref|XP_001593690.1|	beta-glucosidase	2.4	-	-	-	-	-	477	30	0	0.792	P:carbohydrate metabolic process; F:hydrolase activity	IPR013320 (G3DSA:2.60.120.GENE3D); IPR000757 (PFAM); PTHR10963 (PANTHER); PTHR10963:SF28 (PANTHER); NON_CYTOPLASMIC_DOMAIN (PHOBIUS); CYTOPLASMIC_DOMAIN (PHOBIUS); TRANSMEMBRANE (PHOBIUS); IPR013320 (SUPERFAMILY); TMhelix (TMHMM)
SS1G_05122T0	gi|156055540|ref|XP_001593694.1|	glutamyl-tRNA subunit A	-	-	-	-	7.78607	5.74421	600	30	0	0.5227	F:ligase activity	IPR023631 (G3DSA:3.90.1300.GENE3D); IPR023631 (PFAM); IPR000120 (PANTHER); PTHR11895:SF78 (PANTHER); IPR023631 (SUPERFAMILY)
SS1G_05124T0	gi|156055544|ref|XP_001593696.1|	flavin-binding monooxygenase protein	-	-	-	-	2.75442	2.46777	519	30	0	0.7807	F:oxidoreductase activity	IPR023753 (G3DSA:3.50.50.GENE3D); IPR020946 (PFAM); PTHR23023:SF117 (PANTHER); PTHR23023 (PANTHER); CYTOPLASMIC_DOMAIN (PHOBIUS); TRANSMEMBRANE (PHOBIUS); NON_CYTOPLASMIC_DOMAIN (PHOBIUS); IPR023753 (SUPERFAMILY)
SS1G_05127T0	gi|156055550|ref|XP_001593699.1|	2-methylcitrate dehydratase	-	-	-	-	-	2.98664	552	30	0	0.8743	P:lipid metabolic process; F:lyase activity	G3DSA:3.30.1330.120 (GENE3D); IPR012705 (TIGRFAM); IPR005656 (PFAM); PTHR16943:SF19 (PANTHER); IPR005656 (PANTHER); IPR005656 (SUPERFAMILY)
SS1G_05140T0	gi|156055576|ref|XP_001593712.1|	xylanase	3.6	3.5	4.2	4.3	3.4	8.1	329	30	0	0.634	F:hydrolase activity	IPR013830 (G3DSA:3.40.50.GENE3D); IPR001087 (PFAM); PTHR30383 (PANTHER); PTHR30383:SF9 (PANTHER); NON_CYTOPLASMIC_DOMAIN (PHOBIUS); CYTOPLASMIC_DOMAIN (PHOBIUS); TRANSMEMBRANE (PHOBIUS); IPR013830 (SUPERFAMILY)
SS1G_05142T0	gi|156055580|ref|XP_001593714.1|	zinc mynd-type domain containing protein	-	3.84783	2.91337	-	-	-	155	5	6.4e-109	0.68	F:metal ion binding	no IPS match
SS1G_05143T0	gi|156055582|ref|XP_001593715.1|	Fucose-specific lectin	-	6.48246	18.469	19.4287	5.54825	-	519	6	0	0.63	F:carbohydrate binding	IPR012475 (PFAM); G3DSA:2.120.10.70 (GENE3D); NON_CYTOPLASMIC_DOMAIN (PHOBIUS); CYTOPLASMIC_DOMAIN (PHOBIUS); TRANSMEMBRANE (PHOBIUS); SSF89372 (SUPERFAMILY); TMhelix (TMHMM)
SS1G_05145T0	gi|156055586|ref|XP_001593717.1|	mfs fungal trichothecene efflux pump (TRI12)	-	-	-	-	5	-	596	30	0	0.8033	C:membrane; F:transporter activity	G3DSA:1.20.1250.20 (GENE3D); IPR010573 (PFAM); PTHR23501 (PANTHER); PTHR23501:SF23 (PANTHER); IPR005829 (PROSITE_PATTERNS); NON_CYTOPLASMIC_DOMAIN (PHOBIUS); CYTOPLASMIC_DOMAIN (PHOBIUS); CYTOPLASMIC_DOMAIN (PHOBIUS); TRANSMEMBRANE (PHOBIUS); CYTOPLASMIC_DOMAIN (PHOBIUS); CYTOPLASMIC_DOMAIN (PHOBIUS); NON_CYTOPLASMIC_DOMAIN (PHOBIUS); TRANSMEMBRANE (PHOBIUS); NON_CYTOPLASMIC_DOMAIN (PHOBIUS); CYT…
SS1G_05151T0	gi|156055598|ref|XP_001593723.1|	cellobiose dehydrogenase	-	-	-	-	5.9	6.6	605	30	0	0.4833	F:oxidoreductase activity	IPR012132 (PIRSF); IPR000172 (PFAM); IPR023753 (G3DSA:3.50.50.GENE3D); IPR007867 (PFAM); G3DSA:3.30.410.10 (GENE3D); PTHR11552:SF121 (PANTHER); PTHR11552 (PANTHER); IPR000172 (PROSITE_PATTERNS); CYTOPLASMIC_DOMAIN (PHOBIUS); TRANSMEMBRANE (PHOBIUS); NON_CYTOPLASMIC_DOMAIN (PHOBIUS); IPR023753 (SUPERFAMILY); SSF54373 (SUPERFAMILY)
SS1G_05168T0	gi|156055632|ref|XP_001593740.1|	Ankyrin repeat-containing protein	-	-	-	-	2.16097	-	1894	30	0	0.5053	F:protein binding	IPR002110 (PRINTS); IPR002110 (SMART); IPR020683 (G3DSA:1.25.40.GENE3D); IPR020683 (PFAM); IPR002110 (PFAM); IPR020683 (G3DSA:1.25.40.GENE3D); IPR020683 (G3DSA:1.25.40.GENE3D); PTHR24123 (PANTHER); IPR020683 (PROSITE_PROFILES); IPR002110 (PROSITE_PROFILES); IPR020683 (SUPERFAMILY); IPR020683 (SUPERFAMILY); IPR027417 (SUPERFAMILY); IPR020683 (SUPERFAMILY); IPR020683 (SUPERFAMILY); IPR020683 (SUPER…
SS1G_05181T0	gi|156055658|ref|XP_001593753.1|	acyl-CoA thioesterase II	-	-	-	-	-	3.45777	292	30	0	0.739	F:hydrolase activity	IPR029069 (G3DSA:3.10.129.GENE3D); PF13622 (PFAM); IPR029069 (G3DSA:3.10.129.GENE3D); IPR003703 (PANTHER); PTHR11066:SF34 (PANTHER); IPR029069 (SUPERFAMILY); IPR029069 (SUPERFAMILY)
SS1G_05186T0	gi|156055668|ref|XP_001593758.1|	predicted protein	-	-	2.8	-	-	-	266	2	0	0.815	F:molecular_function	IPR013087 (G3DSA:3.30.160.GENE3D); IPR007087 (PROSITE_PATTERNS); IPR007087 (PROSITE_PROFILES); SSF57667 (SUPERFAMILY)
SS1G_05192T0	gi|156055680|ref|XP_001593764.1|	acid trehalase	-	-	-	-	6.7	5.8	891	30	0	0.6327	P:carbohydrate metabolic process; F:molecular_function	G3DSA:2.60.420.10 (GENE3D); IPR012341 (G3DSA:1.50.10.GENE3D); IPR005195 (PFAM); PTHR11051:SF8 (PANTHER); PTHR11051 (PANTHER); SIGNAL_PEPTIDE_N_REGION (PHOBIUS); SIGNAL_PEPTIDE (PHOBIUS); SIGNAL_PEPTIDE_C_REGION (PHOBIUS); SIGNAL_PEPTIDE_H_REGION (PHOBIUS); NON_CYTOPLASMIC_DOMAIN (PHOBIUS); SignalP-TM (SIGNALP_GRAM_POSITIVE); SignalP-TM (SIGNALP_GRAM_NEGATIVE); SignalP-noTM (SIGNALP_EUK); IPR00892…
SS1G_05195T0	gi|156055686|ref|XP_001593767.1|	beta-lactamase family protein	-	-	-	3.73875	-	-	417	30	0	0.584	F:molecular_function; P:biological_process; C:intracellular	IPR001466 (PFAM); IPR012338 (G3DSA:3.40.710.GENE3D); PTHR22935 (PANTHER); PTHR22935:SF54 (PANTHER); IPR012338 (SUPERFAMILY)
SS1G_05200T0	gi|156055696|ref|XP_001593772.1|	catalase	-	-	-	2.97228	2.69135	-	316	30	0	0.7087	F:oxidoreductase activity; P:response to stress	IPR024168 (PIRSF); IPR011614 (SMART); IPR011614 (PFAM); IPR011614 (G3DSA:2.40.180.GENE3D); PTHR11465:SF16 (PANTHER); IPR018028 (PANTHER); IPR018028 (PROSITE_PROFILES); IPR020835 (SUPERFAMILY)
SS1G_05201T0	gi|156055698|ref|XP_001593773.1|	Cupin domain protein	-	-	-	-	3.57569	-	198	30	7.1e-141	0.6353	F:molecular_function; P:biological_process; C:cellular_component	IPR014710 (G3DSA:2.60.120.GENE3D); PTHR36156 (PANTHER); PTHR36156:SF2 (PANTHER); IPR011051 (SUPERFAMILY)
SS1G_05210T0	gi|156055716|ref|XP_001593782.1|	agmatinase 1	-	-	-	-	6.69734	4.30032	398	30	0	0.919	F:hydrolase activity	IPR006035 (PRINTS); IPR006035 (PIRSF); IPR006035 (PFAM); IPR023696 (G3DSA:3.40.800.GENE3D); IPR006035 (PANTHER); PTHR11358:SF30 (PANTHER); IPR020855 (PROSITE_PATTERNS); SIGNAL_PEPTIDE_C_REGION (PHOBIUS); SIGNAL_PEPTIDE_H_REGION (PHOBIUS); SIGNAL_PEPTIDE (PHOBIUS); SIGNAL_PEPTIDE_N_REGION (PHOBIUS); NON_CYTOPLASMIC_DOMAIN (PHOBIUS); IPR006035 (PROSITE_PROFILES); SignalP-noTM (SIGNALP_EUK); SSF5276…
SS1G_05225T0	gi|156055746|ref|XP_001593797.1|	C2 domain containing protein	-	-	-	-	-	2.82038	1133	30	0	0.74	F:protein binding	IPR000008 (SMART); IPR000008 (G3DSA:2.60.40.GENE3D); IPR000008 (PFAM); PTHR10774 (PANTHER); PTHR10774:SF86 (PANTHER); IPR000008 (PROSITE_PROFILES); IPR000008 (SUPERFAMILY)
SS1G_05237T0	gi|156055770|ref|XP_001593809.1|	PAP2 superfamily protein	-	-	-	-	-	235.242	404	30	0	0.747	P:metabolic process; C:membrane; F:catalytic activity; P:oxidation-reduction process; F:peroxidase activity	IPR000326 (SMART); IPR000326 (PFAM); IPR000326 (G3DSA:1.20.144.GENE3D); PTHR10165 (PANTHER); PTHR10165:SF84 (PANTHER); CYTOPLASMIC_DOMAIN (PHOBIUS); TRANSMEMBRANE (PHOBIUS); NON_CYTOPLASMIC_DOMAIN (PHOBIUS); TRANSMEMBRANE (PHOBIUS); TRANSMEMBRANE (PHOBIUS); CYTOPLASMIC_DOMAIN (PHOBIUS); CYTOPLASMIC_DOMAIN (PHOBIUS); NON_CYTOPLASMIC_DOMAIN (PHOBIUS); TRANSMEMBRANE (PHOBIUS); CYTOPLASMIC_DOMAIN (PH…
SS1G_05258T0	gi|156055812|ref|XP_001593830.1|	G1/S-specific cyclin	4.91264	6.63826	4.60196	2.32911	-	-	491	30	0	0.63	F:protein binding; P:cellular protein modification process; P:regulation of biological process; P:cell cycle	Coil (COILS); IPR013922 (PFAM); PTHR15615:SF0 (PANTHER); PTHR15615 (PANTHER); TRANSMEMBRANE (PHOBIUS); CYTOPLASMIC_DOMAIN (PHOBIUS); NON_CYTOPLASMIC_DOMAIN (PHOBIUS)
SS1G_05267T0	gi|156055830|ref|XP_001593839.1|	2-dehydropantoate 2-reductase	-	-	-	-	-	2.02645	768	30	0	0.7477	F:oxidoreductase activity	IPR013332 (PFAM); IPR013752 (PFAM); IPR016040 (G3DSA:3.40.50.GENE3D); IPR013328 (G3DSA:1.10.1040.GENE3D); PTHR21708 (PANTHER); PTHR21708:SF25 (PANTHER); IPR008927 (SUPERFAMILY)
SS1G_05273T0	gi|156055842|ref|XP_001593845.1|	amidase family protein	-	-	-	-	2.85274	2.71856	529	30	0	0.754	F:ligase activity	Coil (COILS); IPR023631 (G3DSA:3.90.1300.GENE3D); IPR023631 (PFAM); PTHR11895:SF38 (PANTHER); IPR000120 (PANTHER); SIGNAL_PEPTIDE_N_REGION (PHOBIUS); NON_CYTOPLASMIC_DOMAIN (PHOBIUS); SIGNAL_PEPTIDE (PHOBIUS); SIGNAL_PEPTIDE_H_REGION (PHOBIUS); SIGNAL_PEPTIDE_C_REGION (PHOBIUS); SignalP-TM (SIGNALP_GRAM_POSITIVE); SignalP-noTM (SIGNALP_EUK); IPR023631 (SUPERFAMILY)
SS1G_05281T0	gi|156055858|ref|XP_001593853.1|	fatty acid transporter involves in acyl-CoA synthetase)	-	-	-	-	-	4.3	640	30	0	0.707	P:biological_process; F:molecular_function	Coil (COILS); G3DSA:3.40.50.980 (GENE3D); G3DSA:3.40.50.980 (GENE3D); IPR000873 (PFAM); G3DSA:3.30.300.30 (GENE3D); IPR025110 (PFAM); G3DSA:2.30.38.10 (GENE3D); PTHR24096:SF178 (PANTHER); PTHR24096 (PANTHER); IPR020845 (PROSITE_PATTERNS); SIGNAL_PEPTIDE_H_REGION (PHOBIUS); SIGNAL_PEPTIDE_C_REGION (PHOBIUS); NON_CYTOPLASMIC_DOMAIN (PHOBIUS); SIGNAL_PEPTIDE_N_REGION (PHOBIUS); SIGNAL_PEPTIDE (PHOBI…
SS1G_05291T0	gi|156055878|ref|XP_001593863.1|	NAD(P)-binding Rossmann-fold containing protein	-	-	7.13904	-	-	8.67488	316	30	0	0.6303	-	IPR016040 (G3DSA:3.40.50.GENE3D); IPR008030 (PFAM); PTHR14194:SF73 (PANTHER); PTHR14194 (PANTHER); IPR016040 (SUPERFAMILY)
SS1G_05293T0	gi|156055882|ref|XP_001593865.1|	choline, amino acid permease transport	-	-	-	-	-	5	481	30	0	0.753	C:membrane; F:transporter activity	IPR002293 (PIRSF); IPR002293 (PFAM); IPR002293 (PANTHER); PTHR11785:SF416 (PANTHER); CYTOPLASMIC_DOMAIN (PHOBIUS); TRANSMEMBRANE (PHOBIUS); CYTOPLASMIC_DOMAIN (PHOBIUS); TRANSMEMBRANE (PHOBIUS); NON_CYTOPLASMIC_DOMAIN (PHOBIUS); TRANSMEMBRANE (PHOBIUS); TRANSMEMBRANE (PHOBIUS); TRANSMEMBRANE (PHOBIUS); TRANSMEMBRANE (PHOBIUS); TRANSMEMBRANE (PHOBIUS); CYTOPLASMIC_DOMAIN (PHOBIUS); TRANSMEMBRANE (…
SS1G_05303T0	gi|156055902|ref|XP_001593875.1|	Mpv17 PMP22 family protein	-	-	-	-	-	2.43399	191	30	1.8e-132	0.5833	C:membrane	IPR007248 (PFAM); IPR007248 (PANTHER); PTHR11266:SF36 (PANTHER); TRANSMEMBRANE (PHOBIUS); NON_CYTOPLASMIC_DOMAIN (PHOBIUS); CYTOPLASMIC_DOMAIN (PHOBIUS); TMhelix (TMHMM)
SS1G_05305T0	gi|156055906|ref|XP_001593877.1|	tol protein	2.90301	3.50857	-	-	-	-	524	30	0	0.458	F:calcium ion binding; F:hydrolase activity; P:metabolic process; F:hydrolase activity, acting on glycosyl bonds; C:membrane; F:mannosyl-oligosaccharide 1,2-alpha-mannosidase activity	IPR010730 (PFAM); PTHR24148:SF34 (PANTHER); PTHR24148 (PANTHER)
SS1G_05310T0	gi|156055916|ref|XP_001593882.1|	SH3 domain-containing protein	-	-	-	-	-	2.56858	581	30	0	0.5923	F:protein binding	Coil (COILS); IPR001452 (PRINTS); IPR001452 (SMART); IPR001452 (PFAM); G3DSA:2.30.30.40 (GENE3D); G3DSA:2.30.30.40 (GENE3D); PTHR10663 (PANTHER); IPR001452 (PROSITE_PROFILES); IPR001452 (SUPERFAMILY)
SS1G_05314T0	gi|156055924|ref|XP_001593886.1|	dynamin family protein	-	-	-	3.01469	-	-	719	30	0	0.6137	F:hydrolase activity	Coil (COILS); IPR022812 (PRINTS); IPR001401 (SMART); IPR000375 (PFAM); IPR027417 (G3DSA:3.40.50.GENE3D); IPR022812 (PFAM); PTHR11566:SF66 (PANTHER); IPR022812 (PANTHER); IPR030381 (PROSITE_PROFILES); IPR020850 (PROSITE_PROFILES); IPR027417 (SUPERFAMILY)
SS1G_05317T0	gi|156055930|ref|XP_001593889.1|	ribosomal protein s17	-	-	-	-	2.35717	-	408	30	0	0.77	F:molecular_function; P:biological_process; C:cellular_component; C:ribosome	PTHR34587 (PANTHER); PTHR34587:SF2 (PANTHER)
SS1G_05325T0	gi|156055946|ref|XP_001593897.1|	hypothetical protein	-	-	-	-	2.52448	-	113	4	5.7e-73	0.685	-	SIGNAL_PEPTIDE_C_REGION (PHOBIUS); SIGNAL_PEPTIDE_H_REGION (PHOBIUS); NON_CYTOPLASMIC_DOMAIN (PHOBIUS); SIGNAL_PEPTIDE (PHOBIUS); SIGNAL_PEPTIDE_N_REGION (PHOBIUS); TMhelix (TMHMM)
SS1G_05329T0	gi|156055954|ref|XP_001593901.1|	aspartyl protease	12.2	-	-	-	-	4.6	433	30	0	0.732	F:peptidase activity	IPR001461 (PRINTS); IPR021109 (G3DSA:2.40.70.GENE3D); IPR001461 (PFAM); IPR021109 (G3DSA:2.40.70.GENE3D); PTHR13683:SF345 (PANTHER); IPR001461 (PANTHER); IPR021109 (SUPERFAMILY)
SS1G_05330T0	gi|156055956|ref|XP_001593902.1|	gamma-glutamyltranspeptidase	-	-	-	-	2.1	-	452	30	0	0.7737	F:transferase activity	IPR000101 (PRINTS); IPR000101 (PFAM); IPR000101 (PANTHER); PTHR11686:SF8 (PANTHER); IPR029055 (SUPERFAMILY)
SS1G_05343T0	gi|156055982|ref|XP_001593915.1|	mitochondrion organization and biogenesis protein	-	-	-	-	-	2.05223	366	30	0	0.681	C:mitochondrion; C:cytosol; C:nucleus; P:mitochondrial genome maintenance; P:mitochondrion organization	IPR010487 (PFAM); PTHR13475 (PANTHER); SignalP-TM (SIGNALP_GRAM_POSITIVE)
SS1G_05345T0	gi|156055986|ref|XP_001593917.1|	calcipressin family protein	-	-	-	-	-	2.52091	257	30	0	0.7697	P:signal transduction; F:molecular_function	IPR006931 (PFAM); PTHR10300:SF14 (PANTHER); IPR006931 (PANTHER); IPR012677 (SUPERFAMILY)
SS1G_05348T0	gi|156055992|ref|XP_001593920.1|	metalloprotease	-	-	-	-	-	2.6	220	30	3.7e-158	0.7257	P:proteolysis; F:metallopeptidase activity; F:peptidase activity; F:metalloendopeptidase activity; C:endoplasmic reticulum membrane; C:ascospore wall; P:ascospore wall assembly; C:endoplasmic reticulum; C:cellular_component	PTHR11905 (PANTHER); PTHR11905:SF129 (PANTHER); NON_CYTOPLASMIC_DOMAIN (PHOBIUS); TRANSMEMBRANE (PHOBIUS); CYTOPLASMIC_DOMAIN (PHOBIUS); SignalP-TM (SIGNALP_GRAM_POSITIVE); TMhelix (TMHMM)
SS1G_05349T0	gi|156055994|ref|XP_001593921.1|	metalloprotease	-	-	-	-	-	3.1	275	30	0	0.7223	F:peptidase activity	IPR024079 (G3DSA:3.40.390.GENE3D); PF13688 (PFAM); PTHR11905 (PANTHER); PTHR11905:SF129 (PANTHER); SSF55486 (SUPERFAMILY)
SS1G_05351T0	gi|156055998|ref|XP_001593923.1|	acetyl-coenzyme A synthetase	-	25.5057	22.009	-	-	6.51291	669	30	0	0.9243	F:ligase activity	IPR032387 (PFAM); IPR025110 (PFAM); G3DSA:3.30.300.30 (GENE3D); IPR000873 (PFAM); G3DSA:3.40.50.980 (GENE3D); G3DSA:2.30.38.10 (GENE3D); IPR011904 (TIGRFAM); G3DSA:3.40.50.980 (GENE3D); PTHR24095:SF210 (PANTHER); PTHR24095 (PANTHER); IPR020845 (PROSITE_PATTERNS); SSF56801 (SUPERFAMILY)
SS1G_05368T0	gi|156056032|ref|XP_001593940.1|	beta-glucosidase	-	-	-	-	3.2	4.6	803	30	0	0.739	P:carbohydrate metabolic process; F:hydrolase activity	IPR001764 (PRINTS); IPR026891 (PFAM); IPR002772 (G3DSA:3.40.50.GENE3D); IPR001764 (PFAM); IPR001764 (G3DSA:3.20.20.GENE3D); IPR002772 (PFAM); PTHR30620:SF53 (PANTHER); IPR026892 (PANTHER); IPR019800 (PROSITE_PATTERNS); NON_CYTOPLASMIC_DOMAIN (PHOBIUS); SIGNAL_PEPTIDE_C_REGION (PHOBIUS); SIGNAL_PEPTIDE_H_REGION (PHOBIUS); SIGNAL_PEPTIDE (PHOBIUS); SIGNAL_PEPTIDE_N_REGION (PHOBIUS); SignalP-TM (SIG…
SS1G_05376T0	gi|156056048|ref|XP_001593948.1|	membrane protein	-	-	-	-	-	6.09842	203	30	1.5e-143	0.674	F:molecular_function; P:biological_process; C:cellular_component; F:transcription factor activity, RNA polymerase I upstream control element sequence-specific binding; P:transcription from RNA polymerase I promoter; P:regulation of transcription from RNA polymerase I promoter	PTHR28054 (PANTHER); PTHR28054:SF1 (PANTHER)
SS1G_05378T0	gi|156056052|ref|XP_001593950.1|	alcohol dehydrogenase	-	-	-	-	2.49299	-	260	30	0	0.7373	F:oxidoreductase activity	IPR002347 (PRINTS); IPR016040 (G3DSA:3.40.50.GENE3D); IPR002198 (PFAM); PTHR24322:SF574 (PANTHER); PTHR24322 (PANTHER); SIGNAL_PEPTIDE_N_REGION (PHOBIUS); SIGNAL_PEPTIDE (PHOBIUS); SIGNAL_PEPTIDE_H_REGION (PHOBIUS); NON_CYTOPLASMIC_DOMAIN (PHOBIUS); SIGNAL_PEPTIDE_C_REGION (PHOBIUS); IPR016040 (SUPERFAMILY)
SS1G_05384T0	gi|156056064|ref|XP_001593956.1|	cytochrome p450	-	2.6	-	2.4	-	-	571	30	0	0.69	F:oxidoreductase activity	IPR002401 (PRINTS); IPR001128 (PRINTS); IPR001128 (G3DSA:1.10.630.GENE3D); IPR001128 (PFAM); PTHR24286 (PANTHER); PTHR24286:SF47 (PANTHER); IPR017972 (PROSITE_PATTERNS); IPR001128 (SUPERFAMILY)
SS1G_05395T0	gi|156056086|ref|XP_001593967.1|	Pal1 cell morphology protein	2.72879	-	-	-	-	-	557	30	0	0.5907	P:regulation of cell shape; C:cell division site; C:site of polarized growth; C:cell tip; C:nucleus; P:fungal-type cell wall organization or biogenesis; C:medial cortex; C:nucleolus; C:cytosol	IPR013226 (PFAM); PTHR28307 (PANTHER); PTHR28307:SF2 (PANTHER)
SS1G_05403T0	gi|156056102|ref|XP_001593975.1|	thaumatin family protein	3.3272	-	-	-	-	-	470	30	0	0.6803	P:mycelium development; F:molecular_function; F:hydrolase activity, hydrolyzing O-glycosyl compounds; P:mannan catabolic process; F:hydrolase activity; P:carbohydrate metabolic process; F:beta-mannosidase activity	IPR001938 (PRINTS); IPR001938 (SMART); IPR001938 (PFAM); IPR001938 (G3DSA:2.60.110.GENE3D); IPR001938 (PANTHER); PTHR31048:SF1 (PANTHER); SIGNAL_PEPTIDE (PHOBIUS); SIGNAL_PEPTIDE_N_REGION (PHOBIUS); NON_CYTOPLASMIC_DOMAIN (PHOBIUS); SIGNAL_PEPTIDE_C_REGION (PHOBIUS); SIGNAL_PEPTIDE_H_REGION (PHOBIUS); IPR001938 (PROSITE_PROFILES); SignalP-noTM (SIGNALP_GRAM_NEGATIVE); SignalP-TM (SIGNALP_GRAM_POS…
SS1G_05404T0	gi|156056104|ref|XP_001593976.1|	Hsp70-like protein	-	-	-	-	-	2.29054	634	30	0	0.887	F:ATP binding; F:nucleotide binding	IPR013126 (PRINTS); G3DSA:3.30.420.40 (GENE3D); IPR013126 (PFAM); G3DSA:3.30.420.40 (GENE3D); PTHR19375 (PANTHER); PTHR19375:SF205 (PANTHER); SSF53067 (SUPERFAMILY); SSF53067 (SUPERFAMILY)
SS1G_05411T0	gi|156056118|ref|XP_001593983.1|	3 exoribonuclease family protein	-	2.254	-	-	-	-	344	30	0	0.6877	C:exosome (RNase complex); C:cytosol; C:nucleolus; C:nucleus; C:ribosome; F:exonuclease activity; P:nucleic acid phosphodiester bond hydrolysis; C:cellular_component	IPR001247 (PFAM); PTHR11097 (PANTHER); PTHR11097:SF9 (PANTHER); IPR015847 (SUPERFAMILY); IPR020568 (SUPERFAMILY)
SS1G_05414T0	gi|156056124|ref|XP_001593986.1|	ferric reductase like transmembrane component	-	2.81736	2.45143	-	-	-	655	30	0	0.694	F:oxidoreductase activity; C:membrane	Coil (COILS); IPR013130 (PFAM); IPR013121 (PFAM); G3DSA:3.40.50.80 (GENE3D); G3DSA:2.40.30.10 (GENE3D); IPR013112 (PFAM); IPR030155 (PTHR11972:PANTHER); PTHR11972 (PANTHER); TRANSMEMBRANE (PHOBIUS); TRANSMEMBRANE (PHOBIUS); TRANSMEMBRANE (PHOBIUS); NON_CYTOPLASMIC_DOMAIN (PHOBIUS); CYTOPLASMIC_DOMAIN (PHOBIUS); CYTOPLASMIC_DOMAIN (PHOBIUS); NON_CYTOPLASMIC_DOMAIN (PHOBIUS); NON_CYTOPLASMIC_DOMAIN…
SS1G_05415T0	gi|156056126|ref|XP_001593987.1|	rab proteins geranylgeranyltransferase component A	-	-	-	-	-	2.02741	480	30	0	0.643	F:oxidoreductase activity	IPR018203 (PRINTS); IPR017230 (PRINTS); IPR017230 (PIRSF); G3DSA:3.30.519.10 (GENE3D); G3DSA:1.10.405.10 (GENE3D); IPR018203 (PFAM); IPR023753 (G3DSA:3.50.50.GENE3D); PTHR11787:SF4 (PANTHER); PTHR11787 (PANTHER); IPR023753 (SUPERFAMILY); SSF54373 (SUPERFAMILY)
SS1G_05424T0	gi|156056144|ref|XP_001593996.1|	catechol dioxygenase	-	-	-	-	2.3941	-	329	30	0	0.8283	F:oxidoreductase activity	IPR000627 (PFAM); IPR007535 (PFAM); IPR015889 (G3DSA:2.60.130.GENE3D); PTHR33711 (PANTHER); PTHR33711:SF6 (PANTHER); IPR015889 (SUPERFAMILY)
SS1G_05434T0	gi|156056164|ref|XP_001594006.1|	acetylxylan esterase	-	-	-	-	4	11.8	408	30	0	0.6973	F:hydrolase activity	IPR001087 (PFAM); IPR013830 (G3DSA:3.40.50.GENE3D); SIGNAL_PEPTIDE (PHOBIUS); SIGNAL_PEPTIDE_N_REGION (PHOBIUS); NON_CYTOPLASMIC_DOMAIN (PHOBIUS); SIGNAL_PEPTIDE_C_REGION (PHOBIUS); SIGNAL_PEPTIDE_H_REGION (PHOBIUS); SignalP-noTM (SIGNALP_EUK); SignalP-noTM (SIGNALP_GRAM_NEGATIVE); SignalP-TM (SIGNALP_GRAM_POSITIVE); IPR013830 (SUPERFAMILY)
SS1G_05449T0	gi|156056194|ref|XP_001594021.1|	carboxypeptidase	-	2.5	-	-	3.3	13.3	563	30	0	0.7553	F:peptidase activity	IPR001563 (PRINTS); IPR001563 (PFAM); IPR029058 (G3DSA:3.40.50.GENE3D); IPR001563 (PANTHER); PTHR11802:SF42 (PANTHER); IPR018202 (PROSITE_PATTERNS); IPR018202 (PROSITE_PATTERNS); SIGNAL_PEPTIDE_N_REGION (PHOBIUS); NON_CYTOPLASMIC_DOMAIN (PHOBIUS); SIGNAL_PEPTIDE_C_REGION (PHOBIUS); SIGNAL_PEPTIDE (PHOBIUS); SIGNAL_PEPTIDE_H_REGION (PHOBIUS); IPR029058 (SUPERFAMILY)
SS1G_05453T0	gi|156056202|ref|XP_001594025.1|	carbohydrate-binding module family 50 protein	-	-	-	-	7.02919	10.0328	566	30	0	0.5017	-	IPR018392 (SMART); IPR018392 (G3DSA:3.10.350.GENE3D); IPR018392 (PFAM); PTHR21666 (PANTHER); PTHR21666:SF202 (PANTHER); IPR018392 (SUPERFAMILY)
SS1G_05454T0	gi|156056204|ref|XP_001594026.1|	chitinase	-	-	2.4	-	3.5	2.7	1761	30	0	0.6053	P:carbohydrate metabolic process; F:hydrolase activity	IPR011583 (SMART); IPR001002 (SMART); IPR029070 (G3DSA:3.10.50.GENE3D); IPR001002 (PFAM); IPR013781 (G3DSA:3.20.20.GENE3D); IPR001223 (PFAM); IPR001002 (G3DSA:3.30.60.GENE3D); PTHR11177 (PANTHER); PTHR11177:SF183 (PANTHER); IPR018371 (PROSITE_PATTERNS); IPR001579 (PROSITE_PATTERNS); SIGNAL_PEPTIDE_H_REGION (PHOBIUS); SIGNAL_PEPTIDE (PHOBIUS); SIGNAL_PEPTIDE_N_REGION (PHOBIUS); SIGNAL_PEPTIDE_C_RE…
SS1G_05457T0	gi|156056210|ref|XP_001594029.1|	GPI anchored cell wall protein	6.61282	5.93801	3.4018	-	-	-	360	30	0	0.5303	F:molecular_function; P:biological_process; C:cellular_component; F:hydrogen ion transmembrane transporter activity; C:proton-transporting V-type ATPase, V0 domain; P:ATP hydrolysis coupled proton transport; F:RNA binding; P:RNA phosphodiester bond hydrolysis, endonucleolytic; P:RNA phosphodiester bond hydrolysis; F:ribonuclease III activity; P:RNA processing	IPR018620 (PFAM); PTHR39613 (PANTHER); PTHR39613:SF1 (PANTHER); SIGNAL_PEPTIDE_N_REGION (PHOBIUS); NON_CYTOPLASMIC_DOMAIN (PHOBIUS); SIGNAL_PEPTIDE (PHOBIUS); SIGNAL_PEPTIDE_H_REGION (PHOBIUS); SIGNAL_PEPTIDE_C_REGION (PHOBIUS); SignalP-noTM (SIGNALP_EUK); SignalP-noTM (SIGNALP_GRAM_NEGATIVE)
SS1G_05461T0	gi|156056218|ref|XP_001594033.1|	capsule polysaccharide biosynthesis protein	-	-	-	-	-	4.08964	369	30	0	0.6233	P:metabolic process; F:isomerase activity; F:transferase activity; C:endoplasmic reticulum	Coil (COILS); PTHR12475 (PANTHER); PTHR12475:SF8 (PANTHER); SignalP-noTM (SIGNALP_EUK); SignalP-TM (SIGNALP_GRAM_POSITIVE); IPR029069 (SUPERFAMILY); TMhelix (TMHMM)
SS1G_05464T0	gi|156056224|ref|XP_001594036.1|	hypothetical protein	-	-	-	-	2.71072	-	194	30	2.9e-134	0.6787	P:regulation of transcription, DNA-templated; F:RNA polymerase II transcription factor activity, sequence-specific DNA binding; F:zinc ion binding; P:regulation of transcription from RNA polymerase II promoter; C:nucleus; F:molecular_function; P:biological_process; C:cellular_component	Coil (COILS); Coil (COILS)
SS1G_05465T0	gi|156056226|ref|XP_001594037.1|	hypothetical protein	-	9.41327	17.9	15.8804	4.13479	-	1338	30	0	0.7427	P:DNA metabolic process; F:molecular_function	IPR001878 (SMART); IPR001878 (PFAM); IPR000477 (PFAM); G3DSA:3.10.10.10 (GENE3D); IPR012337 (G3DSA:3.30.420.GENE3D); PF13975 (PFAM); IPR005162 (PFAM); IPR001878 (G3DSA:4.10.60.GENE3D); IPR032567 (PANTHER); PTHR15503:SF11 (PANTHER); IPR001584 (PROSITE_PROFILES); IPR001878 (PROSITE_PROFILES); SSF56672 (SUPERFAMILY); IPR021109 (SUPERFAMILY); IPR001878 (SUPERFAMILY); IPR012337 (SUPERFAMILY)
SS1G_05489T0	gi|156056274|ref|XP_001594061.1|	aldehyde dehydrogenase	3.87545	3.30171	-	-	-	2.27075	136	17	4.3e-94	0.55	P:oxidation-reduction process; F:oxidoreductase activity; F:oxidoreductase activity, acting on the aldehyde or oxo group of donors, NAD or NADP as acceptor; P:metabolic process	IPR020999 (PFAM); PTHR28187 (PANTHER); NON_CYTOPLASMIC_DOMAIN (PHOBIUS); TRANSMEMBRANE (PHOBIUS); CYTOPLASMIC_DOMAIN (PHOBIUS); TMhelix (TMHMM)
SS1G_05490T0	gi|156056276|ref|XP_001594062.1|	cytochrome p450 (benzoate 4-monooxygenase)	-	-	-	-	4.6	8.6	454	30	0	0.653	F:oxidoreductase activity	IPR001128 (PRINTS); IPR002403 (PRINTS); IPR001128 (G3DSA:1.10.630.GENE3D); IPR001128 (PFAM); PTHR24305:SF93 (PANTHER); PTHR24305 (PANTHER); NON_CYTOPLASMIC_DOMAIN (PHOBIUS); TRANSMEMBRANE (PHOBIUS); NON_CYTOPLASMIC_DOMAIN (PHOBIUS); TRANSMEMBRANE (PHOBIUS); CYTOPLASMIC_DOMAIN (PHOBIUS); IPR001128 (SUPERFAMILY); TMhelix (TMHMM); TMhelix (TMHMM)
SS1G_05491T0	gi|156056278|ref|XP_001594063.1|	cytochrome p450	-	86	271	495	1067	5372	515	30	0	0.5623	F:oxidoreductase activity	IPR001128 (PRINTS); IPR002401 (PRINTS); IPR001128 (G3DSA:1.10.630.GENE3D); IPR001128 (PFAM); PTHR24305 (PANTHER); PTHR24305:SF104 (PANTHER); IPR017972 (PROSITE_PATTERNS); CYTOPLASMIC_DOMAIN (PHOBIUS); TRANSMEMBRANE (PHOBIUS); NON_CYTOPLASMIC_DOMAIN (PHOBIUS); IPR001128 (SUPERFAMILY)
SS1G_05495T0	gi|156056286|ref|XP_001594067.1|	methyltransferase domain-containing protein	-	-	-	4.11549	-	5.14727	354	30	0	0.681	F:methyltransferase activity; F:transferase activity; P:methylation	PF13489 (PFAM); IPR029063 (G3DSA:3.40.50.GENE3D); PTHR10108:SF896 (PANTHER); PTHR10108 (PANTHER); IPR029063 (SUPERFAMILY)
SS1G_05497T0	gi|156056290|ref|XP_001594069.1|	m serotype protein	-	-	-	-	-	2.50742	138	30	5.9e-94	0.601	P:mycelium development; F:molecular_function; C:cellular_component	PTHR38120 (PANTHER)
SS1G_05499T0	gi|156056294|ref|XP_001594071.1|	m serotype protein	-	-	-	-	-	2.42799	151	30	6.4e-101	0.692	F:molecular_function; P:biological_process; C:cellular_component; P:mycelium development	Coil (COILS); PTHR38120 (PANTHER); PTHR38120:SF1 (PANTHER)
SS1G_05503T0	gi|156056302|ref|XP_001594075.1|	hypothetical protein	-	2.71017	3.5	2.82751	-	-	715	30	0	0.561	F:molecular_function; P:biological_process; C:cellular_component	no IPS match
SS1G_05556T0	gi|156056404|ref|XP_001594126.1|	mfs drug efflux and drug resistance	-	-	2.4	-	-	-	611	30	0	0.6857	C:membrane; P:transport	PR01036 (PRINTS); IPR011701 (PFAM); G3DSA:1.20.1250.20 (GENE3D); PTHR23501 (PANTHER); PTHR23501:SF59 (PANTHER); CYTOPLASMIC_DOMAIN (PHOBIUS); TRANSMEMBRANE (PHOBIUS); NON_CYTOPLASMIC_DOMAIN (PHOBIUS); TRANSMEMBRANE (PHOBIUS); TRANSMEMBRANE (PHOBIUS); NON_CYTOPLASMIC_DOMAIN (PHOBIUS); TRANSMEMBRANE (PHOBIUS); CYTOPLASMIC_DOMAIN (PHOBIUS); TRANSMEMBRANE (PHOBIUS); CYTOPLASMIC_DOMAIN (PHOBIUS); NON_…
SS1G_05556T0	gi|156056404|ref|XP_001594126.1|	mfs drug resistance transporter	-	-	-	-	-	2	611	30	0	0.6857	C:membrane; P:transport	PR01036 (PRINTS); IPR011701 (PFAM); G3DSA:1.20.1250.20 (GENE3D); PTHR23501 (PANTHER); PTHR23501:SF59 (PANTHER); CYTOPLASMIC_DOMAIN (PHOBIUS); TRANSMEMBRANE (PHOBIUS); NON_CYTOPLASMIC_DOMAIN (PHOBIUS); TRANSMEMBRANE (PHOBIUS); TRANSMEMBRANE (PHOBIUS); NON_CYTOPLASMIC_DOMAIN (PHOBIUS); TRANSMEMBRANE (PHOBIUS); CYTOPLASMIC_DOMAIN (PHOBIUS); TRANSMEMBRANE (PHOBIUS); CYTOPLASMIC_DOMAIN (PHOBIUS); NON_…
SS1G_05572T0	gi|156056436|ref|XP_001594142.1|	mfs drug resistance transporter	11.4	2.9	-	-	-	-	578	30	0	0.7663	C:membrane; F:transporter activity	IPR001958 (PRINTS); IPR011701 (PFAM); G3DSA:1.20.1250.20 (GENE3D); PTHR23504:SF39 (PANTHER); PTHR23504 (PANTHER); TRANSMEMBRANE (PHOBIUS); CYTOPLASMIC_DOMAIN (PHOBIUS); TRANSMEMBRANE (PHOBIUS); NON_CYTOPLASMIC_DOMAIN (PHOBIUS); CYTOPLASMIC_DOMAIN (PHOBIUS); NON_CYTOPLASMIC_DOMAIN (PHOBIUS); TRANSMEMBRANE (PHOBIUS); TRANSMEMBRANE (PHOBIUS); TRANSMEMBRANE (PHOBIUS); CYTOPLASMIC_DOMAIN (PHOBIUS); CY…
SS1G_05597T0	gi|156056486|ref|XP_001594167.1|	hypothetical protein	-	-	-	-	-	6.35831	66	30	8.8e-35	0.7863	F:molecular_function; P:biological_process; C:cellular_component	SIGNAL_PEPTIDE_N_REGION (PHOBIUS); SIGNAL_PEPTIDE_C_REGION (PHOBIUS); SIGNAL_PEPTIDE_H_REGION (PHOBIUS); NON_CYTOPLASMIC_DOMAIN (PHOBIUS); SIGNAL_PEPTIDE (PHOBIUS); CYTOPLASMIC_DOMAIN (PHOBIUS); TRANSMEMBRANE (PHOBIUS); TMhelix (TMHMM); TMhelix (TMHMM)
SS1G_05599T0	gi|156056490|ref|XP_001594169.1|	hypothetical protein	-	-	-	-	-	6.49016	86	8	1.6e-54	0.7375	-	no IPS match
SS1G_05611T0	gi|156053530|ref|XP_001592691.1|	endonuclease/reverse transcriptase	4.86895	-	4.30716	-	-	-	694	30	0	0.783	F:hydrolase activity	IPR002156 (PFAM); IPR000477 (PFAM); IPR012337 (G3DSA:3.30.420.GENE3D); PTHR19446 (PANTHER); PTHR19446:SF244 (PANTHER); IPR002156 (PROSITE_PROFILES); IPR000477 (PROSITE_PROFILES); SSF56672 (SUPERFAMILY); IPR012337 (SUPERFAMILY)
SS1G_05615T0	gi|156053538|ref|XP_001592695.1|	hypothetical protein	-	-	5.7	4.18545	-	-	222	30	3.2e-164	0.9047	F:molecular_function	IPR006600 (SMART); IPR004875 (PFAM); IPR006600 (PFAM); PTHR19303 (PANTHER); PTHR19303:SF6 (PANTHER); IPR006600 (PROSITE_PROFILES)
SS1G_05622T0	gi|156053550|ref|XP_001592701.1|	retrotransposon gag protein	9.20249	7.39272	4.61726	-	-	-	179	30	1.2e-130	0.7533	F:metal ion binding; F:nucleic acid binding; F:zinc ion binding; P:DNA integration	IPR032549 (PFAM); IPR032567 (PANTHER); PTHR15503:SF11 (PANTHER)
SS1G_05625T0	gi|156053556|ref|XP_001592704.1|	kinesin light chain 1	-	-	-	-	-	2.47141	1077	30	0	0.681	F:molecular_function	IPR002182 (PFAM); IPR027417 (G3DSA:3.40.50.GENE3D); IPR010730 (PFAM); PTHR10622:SF11 (PANTHER); PTHR10622 (PANTHER); IPR027417 (SUPERFAMILY)
SS1G_05628T0	gi|156053562|ref|XP_001592707.1|	predicted protein	-	2.76099	-	-	-	-	192	1	6.6e-139	1	-	no IPS match
SS1G_05629T0	gi|156053564|ref|XP_001592708.1|	ATP-dependent RNA helicase DED1	2.20653	-	-	-	-	-	678	30	0	0.8297	F:molecular_function	IPR014001 (SMART); IPR001650 (SMART); IPR027417 (G3DSA:3.40.50.GENE3D); IPR011545 (PFAM); IPR027417 (G3DSA:3.40.50.GENE3D); IPR001650 (PFAM); PTHR24031:SF243 (PANTHER); PTHR24031 (PANTHER); IPR000629 (PROSITE_PATTERNS); IPR014014 (PROSITE_PROFILES); IPR001650 (PROSITE_PROFILES); IPR014001 (PROSITE_PROFILES); IPR027417 (SUPERFAMILY)
SS1G_05637T0	gi|156053580|ref|XP_001592716.1|	3-ketoacyl-acyl carrier protein reductase	-	-	-	-	2.47768	-	567	30	0	0.7793	F:oxidoreductase activity	IPR002347 (PRINTS); IPR002198 (PRINTS); IPR011650 (G3DSA:3.30.70.GENE3D); G3DSA:3.40.630.10 (GENE3D); IPR016040 (G3DSA:3.40.50.GENE3D); IPR002198 (PFAM); IPR011650 (PFAM); PTHR11014:SF89 (PANTHER); PTHR11014 (PANTHER); IPR020904 (PROSITE_PATTERNS); IPR016040 (SUPERFAMILY); SSF53187 (SUPERFAMILY)
SS1G_05640T0	gi|156053586|ref|XP_001592719.1|	predicted protein	-	-	-	-	-	9.61976	97	1	1.5e-65	1	-	no IPS match
SS1G_05644T0	gi|156053594|ref|XP_001592723.1|	endoplasmic oxidoreductin-1	5.92902	7.59317	5.44807	2.7972	-	-	604	30	0	0.741	F:oxidoreductase activity; C:endoplasmic reticulum; F:isomerase activity	IPR007266 (PIRSF); IPR007266 (PFAM); PTHR12613:SF0 (PANTHER); IPR007266 (PANTHER); SIGNAL_PEPTIDE_N_REGION (PHOBIUS); SIGNAL_PEPTIDE_H_REGION (PHOBIUS); NON_CYTOPLASMIC_DOMAIN (PHOBIUS); SIGNAL_PEPTIDE (PHOBIUS); SIGNAL_PEPTIDE_C_REGION (PHOBIUS); SignalP-noTM (SIGNALP_GRAM_NEGATIVE); SignalP-TM (SIGNALP_GRAM_POSITIVE); SignalP-noTM (SIGNALP_EUK); SSF110019 (SUPERFAMILY)
SS1G_05660T0	gi|156053626|ref|XP_001592739.1|	alcohol dehydrogenase	-	-	-	-	-	2.00397	339	30	0	0.8347	F:oxidoreductase activity	IPR020843 (SMART); IPR016040 (G3DSA:3.40.50.GENE3D); PF16884 (PFAM); IPR011032 (G3DSA:3.90.180.GENE3D); IPR013149 (PFAM); IPR002085 (PANTHER); PTHR11695:SF31 (PANTHER); IPR002364 (PROSITE_PATTERNS); IPR011032 (SUPERFAMILY); IPR016040 (SUPERFAMILY)
SS1G_05671T0	gi|156053648|ref|XP_001592750.1|	UDP-N-acetylglucosamine pyrophosphorylase	-	-	-	-	-	2.24272	514	30	0	0.8633	F:nucleotidyltransferase activity	IPR002618 (PFAM); IPR029044 (G3DSA:3.90.550.GENE3D); IPR002618 (PANTHER); PTHR11952:SF2 (PANTHER); IPR029044 (SUPERFAMILY)
SS1G_05672T0	gi|156053650|ref|XP_001592751.1|	mismatch-specific thymine-DNA glycosylate	-	-	-	-	-	2.76369	314	30	0	0.7113	P:DNA metabolic process; P:response to stress; F:hydrolase activity	IPR005122 (PFAM); IPR005122 (G3DSA:3.40.470.GENE3D); IPR015637 (PANTHER); IPR005122 (SUPERFAMILY)
SS1G_05676T0	gi|156053658|ref|XP_001592755.1|	short chain dehydrogenase	-	-	-	-	2.26829	-	275	30	0	0.5753	F:oxidoreductase activity	IPR002347 (PRINTS); IPR016040 (G3DSA:3.40.50.GENE3D); IPR002198 (PFAM); PTHR24322:SF272 (PANTHER); PTHR24322 (PANTHER); IPR016040 (SUPERFAMILY)
SS1G_05677T0	gi|156053660|ref|XP_001592756.1|	glucose-methanol-choline oxidoreductase	-	-	-	2.17324	-	-	543	30	0	0.6637	F:oxidoreductase activity	IPR012132 (PIRSF); IPR023753 (G3DSA:3.50.50.GENE3D); IPR007867 (PFAM); IPR000172 (PFAM); PTHR11552:SF117 (PANTHER); PTHR11552 (PANTHER); IPR000172 (PROSITE_PATTERNS); NON_CYTOPLASMIC_DOMAIN (PHOBIUS); SIGNAL_PEPTIDE_N_REGION (PHOBIUS); SIGNAL_PEPTIDE (PHOBIUS); SIGNAL_PEPTIDE_H_REGION (PHOBIUS); SIGNAL_PEPTIDE_C_REGION (PHOBIUS); SignalP-TM (SIGNALP_GRAM_NEGATIVE); SignalP-TM (SIGNALP_GRAM_POSITI…
SS1G_05680T0	gi|156053666|ref|XP_001592759.1|	flavin-binding monooxygenase	-	-	2.76769	-	-	-	538	30	0	0.662	F:oxidoreductase activity	PF13738 (PFAM); IPR023753 (G3DSA:3.50.50.GENE3D); PTHR23023 (PANTHER); PTHR23023:SF95 (PANTHER); SIGNAL_PEPTIDE (PHOBIUS); SIGNAL_PEPTIDE_C_REGION (PHOBIUS); TRANSMEMBRANE (PHOBIUS); SIGNAL_PEPTIDE_H_REGION (PHOBIUS); NON_CYTOPLASMIC_DOMAIN (PHOBIUS); CYTOPLASMIC_DOMAIN (PHOBIUS); SIGNAL_PEPTIDE_N_REGION (PHOBIUS); IPR023753 (SUPERFAMILY); TMhelix (TMHMM); TMhelix (TMHMM)
SS1G_05681T0	gi|156053668|ref|XP_001592760.1|	polyketide synthase	-	-	3.4	2.5	-	-	1820	30	0	0.7143	F:transferase activity; F:hydrolase activity	IPR020841 (SMART); IPR020801 (SMART); IPR020802 (SMART); G3DSA:3.30.70.250 (GENE3D); IPR016039 (G3DSA:3.40.47.GENE3D); IPR014031 (PFAM); IPR032088 (PFAM); IPR001227 (G3DSA:3.40.366.GENE3D); IPR001031 (PFAM); IPR014043 (PFAM); IPR020807 (PFAM); IPR009081 (PFAM); IPR016039 (G3DSA:3.40.47.GENE3D); IPR030918 (TIGRFAM); IPR029058 (G3DSA:3.40.50.GENE3D); IPR009081 (G3DSA:1.10.1200.GENE3D); IPR014030 (P…
SS1G_05683T0	gi|156053672|ref|XP_001592762.1|	Transposon-encoded protein	2.3382	3.66197	4.94816	3.07307	2.08977	-	210	30	2.6e-152	0.673	C:nucleus; F:nucleic acid binding; P:DNA integration; F:metal ion binding; F:zinc ion binding; F:glycosylphosphatidylinositol phospholipase D activity; P:metabolic process; C:extracellular region	IPR000953 (SMART); IPR023780 (PFAM); G3DSA:2.40.50.40 (GENE3D); PTHR24559 (PANTHER); PTHR24559:SF183 (PANTHER); IPR000953 (PROSITE_PROFILES); IPR016197 (SUPERFAMILY)
SS1G_05689T0	gi|156053684|ref|XP_001592768.1|	peroxisomal catalase	-	5.47987	3.81344	-	2.97187	-	559	30	0	0.8613	F:oxidoreductase activity; P:response to stress	IPR018028 (PRINTS); IPR024711 (PIRSF); IPR011614 (SMART); IPR010582 (PFAM); IPR011614 (PFAM); IPR011614 (G3DSA:2.40.180.GENE3D); PTHR11465:SF14 (PANTHER); IPR018028 (PANTHER); IPR002226 (PROSITE_PATTERNS); IPR024708 (PROSITE_PATTERNS); IPR018028 (PROSITE_PROFILES); IPR020835 (SUPERFAMILY)
SS1G_05694T0	gi|156053694|ref|XP_001592773.1|	predicted protein	-	2.16485	-	-	-	-	1059	2	0	0.87	-	no IPS match
SS1G_05698T0	gi|156053702|ref|XP_001592777.1|	cytochrome b561	-	-	-	-	3.05073	2.00243	257	30	0	0.6983	C:membrane	IPR006593 (SMART); IPR004877 (PFAM); PTHR10106 (PANTHER); NON_CYTOPLASMIC_DOMAIN (PHOBIUS); NON_CYTOPLASMIC_DOMAIN (PHOBIUS); CYTOPLASMIC_DOMAIN (PHOBIUS); CYTOPLASMIC_DOMAIN (PHOBIUS); TRANSMEMBRANE (PHOBIUS); CYTOPLASMIC_DOMAIN (PHOBIUS); TRANSMEMBRANE (PHOBIUS); TRANSMEMBRANE (PHOBIUS); TRANSMEMBRANE (PHOBIUS); CYTOPLASMIC_DOMAIN (PHOBIUS); NON_CYTOPLASMIC_DOMAIN (PHOBIUS); TRANSMEMBRANE (PHOB…
SS1G_05699T0	gi|156053704|ref|XP_001592778.1|	allantoicase	-	-	-	-	2.24883	-	355	30	0	0.8447	F:hydrolase activity	IPR005164 (PIRSF); IPR015908 (PFAM); IPR008979 (G3DSA:2.60.120.GENE3D); IPR005164 (TIGRFAM); IPR005164 (PANTHER); PTHR12045:SF3 (PANTHER); IPR008979 (SUPERFAMILY); IPR008979 (SUPERFAMILY)
SS1G_05726T0	gi|156053758|ref|XP_001592805.1|	kelch repeat protein	-	-	-	-	-	2.04985	737	30	0	0.837	F:protein binding	IPR000210 (SMART); G3DSA:3.30.710.10 (GENE3D); PF13854 (PFAM); IPR000210 (PFAM); PF13418 (PFAM); IPR015915 (G3DSA:2.120.10.GENE3D); PTHR23244 (PANTHER); IPR000210 (PROSITE_PROFILES); IPR011333 (SUPERFAMILY); SSF117281 (SUPERFAMILY)
SS1G_05729T0	gi|156053764|ref|XP_001592808.1|	vacuolar protein sorting-associated protein vps13	2.44981	2.94995	3.14119	2.09432	-	-	3215	30	0	0.8233	C:cytosol; P:intracellular protein transport; P:protein retention in Golgi apparatus; C:vacuole; P:ascospore-type prospore membrane assembly; P:protein catabolic process in the vacuole; C:endosome; C:mitochondrion; C:extrinsic component of membrane; P:protein targeting to vacuole; C:prospore membrane; P:late endosome to vacuole transport; P:ascospore formation; F:molecular_function; C:cellular_co…	Coil (COILS); IPR017148 (PIRSF); IPR009543 (PFAM); IPR026854 (PFAM); IPR031646 (PFAM); IPR031642 (PFAM); IPR031645 (PFAM); IPR015412 (PFAM); PTHR16166:SF93 (PANTHER); IPR026847 (PANTHER)
SS1G_05746T0	gi|156053796|ref|XP_001592824.1|	AT DNA binding protein	-	2.92455	2.4783	-	-	-	1473	25	0	0.506	F:DNA binding; P:regulation of transcription, DNA-templated	no IPS match
SS1G_05747T0	gi|156053798|ref|XP_001592825.1|	7alpha-cephem-methoxylase p8 chain related protein	2.66494	-	2.2512	-	3.89932	2.94049	309	30	0	0.7777	P:mycelium development; F:molecular_function; C:cellular_component; F:methyltransferase activity; F:transferase activity; P:methylation	PTHR34598:SF1 (PANTHER); PTHR34598 (PANTHER)
SS1G_05755T0	gi|156053814|ref|XP_001592833.1|	Zn2 Cys6 transcription factor	-	-	-	-	2.6	3.8	562	30	0	0.4853	C:nucleus; P:transcription, DNA-templated; P:regulation of biological process; F:molecular_function	Coil (COILS); IPR001138 (SMART); IPR001138 (G3DSA:4.10.240.GENE3D); IPR021858 (PFAM); PTHR38791 (PANTHER); IPR001138 (PROSITE_PATTERNS); IPR001138 (PROSITE_PROFILES); IPR001138 (SUPERFAMILY)
SS1G_05756T0	gi|156053816|ref|XP_001592834.1|	mfs drug resistance transporter	-	-	-	-	-	15.2	636	30	0	0.641	C:membrane; P:transport	IPR011701 (PFAM); G3DSA:1.20.1250.20 (GENE3D); PTHR23501 (PANTHER); PTHR23501:SF39 (PANTHER); NON_CYTOPLASMIC_DOMAIN (PHOBIUS); TRANSMEMBRANE (PHOBIUS); NON_CYTOPLASMIC_DOMAIN (PHOBIUS); CYTOPLASMIC_DOMAIN (PHOBIUS); CYTOPLASMIC_DOMAIN (PHOBIUS); TRANSMEMBRANE (PHOBIUS); TRANSMEMBRANE (PHOBIUS); TRANSMEMBRANE (PHOBIUS); CYTOPLASMIC_DOMAIN (PHOBIUS); NON_CYTOPLASMIC_DOMAIN (PHOBIUS); NON_CYTOPLASM…
SS1G_05787T0	gi|156053878|ref|XP_001592865.1|	polyketide synthase	-	-	-	-	3.5	3	520	30	0	0.6103	F:molecular_function	IPR020806 (SMART); IPR013217 (PFAM); IPR029063 (G3DSA:3.40.50.GENE3D); IPR009081 (PFAM); IPR009081 (G3DSA:1.10.1200.GENE3D); PTHR11712:SF274 (PANTHER); PTHR11712 (PANTHER); IPR006162 (PROSITE_PATTERNS); IPR009081 (PROSITE_PROFILES); IPR009081 (SUPERFAMILY); IPR029063 (SUPERFAMILY)
SS1G_05788T0	gi|156053880|ref|XP_001592866.1|	polyketide synthase	-	-	-	2.5	4.9	3.5	685	30	0	0.6033	P:biological_process; F:molecular_function	IPR020841 (SMART); IPR032088 (PFAM); IPR016039 (G3DSA:3.40.47.GENE3D); IPR014030 (PFAM); PTHR11712 (PANTHER); PTHR11712:SF274 (PANTHER); IPR018201 (PROSITE_PATTERNS); CYTOPLASMIC_DOMAIN (PHOBIUS); NON_CYTOPLASMIC_DOMAIN (PHOBIUS); TRANSMEMBRANE (PHOBIUS); CYTOPLASMIC_DOMAIN (PHOBIUS); TRANSMEMBRANE (PHOBIUS); NON_CYTOPLASMIC_DOMAIN (PHOBIUS); TRANSMEMBRANE (PHOBIUS); IPR016039 (SUPERFAMILY)
SS1G_05789T0	gi|156053882|ref|XP_001592867.1|	citrinin biosynthesis oxydoreductase	-	-	-	-	-	2.59941	270	30	0	0.6487	P:asperfuranone biosynthetic process; F:hydrolase activity; P:metabolic process; F:molecular_function; C:cellular_component; P:secondary metabolic process	IPR029058 (G3DSA:3.40.50.GENE3D); IPR005645 (PFAM); PTHR22778:SF2 (PANTHER); PTHR22778 (PANTHER); IPR029058 (SUPERFAMILY)
SS1G_05800T0	gi|156053904|ref|XP_001592878.1|	hypothetical protein	-	2.16933	-	-	-	2.04065	331	30	0	0.6943	F:molecular_function; P:biological_process; C:cellular_component	no IPS match
SS1G_05806T0	gi|156053916|ref|XP_001592884.1|	hypothetical protein	-	2.52751	2.6	-	-	-	476	30	0	0.6873	P:mycelium development; F:molecular_function; C:cellular_component	Coil (COILS); NON_CYTOPLASMIC_DOMAIN (PHOBIUS); TRANSMEMBRANE (PHOBIUS); CYTOPLASMIC_DOMAIN (PHOBIUS)
SS1G_05807T0	gi|156053918|ref|XP_001592885.1|	predicted protein	-	-	3.4	-	-	-	481	2	0	0.86	-	no IPS match
SS1G_05809T0	gi|156053922|ref|XP_001592887.1|	fungal specific transcription factor domain	-	-	-	-	3.9	-	217	16	1.7e-160	0.5069	P:regulation of transcription, DNA-templated; F:RNA polymerase II transcription factor activity, sequence-specific DNA binding; F:zinc ion binding; P:regulation of transcription from RNA polymerase II promoter; C:nucleus; F:DNA binding	IPR021858 (PFAM)
SS1G_05832T0	gi|156053968|ref|XP_001592910.1|	exo-polygalacturonase	4.1	6.5	-	-	4.2	32.4	455	30	0	0.7717	P:carbohydrate metabolic process; F:hydrolase activity	IPR006626 (SMART); IPR012334 (G3DSA:2.160.20.GENE3D); IPR000743 (PFAM); PTHR31736:SF11 (PANTHER); PTHR31736 (PANTHER); IPR000743 (PROSITE_PATTERNS); SIGNAL_PEPTIDE_N_REGION (PHOBIUS); SIGNAL_PEPTIDE_H_REGION (PHOBIUS); SIGNAL_PEPTIDE (PHOBIUS); NON_CYTOPLASMIC_DOMAIN (PHOBIUS); SIGNAL_PEPTIDE_C_REGION (PHOBIUS); SignalP-noTM (SIGNALP_EUK); SignalP-TM (SIGNALP_GRAM_POSITIVE); IPR011050 (SUPERFAMIL…
SS1G_05836T0	gi|156053976|ref|XP_001592914.1|	Peptide methionine sulfoxide reductase	2.07179	2.89118	3.09808	-	-	-	206	30	6.1e-154	0.833	F:oxidoreductase activity; P:response to stress	IPR002569 (TIGRFAM); IPR002569 (G3DSA:3.30.1060.GENE3D); IPR002569 (PFAM); IPR028427 (PANTHER); PTHR10173:SF6 (PANTHER); IPR002569 (HAMAP); SignalP-TM (SIGNALP_GRAM_POSITIVE); IPR002569 (SUPERFAMILY)
SS1G_05841T0	gi|156053986|ref|XP_001592919.1|	Acyl-CoA N-acyltransferases	-	-	-	2.76256	2.34972	5.32446	235	30	5.8e-172	0.5813	F:transferase activity	IPR016181 (G3DSA:3.40.630.GENE3D); IPR000182 (PFAM); IPR016181 (SUPERFAMILY)
SS1G_05843T0	gi|156053990|ref|XP_001592921.1|	mitochondrial hypoxia responsive domain containing protein	3.49817	-	-	-	-	-	247	30	7.4e-180	0.7737	C:integral component of membrane; C:membrane; C:integral component of mitochondrial inner membrane; C:mitochondrion; C:mitochondrial respiratory chain supercomplex; P:mitochondrial respiratory chain complex IV assembly; P:mycelium development; F:molecular_function; P:biological_process; C:nuclear pore; F:structural constituent of nuclear pore; P:nucleocytoplasmic transport	IPR007667 (PFAM); PTHR28018 (PANTHER); PTHR28018:SF2 (PANTHER); CYTOPLASMIC_DOMAIN (PHOBIUS); TRANSMEMBRANE (PHOBIUS); TRANSMEMBRANE (PHOBIUS); NON_CYTOPLASMIC_DOMAIN (PHOBIUS); CYTOPLASMIC_DOMAIN (PHOBIUS); NON_CYTOPLASMIC_DOMAIN (PHOBIUS); TRANSMEMBRANE (PHOBIUS); IPR007667 (PROSITE_PROFILES); TMhelix (TMHMM); TMhelix (TMHMM); TMhelix (TMHMM)
SS1G_05853T0	gi|156054010|ref|XP_001592931.1|	2OG-Fe oxygenase superfamily protein	2.23284	3.07727	6.12309	4.24476	-	-	382	30	0	0.8077	F:oxidoreductase activity	IPR005123 (PFAM); IPR027443 (G3DSA:2.60.120.GENE3D); IPR026992 (PFAM); PTHR10209:SF187 (PANTHER); PTHR10209 (PANTHER); IPR005123 (PROSITE_PROFILES); SSF51197 (SUPERFAMILY)
SS1G_05862T0	gi|156054028|ref|XP_001592940.1|	ankyrin and het domain-containing protein	-	4.66463	4.93143	-	-	-	532	30	0	0.4913	F:molecular_function; P:biological_process; C:cellular_component	IPR010730 (PFAM); PTHR24148:SF23 (PANTHER); PTHR24148 (PANTHER)
SS1G_05872T0	gi|156054048|ref|XP_001592950.1|	predicted protein	-	-	-	-	2.87003	5.0823	74	23	8.5e-48	0.6843	-	no IPS match
SS1G_05897T0	gi|156054098|ref|XP_001592975.1|	chitinase	-	-	-	-	3	2.6	314	30	0	0.782	P:carbohydrate metabolic process; F:hydrolase activity	IPR011583 (SMART); IPR029070 (G3DSA:3.10.50.GENE3D); IPR001223 (PFAM); IPR013781 (G3DSA:3.20.20.GENE3D); PTHR11177 (PANTHER); IPR001579 (PROSITE_PATTERNS); IPR029070 (SUPERFAMILY); IPR017853 (SUPERFAMILY)
SS1G_05901T0	gi|156054106|ref|XP_001592979.1|	UDP-Glycosyltransferase/glycogen phosphorylase	4.25461	-	-	-	-	-	1239	30	0	0.708	P:carbohydrate metabolic process; P:lipid metabolic process; F:transferase activity	IPR003903 (SMART); G3DSA:3.40.50.2000 (GENE3D); IPR004276 (PFAM); IPR002213 (PFAM); G3DSA:3.40.50.2000 (GENE3D); IPR002213 (PANTHER); PTHR11926:SF164 (PANTHER); SSF53756 (SUPERFAMILY)
SS1G_05904T0	gi|156054112|ref|XP_001592982.1|	abc peroxysomal fatty Acyl CoA transporter	-	-	-	-	-	2	875	30	0	0.87	C:membrane; F:transporter activity; F:hydrolase activity	Coil (COILS); IPR003593 (SMART); IPR003439 (PFAM); IPR011527 (PFAM); IPR027417 (G3DSA:3.40.50.GENE3D); PTHR11384:SF35 (PANTHER); PTHR11384 (PANTHER); IPR017871 (PROSITE_PATTERNS); TRANSMEMBRANE (PHOBIUS); NON_CYTOPLASMIC_DOMAIN (PHOBIUS); CYTOPLASMIC_DOMAIN (PHOBIUS); IPR003439 (PROSITE_PROFILES); IPR011527 (PROSITE_PROFILES); IPR027417 (SUPERFAMILY); IPR011527 (SUPERFAMILY); TMhelix (TMHMM)
SS1G_05925T0	gi|156054154|ref|XP_001593003.1|	Cloroperoxidase	-	-	-	-	12.5572	58.3878	433	30	0	0.63	F:oxidoreductase activity	IPR000028 (G3DSA:1.10.489.GENE3D); IPR000028 (PFAM); PTHR33577 (PANTHER); PTHR33577:SF1 (PANTHER); SIGNAL_PEPTIDE_H_REGION (PHOBIUS); SIGNAL_PEPTIDE_N_REGION (PHOBIUS); SIGNAL_PEPTIDE (PHOBIUS); NON_CYTOPLASMIC_DOMAIN (PHOBIUS); SIGNAL_PEPTIDE_C_REGION (PHOBIUS); IPR000028 (PROSITE_PROFILES); SignalP-TM (SIGNALP_GRAM_POSITIVE); SignalP-noTM (SIGNALP_GRAM_NEGATIVE); SignalP-noTM (SIGNALP_EUK); IPR…
SS1G_05927T0	gi|156054158|ref|XP_001593005.1|	glutathione reductase	-	-	-	2.30113	5.85269	2.64876	553	30	0	0.738	P:cellular homeostasis; F:oxidoreductase activity; P:regulation of biological process	PR00411 (PRINTS); PR00368 (PRINTS); PIRSF000350 (PIRSF); IPR023753 (G3DSA:3.50.50.GENE3D); IPR004099 (PFAM); IPR023753 (PFAM); IPR023753 (G3DSA:3.50.50.GENE3D); IPR004099 (G3DSA:3.30.390.GENE3D); PTHR22912 (PANTHER); PTHR22912:SF106 (PANTHER); IPR012999 (PROSITE_PATTERNS); SignalP-TM (SIGNALP_GRAM_POSITIVE); IPR016156 (SUPERFAMILY); IPR023753 (SUPERFAMILY)
SS1G_05939T0	gi|156054182|ref|XP_001593017.1|	predicted protein	-	-	-	-	31.8457	-	87	2	2.2e-57	0.94	-	NON_CYTOPLASMIC_DOMAIN (PHOBIUS); SIGNAL_PEPTIDE (PHOBIUS); SIGNAL_PEPTIDE_C_REGION (PHOBIUS); SIGNAL_PEPTIDE_N_REGION (PHOBIUS); SIGNAL_PEPTIDE_H_REGION (PHOBIUS); PS51257 (PROSITE_PROFILES); SignalP-noTM (SIGNALP_GRAM_NEGATIVE); SignalP-TM (SIGNALP_GRAM_POSITIVE); SignalP-noTM (SIGNALP_EUK)
SS1G_05940T0	gi|156054184|ref|XP_001593018.1|	SPFH domain Band 7 family protein	-	-	-	-	-	2.17556	372	30	0	0.8607	C:membrane	Coil (COILS); IPR001972 (PRINTS); IPR001107 (SMART); IPR001107 (PFAM); IPR001972 (PANTHER); PTHR10264:SF19 (PANTHER); IPR001107 (SUPERFAMILY)
SS1G_05959T0	gi|156054222|ref|XP_001593037.1|	sorbitol dehydrogenase	-	-	-	-	-	4.22748	362	30	0	0.8923	F:oxidoreductase activity	IPR013149 (PFAM); IPR013154 (PFAM); IPR011032 (G3DSA:3.90.180.GENE3D); IPR016040 (G3DSA:3.40.50.GENE3D); IPR002085 (PANTHER); PTHR11695:SF536 (PANTHER); IPR016040 (SUPERFAMILY); IPR011032 (SUPERFAMILY)
SS1G_05977T0	gi|156054258|ref|XP_001593055.1|	beta-mannosidase	-	-	-	-	3.6	6.4	856	1	0	1	P:carbohydrate metabolic process; F:hydrolase activity	IPR013781 (G3DSA:3.20.20.GENE3D); IPR013812 (G3DSA:2.60.40.GENE3D); IPR006102 (PFAM); IPR006104 (PFAM); IPR008979 (G3DSA:2.60.120.GENE3D); PTHR10066 (PANTHER); PTHR10066:SF68 (PANTHER); IPR006102 (SUPERFAMILY); IPR008979 (SUPERFAMILY); IPR017853 (SUPERFAMILY); IPR006102 (SUPERFAMILY)
SS1G_05980T0	gi|156054264|ref|XP_001593058.1|	cytochrome p450	-	-	-	-	5.7	57.5	525	1	0	1	F:oxidoreductase activity	IPR002401 (PRINTS); IPR001128 (PRINTS); IPR001128 (G3DSA:1.10.630.GENE3D); IPR001128 (PFAM); PTHR24287 (PANTHER); PTHR24287:SF6 (PANTHER); IPR017972 (PROSITE_PATTERNS); NON_CYTOPLASMIC_DOMAIN (PHOBIUS); TRANSMEMBRANE (PHOBIUS); CYTOPLASMIC_DOMAIN (PHOBIUS); IPR001128 (SUPERFAMILY); TMhelix (TMHMM)
SS1G_05983T0	gi|156054270|ref|XP_001593061.1|	insulin-induced protein	-	2.6663	-	-	3.24658	4.39043	369	30	0	-	-	IPR025929 (PFAM); PTHR15301:SF3 (PANTHER); PTHR15301 (PANTHER); CYTOPLASMIC_DOMAIN (PHOBIUS); TRANSMEMBRANE (PHOBIUS); CYTOPLASMIC_DOMAIN (PHOBIUS); TRANSMEMBRANE (PHOBIUS); TRANSMEMBRANE (PHOBIUS); CYTOPLASMIC_DOMAIN (PHOBIUS); TRANSMEMBRANE (PHOBIUS); NON_CYTOPLASMIC_DOMAIN (PHOBIUS); CYTOPLASMIC_DOMAIN (PHOBIUS); TRANSMEMBRANE (PHOBIUS); NON_CYTOPLASMIC_DOMAIN (PHOBIUS); NON_CYTOPLASMIC_DOMAIN…
SS1G_05989T0	gi|156054282|ref|XP_001593067.1|	hypothetical protein	-	-	-	-	3.59016	2.26773	211	2	1.9e-152	0.925	-	SIGNAL_PEPTIDE_H_REGION (PHOBIUS); CYTOPLASMIC_DOMAIN (PHOBIUS); SIGNAL_PEPTIDE (PHOBIUS); SIGNAL_PEPTIDE_C_REGION (PHOBIUS); SIGNAL_PEPTIDE_N_REGION (PHOBIUS); TRANSMEMBRANE (PHOBIUS); NON_CYTOPLASMIC_DOMAIN (PHOBIUS); SignalP-TM (SIGNALP_EUK); TMhelix (TMHMM)
SS1G_05990T0	gi|156054284|ref|XP_001593068.1|	lipase/esterase	-	-	-	2.2	-	-	351	30	0	0.5603	F:hydrolase activity	IPR029058 (G3DSA:3.40.50.GENE3D); IPR013094 (PFAM); PTHR23024 (PANTHER); PTHR23024:SF210 (PANTHER); NON_CYTOPLASMIC_DOMAIN (PHOBIUS); CYTOPLASMIC_DOMAIN (PHOBIUS); TRANSMEMBRANE (PHOBIUS); IPR029058 (SUPERFAMILY); TMhelix (TMHMM)
SS1G_06006T0	gi|156054316|ref|XP_001593084.1|	purine-cytosine permease	-	-	-	6.41597	3.7422	-	522	30	0	0.7643	C:membrane; F:transporter activity	IPR026030 (PIRSF); IPR001248 (PFAM); PTHR31806:SF1 (PANTHER); PTHR31806 (PANTHER); CYTOPLASMIC_DOMAIN (PHOBIUS); TRANSMEMBRANE (PHOBIUS); TRANSMEMBRANE (PHOBIUS); TRANSMEMBRANE (PHOBIUS); TRANSMEMBRANE (PHOBIUS); TRANSMEMBRANE (PHOBIUS); TRANSMEMBRANE (PHOBIUS); TRANSMEMBRANE (PHOBIUS); CYTOPLASMIC_DOMAIN (PHOBIUS); TRANSMEMBRANE (PHOBIUS); NON_CYTOPLASMIC_DOMAIN (PHOBIUS); TRANSMEMBRANE (PHOBIUS…
SS1G_06022T0	gi|156054348|ref|XP_001593100.1|	phosphoketolase	5.58624	6.56452	4.72081	2.30811	-	-	832	30	0	0.8863	P:carbohydrate metabolic process; F:lyase activity	IPR005593 (PIRSF); IPR018969 (PFAM); IPR018970 (PFAM); IPR005593 (PFAM); IPR029061 (G3DSA:3.40.50.GENE3D); PTHR31273:SF0 (PANTHER); PTHR31273 (PANTHER); IPR019790 (PROSITE_PATTERNS); IPR019789 (PROSITE_PATTERNS); IPR023962 (HAMAP); IPR029061 (SUPERFAMILY); IPR029061 (SUPERFAMILY)
SS1G_06023T0	gi|156054350|ref|XP_001593101.1|	mfs monosaccharide transporter	6.9	6.7	7	4.9	-	-	552	30	0	0.7733	C:membrane; F:transporter activity	IPR003663 (PRINTS); IPR005828 (PFAM); G3DSA:1.20.1250.20 (GENE3D); IPR003663 (TIGRFAM); PTHR23500:SF84 (PANTHER); PTHR23500 (PANTHER); IPR005829 (PROSITE_PATTERNS); TRANSMEMBRANE (PHOBIUS); CYTOPLASMIC_DOMAIN (PHOBIUS); TRANSMEMBRANE (PHOBIUS); NON_CYTOPLASMIC_DOMAIN (PHOBIUS); CYTOPLASMIC_DOMAIN (PHOBIUS); CYTOPLASMIC_DOMAIN (PHOBIUS); TRANSMEMBRANE (PHOBIUS); TRANSMEMBRANE (PHOBIUS); TRANSMEMBR…
SS1G_06029T0	gi|156054362|ref|XP_001593107.1|	MRS7 family protein	2.04423	-	-	-	-	-	534	30	0	0.7737	C:mitochondrion; F:molecular_function; P:biological_process	Coil (COILS); Coil (COILS); IPR011685 (PFAM); PTHR14009 (PANTHER); PTHR14009:SF1 (PANTHER); CYTOPLASMIC_DOMAIN (PHOBIUS); TRANSMEMBRANE (PHOBIUS); NON_CYTOPLASMIC_DOMAIN (PHOBIUS); TMhelix (TMHMM)
SS1G_06035T0	gi|156054374|ref|XP_001593113.1|	salicylaldehyde dehydrogenase	-	-	-	-	2.09395	2.93314	490	30	0	0.6983	F:oxidoreductase activity	IPR016163 (G3DSA:3.40.309.GENE3D); IPR015590 (PFAM); IPR016162 (G3DSA:3.40.605.GENE3D); PTHR11699 (PANTHER); PTHR11699:SF155 (PANTHER); IPR016161 (SUPERFAMILY)
SS1G_06037T0	gi|156054378|ref|XP_001593115.1|	exo-glucanase	-	3	3.2	-	9.9	12.3	421	30	0	0.7027	P:carbohydrate metabolic process; F:hydrolase activity	IPR013781 (G3DSA:3.20.20.GENE3D); IPR001547 (PFAM); PTHR31297:SF12 (PANTHER); PTHR31297 (PANTHER); SIGNAL_PEPTIDE_N_REGION (PHOBIUS); SIGNAL_PEPTIDE (PHOBIUS); SIGNAL_PEPTIDE_C_REGION (PHOBIUS); SIGNAL_PEPTIDE_H_REGION (PHOBIUS); NON_CYTOPLASMIC_DOMAIN (PHOBIUS); SignalP-noTM (SIGNALP_EUK); IPR017853 (SUPERFAMILY)
SS1G_06044T0	gi|156054392|ref|XP_001593122.1|	C2H2 binding site	-	-	-	-	-	2.3	647	30	0	0.5933	F:molecular_function	IPR015880 (SMART); IPR013087 (G3DSA:3.30.160.GENE3D)
SS1G_06062T0	gi|156054428|ref|XP_001593140.1|	abc multidrug transporter	-	-	-	-	2.4	2.8	455	30	0	0.8873	C:membrane; F:transporter activity; F:hydrolase activity	IPR003593 (SMART); G3DSA:1.20.1560.10 (GENE3D); IPR027417 (G3DSA:3.40.50.GENE3D); IPR003439 (PFAM); IPR011527 (PFAM); PTHR24223 (PANTHER); IPR017871 (PROSITE_PATTERNS); NON_CYTOPLASMIC_DOMAIN (PHOBIUS); CYTOPLASMIC_DOMAIN (PHOBIUS); CYTOPLASMIC_DOMAIN (PHOBIUS); TRANSMEMBRANE (PHOBIUS); TRANSMEMBRANE (PHOBIUS); TRANSMEMBRANE (PHOBIUS); NON_CYTOPLASMIC_DOMAIN (PHOBIUS); IPR011527 (PROSITE_PROFILES…
SS1G_06075T0	gi|156054454|ref|XP_001593153.1|	bZIP transciption factor	-	-	-	-	-	7.7	231	30	4.3e-167	0.6867	F:DNA binding; P:transcription, DNA-templated; P:regulation of biological process	PTHR39607 (PANTHER); PTHR39607:SF2 (PANTHER); IPR004827 (PROSITE_PATTERNS)
SS1G_06093T0	gi|156054490|ref|XP_001593171.1|	oxidoreductase	-	-	-	5.78242	19.3248	49.7568	232	30	1.3e-170	0.662	F:oxidoreductase activity	IPR000415 (G3DSA:3.40.109.GENE3D); IPR029479 (PFAM); PTHR23026 (PANTHER); PTHR23026:SF90 (PANTHER); IPR000415 (SUPERFAMILY)
SS1G_06101T0	gi|156054506|ref|XP_001593179.1|	cytochrome p450	-	-	-	-	4.9	12.7	498	30	0	0.5577	F:oxidoreductase activity	IPR002403 (PRINTS); IPR001128 (PRINTS); IPR001128 (G3DSA:1.10.630.GENE3D); IPR001128 (PFAM); PTHR24287 (PANTHER); PTHR24287:SF1 (PANTHER); IPR017972 (PROSITE_PATTERNS); SIGNAL_PEPTIDE_C_REGION (PHOBIUS); NON_CYTOPLASMIC_DOMAIN (PHOBIUS); SIGNAL_PEPTIDE_H_REGION (PHOBIUS); SIGNAL_PEPTIDE_N_REGION (PHOBIUS); SIGNAL_PEPTIDE (PHOBIUS); IPR001128 (SUPERFAMILY)
SS1G_06105T0	gi|156054514|ref|XP_001593183.1|	leucine Rich Repeat domain-containing protein	-	-	-	-	3.19579	2.30645	650	30	0	0.687	C:SCF ubiquitin ligase complex	IPR032675 (G3DSA:3.80.10.GENE3D); PTHR24006 (PANTHER); PTHR24006:SF484 (PANTHER); SSF52047 (SUPERFAMILY)
SS1G_06123T0	gi|156054550|ref|XP_001593201.1|	short-chain dehydrogenase reductase family	-	-	-	-	-	89.2172	193	30	2.3e-138	0.637	F:oxidoreductase activity	IPR002347 (PRINTS); IPR016040 (G3DSA:3.40.50.GENE3D); IPR002198 (PFAM); PTHR24321 (PANTHER); PTHR24321:SF6 (PANTHER); IPR020904 (PROSITE_PATTERNS); IPR016040 (SUPERFAMILY); TMhelix (TMHMM)
SS1G_06124T0	gi|156054552|ref|XP_001593202.1|	mads-box mef2 type transcription factor (SRF type)	-	-	-	-	-	3.5	648	30	0	0.6027	F:DNA binding; F:protein binding	IPR002100 (PRINTS); IPR002100 (SMART); IPR002100 (PFAM); PTHR11945:SF141 (PANTHER); PTHR11945 (PANTHER); IPR002100 (PROSITE_PATTERNS); IPR002100 (PROSITE_PROFILES); IPR002100 (SUPERFAMILY)
SS1G_06132T0	gi|156054568|ref|XP_001593210.1|	alcohol dehydrogenase	-	-	-	3.50858	12.1753	17.6272	341	30	0	0.642	F:oxidoreductase activity	IPR020843 (SMART); IPR013149 (PFAM); IPR011032 (G3DSA:3.90.180.GENE3D); IPR016040 (G3DSA:3.40.50.GENE3D); PTHR11695:SF512 (PANTHER); IPR002085 (PANTHER); IPR016040 (SUPERFAMILY); IPR011032 (SUPERFAMILY)
SS1G_06143T0	gi|156054590|ref|XP_001593221.1|	predicted protein	-	-	-	-	3.67071	3.86214	185	2	4.8e-131	0.865	-	no IPS match
SS1G_06180T0	gi|156054664|ref|XP_001593258.1|	Pal1 morphogenesis-related protein	9.5	8.7	7.9	4.5	-	-	409	30	0	0.5897	F:kinase activity; P:phosphorylation; C:nuclear pore; F:structural constituent of nuclear pore; P:nucleocytoplasmic transport	IPR013226 (PFAM); PTHR28307 (PANTHER); PTHR28307:SF1 (PANTHER)
SS1G_06181T0	gi|156054666|ref|XP_001593259.1|	hsp90-like protein	2.30959	5.21895	5.85157	5.29124	2.38502	-	1284	30	0	0.6787	P:transcription, DNA-templated; F:protein kinase activity; F:signal transducer activity	Coil (COILS); IPR004358 (PRINTS); IPR003594 (SMART); IPR001789 (SMART); IPR000014 (SMART); IPR003661 (SMART); IPR003661 (PFAM); G3DSA:3.30.450.20 (GENE3D); IPR003594 (PFAM); IPR003661 (G3DSA:1.10.287.GENE3D); IPR013767 (PFAM); IPR003594 (G3DSA:3.30.565.GENE3D); IPR001789 (PFAM); G3DSA:3.40.50.2300 (GENE3D); IPR000014 (TIGRFAM); PTHR24423 (PANTHER); PTHR24423:SF403 (PANTHER); IPR005467 (PROSITE_PR…
SS1G_06182T0	gi|156054668|ref|XP_001593260.1|	platelet-activating factor acetylhydrolase	3.65202	4.94578	5.3607	4.19343	2.82337	-	665	30	0	0.6687	P:lipid metabolic process; F:hydrolase activity	IPR005065 (PFAM); IPR029058 (G3DSA:3.40.50.GENE3D); IPR005065 (PANTHER); PTHR10272:SF0 (PANTHER); IPR029058 (SUPERFAMILY)
SS1G_06185T0	gi|156054674|ref|XP_001593263.1|	siderophore peptide synthase	3.6	8.2	8.8	9.3	4.7	-	4559	30	0	0.5377	P:biological_process; F:molecular_function	Coil (COILS); IPR020806 (SMART); IPR009081 (G3DSA:1.10.1200.GENE3D); G3DSA:2.30.38.10 (GENE3D); G3DSA:2.30.38.10 (GENE3D); IPR009081 (PFAM); G3DSA:3.40.50.980 (GENE3D); G3DSA:3.40.50.980 (GENE3D); IPR000873 (PFAM); G3DSA:3.40.50.980 (GENE3D); G3DSA:3.30.300.30 (GENE3D); IPR001242 (PFAM); G3DSA:3.40.50.980 (GENE3D); PTHR24095 (PANTHER); PTHR24095:SF39 (PANTHER); IPR020845 (PROSITE_PATTERNS); IPR00…
SS1G_06186T0	gi|156054676|ref|XP_001593264.1|	catalase	19.8173	9.3046	7.3445	5.89515	-	-	466	30	0	0.7497	F:oxidoreductase activity; P:response to stress	IPR018028 (PRINTS); IPR024711 (PIRSF); IPR011614 (SMART); IPR011614 (PFAM); IPR010582 (PFAM); IPR011614 (G3DSA:2.40.180.GENE3D); IPR018028 (PANTHER); IPR018028 (PROSITE_PROFILES); IPR020835 (SUPERFAMILY)
SS1G_06187T0	gi|156054678|ref|XP_001593265.1|	predicted protein	-	-	-	5.40255	4.15546	-	365	2	0	0.75	-	no IPS match
SS1G_06203T0	gi|156054710|ref|XP_001593281.1|	CAMK protein kinase	-	-	-	-	-	2.3	612	30	0	0.7427	F:protein kinase activity	IPR002290 (SMART); IPR000719 (PFAM); G3DSA:1.10.510.10 (GENE3D); G3DSA:3.30.200.20 (GENE3D); IPR020636 (PANTHER); PTHR24347:SF138 (PANTHER); IPR008271 (PROSITE_PATTERNS); CYTOPLASMIC_DOMAIN (PHOBIUS); TRANSMEMBRANE (PHOBIUS); NON_CYTOPLASMIC_DOMAIN (PHOBIUS); IPR000719 (PROSITE_PROFILES); IPR011009 (SUPERFAMILY)
SS1G_06212T0	gi|156054728|ref|XP_001593290.1|	nucleoside transporter	3.2	-	-	-	-	-	529	30	0	0.7303	C:plasma membrane; F:transporter activity	IPR026030 (PIRSF); IPR001248 (PFAM); PTHR31806 (PANTHER); IPR030175 (PTHR31806:PANTHER); CYTOPLASMIC_DOMAIN (PHOBIUS); NON_CYTOPLASMIC_DOMAIN (PHOBIUS); NON_CYTOPLASMIC_DOMAIN (PHOBIUS); NON_CYTOPLASMIC_DOMAIN (PHOBIUS); CYTOPLASMIC_DOMAIN (PHOBIUS); TRANSMEMBRANE (PHOBIUS); CYTOPLASMIC_DOMAIN (PHOBIUS); CYTOPLASMIC_DOMAIN (PHOBIUS); NON_CYTOPLASMIC_DOMAIN (PHOBIUS); TRANSMEMBRANE (PHOBIUS); TRAN…
SS1G_06214T0	gi|156054732|ref|XP_001593292.1|	competence damage-inducible protein	-	-	-	-	3.4416	2.59699	176	30	2.3e-122	0.7687	F:molecular_function; P:biological_process; C:cellular_component	IPR008136 (PFAM); IPR008136 (G3DSA:3.90.950.GENE3D); PTHR13939 (PANTHER); IPR008136 (SUPERFAMILY)
SS1G_06215T0	gi|156054734|ref|XP_001593293.1|	ribonuclease p complex subunit	-	-	-	-	-	2.68917	123	30	4.5e-83	0.7443	F:molecular_function; P:biological_process; C:cellular_component	PTHR28139:SF1 (PANTHER); PTHR28139 (PANTHER)
SS1G_06222T0	gi|156054748|ref|XP_001593300.1|	fumarate reductase	-	-	-	-	2.96921	4.97227	629	30	0	0.8923	F:oxidoreductase activity	IPR027477 (G3DSA:3.90.700.GENE3D); IPR023753 (G3DSA:3.50.50.GENE3D); IPR010960 (TIGRFAM); IPR001199 (G3DSA:3.10.120.GENE3D); IPR001199 (PFAM); IPR003953 (PFAM); PTHR11632 (PANTHER); PTHR11632:SF39 (PANTHER); SIGNAL_PEPTIDE_H_REGION (PHOBIUS); SIGNAL_PEPTIDE_N_REGION (PHOBIUS); SIGNAL_PEPTIDE_C_REGION (PHOBIUS); NON_CYTOPLASMIC_DOMAIN (PHOBIUS); SIGNAL_PEPTIDE (PHOBIUS); IPR001199 (PROSITE_PROFILE…
SS1G_06228T0	gi|156054760|ref|XP_001593306.1|	cupin family protein	-	-	-	-	3.58254	2.3141	156	30	1.1e-112	0.7773	F:molecular_function; P:biological_process	IPR014710 (G3DSA:2.60.120.GENE3D); IPR009327 (PFAM); PTHR33387 (PANTHER); PTHR33387:SF2 (PANTHER); IPR011051 (SUPERFAMILY)
SS1G_06229T0	gi|156054762|ref|XP_001593307.1|	integral membrane protein	-	-	-	-	3.55258	2.51091	260	30	0	0.6343	F:molecular_function; P:biological_process; C:cellular_component	PTHR37013:SF4 (PANTHER); PTHR37013 (PANTHER); CYTOPLASMIC_DOMAIN (PHOBIUS); CYTOPLASMIC_DOMAIN (PHOBIUS); NON_CYTOPLASMIC_DOMAIN (PHOBIUS); TRANSMEMBRANE (PHOBIUS); TRANSMEMBRANE (PHOBIUS); TRANSMEMBRANE (PHOBIUS); NON_CYTOPLASMIC_DOMAIN (PHOBIUS); NON_CYTOPLASMIC_DOMAIN (PHOBIUS); TRANSMEMBRANE (PHOBIUS); TMhelix (TMHMM); TMhelix (TMHMM); TMhelix (TMHMM)
SS1G_06234T0	gi|156054772|ref|XP_001593312.1|	predicted protein	-	-	-	-	-	3.22736	218	22	7e-162	0.5327	-	IPR027843 (PFAM); SSF81995 (SUPERFAMILY)
SS1G_06243T0	gi|156054790|ref|XP_001593321.1|	short-chain dehydrogenase	-	-	-	-	-	2.22224	579	30	0	0.569	F:oxidoreductase activity	IPR002198 (PFAM); IPR016040 (G3DSA:3.40.50.GENE3D); PTHR24322 (PANTHER); PTHR24322:SF588 (PANTHER); IPR016040 (SUPERFAMILY)
SS1G_06244T0	gi|156054792|ref|XP_001593322.1|	predicted protein	-	-	-	-	-	2.46859	312	7	0	0.57	F:molecular_function; P:biological_process; C:cellular_component	no IPS match
SS1G_06251T0	gi|156054806|ref|XP_001593329.1|	predicted protein	-	-	-	-	5.43328	-	256	1	0	1	-	no IPS match
SS1G_06252T0	gi|156054808|ref|XP_001593330.1|	NAD-dependent 15-hydroxyprostaglandin dehydrogenase	-	-	-	-	2.48149	2.04901	304	30	0	0.688	F:oxidoreductase activity	IPR002347 (PRINTS); IPR002198 (PRINTS); IPR002198 (PFAM); IPR016040 (G3DSA:3.40.50.GENE3D); PTHR24322:SF633 (PANTHER); PTHR24322 (PANTHER); IPR020904 (PROSITE_PATTERNS); IPR016040 (SUPERFAMILY)
SS1G_06255T0	gi|156054814|ref|XP_001593333.1|	Zn2 Cys6 transcription factor	7	4.6	3.9	2.4	-	-	644	30	0	0.534	C:nucleus; P:transcription, DNA-templated; P:regulation of biological process; F:molecular_function	IPR001138 (SMART); IPR001138 (PFAM); IPR001138 (G3DSA:4.10.240.GENE3D); PTHR31001 (PANTHER); PTHR31001:SF47 (PANTHER); IPR001138 (PROSITE_PATTERNS); IPR001138 (PROSITE_PROFILES); IPR001138 (SUPERFAMILY)
SS1G_06257T0	gi|156054818|ref|XP_001593335.1|	pex2/pex12 superfamily, zinc finger of C3HC4-type	3	2.4	-	-	-	-	484	30	0	0.7687	F:zinc ion binding; P:fatty acid metabolic process; C:cellular_component	IPR006845 (PFAM); IPR013083 (G3DSA:3.30.40.GENE3D); CYTOPLASMIC_DOMAIN (PHOBIUS); TRANSMEMBRANE (PHOBIUS); TRANSMEMBRANE (PHOBIUS); CYTOPLASMIC_DOMAIN (PHOBIUS); NON_CYTOPLASMIC_DOMAIN (PHOBIUS)
SS1G_06272T0	gi|156054848|ref|XP_001593350.1|	formyltetrahydrofolate deformylase	2.82124	2.63261	2.76849	-	-	-	294	30	0	0.8287	F:transferase activity; F:hydrolase activity	IPR004810 (PRINTS); PIRSF036480 (PIRSF); IPR002376 (G3DSA:3.40.50.GENE3D); IPR004810 (TIGRFAM); G3DSA:3.30.70.260 (GENE3D); IPR002376 (PFAM); IPR002912 (PFAM); PTHR10520 (PANTHER); IPR004810 (PTHR10520:PANTHER); IPR004810 (HAMAP); IPR002912 (PROSITE_PROFILES); IPR002376 (SUPERFAMILY); SSF55021 (SUPERFAMILY)
SS1G_06287T0	gi|156054878|ref|XP_001593365.1|	NADP-dependent leukotriene B4 12-hydroxydehydrogenase	-	-	-	-	2.2571	2.89011	350	30	0	0.8003	F:oxidoreductase activity	IPR020843 (SMART); PF16884 (PFAM); IPR011032 (G3DSA:3.90.180.GENE3D); IPR013149 (PFAM); IPR016040 (G3DSA:3.40.50.GENE3D); PTHR11695:SF528 (PANTHER); IPR002085 (PANTHER); IPR011032 (SUPERFAMILY); IPR016040 (SUPERFAMILY)
SS1G_06293T0	gi|156054891|ref|XP_001593371.1|	cdp-alcohol phosphatidyltransferase protein	-	5.10188	7.3056	5.13436	2.64195	-	199	30	5.9e-140	0.6663	F:transferase activity; P:metabolic process; F:phosphotransferase activity, for other substituted phosphate groups; P:phospholipid biosynthetic process; C:membrane; F:molecular_function; C:cellular_component	PTHR38118 (PANTHER); PTHR38118:SF2 (PANTHER); CYTOPLASMIC_DOMAIN (PHOBIUS); NON_CYTOPLASMIC_DOMAIN (PHOBIUS); SIGNAL_PEPTIDE_N_REGION (PHOBIUS); TRANSMEMBRANE (PHOBIUS); SIGNAL_PEPTIDE_C_REGION (PHOBIUS); SIGNAL_PEPTIDE (PHOBIUS); SIGNAL_PEPTIDE_H_REGION (PHOBIUS); SignalP-TM (SIGNALP_GRAM_POSITIVE); SignalP-noTM (SIGNALP_GRAM_NEGATIVE); SignalP-noTM (SIGNALP_EUK); TMhelix (TMHMM)
SS1G_06294T0	gi|156054893|ref|XP_001593372.1|	px domain-containing protein	-	2.04547	2.61011	-	-	-	258	30	0	0.6513	F:molecular_function	IPR001683 (SMART); IPR001683 (PFAM); IPR001683 (G3DSA:3.30.1520.GENE3D); PTHR10555:SF158 (PANTHER); PTHR10555 (PANTHER); IPR001683 (PROSITE_PROFILES); IPR001683 (SUPERFAMILY)
SS1G_06298T0	gi|156054901|ref|XP_001593376.1|	cation efflux family transporter	3.1	4	3.5	-	-	-	566	30	0	0.693	C:membrane; F:transporter activity	IPR027469 (G3DSA:1.20.1510.GENE3D); IPR002524 (PFAM); IPR002524 (TIGRFAM); PTHR11562:SF17 (PANTHER); IPR002524 (PANTHER); CYTOPLASMIC_DOMAIN (PHOBIUS); TRANSMEMBRANE (PHOBIUS); CYTOPLASMIC_DOMAIN (PHOBIUS); TRANSMEMBRANE (PHOBIUS); TRANSMEMBRANE (PHOBIUS); CYTOPLASMIC_DOMAIN (PHOBIUS); TRANSMEMBRANE (PHOBIUS); CYTOPLASMIC_DOMAIN (PHOBIUS); NON_CYTOPLASMIC_DOMAIN (PHOBIUS); TRANSMEMBRANE (PHOBIUS)…
SS1G_06304T0	gi|156054915|ref|XP_001593382.1|	beta-glucosidase	-	-	-	-	2.6	6.8	550	30	0	0.7807	P:carbohydrate metabolic process; F:hydrolase activity	IPR011658 (SMART); IPR002772 (PFAM); IPR011658 (PFAM); IPR002772 (G3DSA:3.40.50.GENE3D); IPR026891 (PFAM); PTHR30620:SF20 (PANTHER); IPR026892 (PANTHER); IPR002772 (SUPERFAMILY)
SS1G_06317T0	gi|156054941|ref|XP_001593395.1|	hypothetical protein	-	-	-	-	-	3.04172	341	30	0	0.758	C:nuclear pore; F:structural constituent of nuclear pore; P:nucleocytoplasmic transport; F:molecular_function; P:biological_process	PTHR34391:SF1 (PANTHER); PTHR34391 (PANTHER); NON_CYTOPLASMIC_DOMAIN (PHOBIUS); TRANSMEMBRANE (PHOBIUS); CYTOPLASMIC_DOMAIN (PHOBIUS); NON_CYTOPLASMIC_DOMAIN (PHOBIUS); TRANSMEMBRANE (PHOBIUS); NON_CYTOPLASMIC_DOMAIN (PHOBIUS); TRANSMEMBRANE (PHOBIUS); TRANSMEMBRANE (PHOBIUS); NON_CYTOPLASMIC_DOMAIN (PHOBIUS); CYTOPLASMIC_DOMAIN (PHOBIUS); CYTOPLASMIC_DOMAIN (PHOBIUS); TRANSMEMBRANE (PHOBIUS); TR…
SS1G_06318T0	gi|156054943|ref|XP_001593396.1|	Class I glutamine amidotransferase-like protein (PfpI family)	-	-	-	-	3.32051	-	238	30	2.3e-174	0.724	F:transferase activity; P:glutamine metabolic process; F:molecular_function; F:hydrolase activity; P:metabolic process; P:biological_process	IPR002818 (PFAM); IPR029062 (G3DSA:3.40.50.GENE3D); PTHR11019:SF1 (PANTHER); PTHR11019 (PANTHER); IPR029062 (SUPERFAMILY)
SS1G_06323T0	gi|156054953|ref|XP_001593401.1|	alpha-ketoglutarate-dependent sulfonate dioxygenase	-	-	-	-	2.40065	-	610	30	0	0.5967	P:oxidation-reduction process; F:dioxygenase activity	IPR009836 (PFAM); PTHR24637:SF222 (PANTHER); PTHR24637 (PANTHER)
SS1G_06331T0	gi|156052331|ref|XP_001592092.1|	oxidoreductase CipA-like protein	-	-	2.62593	-	-	-	304	30	0	0.6807	P:oxidation-reduction process; P:metabolic process; F:oxidoreductase activity, acting on the CH-OH group of donors, NAD or NADP as acceptor; F:NAD binding	IPR016040 (G3DSA:3.40.50.GENE3D); IPR008030 (PFAM); PTHR14194 (PANTHER); PTHR14194:SF62 (PANTHER); IPR016040 (SUPERFAMILY)
SS1G_06333T0	gi|156052335|ref|XP_001592094.1|	histidine acid phosphatase	-	-	-	-	-	12.9407	509	30	0	0.654	F:phosphatase activity	IPR016274 (PIRSF); IPR029033 (G3DSA:3.40.50.GENE3D); IPR000560 (PFAM); PTHR20963:SF23 (PANTHER); PTHR20963 (PANTHER); SIGNAL_PEPTIDE_N_REGION (PHOBIUS); NON_CYTOPLASMIC_DOMAIN (PHOBIUS); SIGNAL_PEPTIDE_C_REGION (PHOBIUS); SIGNAL_PEPTIDE (PHOBIUS); SIGNAL_PEPTIDE_H_REGION (PHOBIUS); SignalP-noTM (SIGNALP_EUK); SignalP-noTM (SIGNALP_GRAM_NEGATIVE); IPR029033 (SUPERFAMILY)
SS1G_06349T0	gi|156052367|ref|XP_001592110.1|	Nucleoside hydrolase	-	-	-	-	-	4.56264	361	30	0	0.625	P:purine nucleoside catabolic process; F:purine nucleosidase activity; C:cytosol; F:hydrolase activity; P:metabolic process; C:endoplasmic reticulum	IPR001910 (G3DSA:3.90.245.GENE3D); IPR001910 (PFAM); IPR023186 (PANTHER); PTHR12304:SF25 (PANTHER); SIGNAL_PEPTIDE_H_REGION (PHOBIUS); SIGNAL_PEPTIDE_C_REGION (PHOBIUS); NON_CYTOPLASMIC_DOMAIN (PHOBIUS); SIGNAL_PEPTIDE (PHOBIUS); SIGNAL_PEPTIDE_N_REGION (PHOBIUS); SignalP-noTM (SIGNALP_EUK); IPR001910 (SUPERFAMILY)
SS1G_06359T0	gi|156052387|ref|XP_001592120.1|	hypothetical protein	-	-	-	-	-	3.9043	218	15	1.6e-152	0.5473	-	no IPS match
SS1G_06360T0	gi|156052389|ref|XP_001592121.1|	endonuclease/exonuclease/phosphatase family protein	-	2.21866	-	-	-	-	311	30	0	0.6793	F:exonuclease activity; P:nucleic acid phosphodiester bond hydrolysis; F:endonuclease activity; F:molecular_function; P:biological_process; C:extracellular region	IPR005135 (PFAM); IPR005135 (G3DSA:3.60.10.GENE3D); PTHR12121:SF36 (PANTHER); PTHR12121 (PANTHER); IPR005135 (SUPERFAMILY)
SS1G_06361T0	gi|156052391|ref|XP_001592122.1|	fungal specific transcription factor domain	-	-	-	-	-	2.1	569	30	0	0.545	P:transcription, DNA-templated; F:zinc ion binding; C:nucleus; F:DNA binding; P:regulation of transcription, DNA-templated; F:RNA polymerase II transcription factor activity, sequence-specific DNA binding; P:regulation of transcription from RNA polymerase II promoter; F:NAD+ ADP-ribosyltransferase activity; P:metabolic process	PTHR31845 (PANTHER); PTHR31845:SF13 (PANTHER); CYTOPLASMIC_DOMAIN (PHOBIUS); NON_CYTOPLASMIC_DOMAIN (PHOBIUS); TRANSMEMBRANE (PHOBIUS)
SS1G_06365T0	gi|156052399|ref|XP_001592126.1|	dihydrogeodin oxidase/laccase	-	3.1	5.7	4.1	-	3.4	577	30	0	0.6937	F:oxidoreductase activity	IPR011706 (PFAM); IPR008972 (G3DSA:2.60.40.GENE3D); IPR001117 (PFAM); IPR011707 (PFAM); IPR008972 (G3DSA:2.60.40.GENE3D); PTHR11709:SF49 (PANTHER); PTHR11709 (PANTHER); IPR002355 (PROSITE_PATTERNS); IPR002355 (PROSITE_PATTERNS); NON_CYTOPLASMIC_DOMAIN (PHOBIUS); SIGNAL_PEPTIDE_N_REGION (PHOBIUS); SIGNAL_PEPTIDE_C_REGION (PHOBIUS); SIGNAL_PEPTIDE_H_REGION (PHOBIUS); SIGNAL_PEPTIDE (PHOBIUS); Signa…
SS1G_06368T0	gi|156052405|ref|XP_001592129.1|	predicted protein	-	-	-	-	-	4.11263	889	2	0	0.75	-	Coil (COILS); IPR003903 (SMART); IPR003903 (PFAM); IPR003903 (PROSITE_PROFILES); SignalP-TM (SIGNALP_GRAM_POSITIVE)
SS1G_06370T0	gi|156052409|ref|XP_001592131.1|	C2H2 binding site	-	-	-	-	-	2.1	359	30	0	0.6967	F:molecular_function	IPR015880 (SMART); IPR013087 (G3DSA:3.30.160.GENE3D); IPR007087 (PROSITE_PATTERNS); IPR007087 (PROSITE_PROFILES); SignalP-TM (SIGNALP_GRAM_POSITIVE); SSF57667 (SUPERFAMILY)
SS1G_06382T0	gi|156052433|ref|XP_001592143.1|	protein phosphatase regulator	2.1	-	-	-	-	-	669	30	0	0.6317	F:protein binding	IPR005036 (PFAM); PTHR12307 (PANTHER); PTHR12307:SF18 (PANTHER); IPR005036 (PROSITE_PROFILES)
SS1G_06389T0	gi|156052447|ref|XP_001592150.1|	GDSL lipase acylhydrolase family protein	-	-	-	-	-	2.7	242	30	3.4e-179	0.6307	F:hydrolase activity	IPR001087 (PFAM); IPR013830 (G3DSA:3.40.50.GENE3D); PTHR14209 (PANTHER); IPR013830 (SUPERFAMILY)
SS1G_06402T0	gi|156052473|ref|XP_001592163.1|	mfs sugar transporter	-	-	-	-	-	16.2	510	30	0	0.8073	C:membrane; F:transporter activity	IPR003663 (PRINTS); IPR003663 (TIGRFAM); G3DSA:1.20.1250.20 (GENE3D); IPR005828 (PFAM); PTHR23500:SF125 (PANTHER); PTHR23500 (PANTHER); IPR005829 (PROSITE_PATTERNS); CYTOPLASMIC_DOMAIN (PHOBIUS); TRANSMEMBRANE (PHOBIUS); CYTOPLASMIC_DOMAIN (PHOBIUS); NON_CYTOPLASMIC_DOMAIN (PHOBIUS); NON_CYTOPLASMIC_DOMAIN (PHOBIUS); TRANSMEMBRANE (PHOBIUS); NON_CYTOPLASMIC_DOMAIN (PHOBIUS); NON_CYTOPLASMIC_DOMAI…
SS1G_06426T0	gi|156052521|ref|XP_001592187.1|	glycoside hydrolase family 43 protein	-	-	-	-	2.4	5.9	883	30	0	0.6803	F:hydrolase activity; P:metabolic process; F:molecular_function; P:biological_process; C:cellular_component	SIGNAL_PEPTIDE_C_REGION (PHOBIUS); SIGNAL_PEPTIDE (PHOBIUS); SIGNAL_PEPTIDE_H_REGION (PHOBIUS); NON_CYTOPLASMIC_DOMAIN (PHOBIUS); SIGNAL_PEPTIDE_N_REGION (PHOBIUS)
SS1G_06437T0	gi|156052543|ref|XP_001592198.1|	gag-pol polyprotein	-	6.2217	8.94717	7.88513	-	-	1326	30	0	0.713	F:molecular_function	IPR001878 (SMART); IPR001878 (G3DSA:4.10.60.GENE3D); PF13975 (PFAM); IPR005162 (PFAM); G3DSA:3.10.10.10 (GENE3D); IPR001878 (PFAM); IPR000477 (PFAM); G3DSA:3.30.70.270 (GENE3D); PTHR15503:SF11 (PANTHER); IPR032567 (PANTHER); IPR001878 (PROSITE_PROFILES); IPR001878 (SUPERFAMILY); SSF56672 (SUPERFAMILY); IPR021109 (SUPERFAMILY)
SS1G_06447T0	gi|156052563|ref|XP_001592208.1|	hypothetical protein	-	-	-	-	-	3.65206	690	30	0	0.4647	F:molecular_function; P:biological_process; C:cellular_component	PTHR35041 (PANTHER); PTHR35041:SF3 (PANTHER); CYTOPLASMIC_DOMAIN (PHOBIUS); TRANSMEMBRANE (PHOBIUS); CYTOPLASMIC_DOMAIN (PHOBIUS); CYTOPLASMIC_DOMAIN (PHOBIUS); TRANSMEMBRANE (PHOBIUS); TRANSMEMBRANE (PHOBIUS); TRANSMEMBRANE (PHOBIUS); NON_CYTOPLASMIC_DOMAIN (PHOBIUS); NON_CYTOPLASMIC_DOMAIN (PHOBIUS); TMhelix (TMHMM); TMhelix (TMHMM); TMhelix (TMHMM); TMhelix (TMHMM)
SS1G_06453T0	gi|156052575|ref|XP_001592214.1|	predicted protein	-	-	-	-	-	4.17271	652	11	0	0.6145	-	no IPS match
SS1G_06454T0	Not Available	reverse transcriptase	-	-	-	9.47646	-	-	478	30	0	0.756	F:molecular_function	IPR012337 (G3DSA:3.30.420.GENE3D); PTHR10642 (PANTHER); PTHR10642:SF0 (PANTHER)
SS1G_06456T0	gi|156052579|ref|XP_001592216.1|	hypothetical protein	-	-	-	-	3.87837	3.87623	505	30	0	0.927	F:molecular_function	Coil (COILS); IPR006600 (SMART); IPR006600 (PFAM); IPR004875 (PFAM); PTHR19303:SF6 (PANTHER); PTHR19303 (PANTHER); IPR006600 (PROSITE_PROFILES); IPR001878 (PROSITE_PROFILES)
SS1G_06457T0	gi|156052581|ref|XP_001592217.1|	nap family protein	-	-	-	-	-	2.20751	304	30	0	0.6833	C:nucleus; P:organelle organization	Coil (COILS); IPR002164 (PFAM); PTHR11875:SF61 (PANTHER); IPR002164 (PANTHER); CYTOPLASMIC_DOMAIN (PHOBIUS); NON_CYTOPLASMIC_DOMAIN (PHOBIUS); TRANSMEMBRANE (PHOBIUS); SSF143113 (SUPERFAMILY)
SS1G_06472T0	gi|156052611|ref|XP_001592232.1|	DUF221 domain protein	-	-	-	-	-	2.15891	240	30	2.2e-168	0.57	C:membrane; C:cell division site; C:cell tip	no IPS match
SS1G_06497T0	gi|156052661|ref|XP_001592257.1|	gag polymerase env	2.39226	-	-	-	-	-	1582	30	0	0.678	F:nucleic acid binding; P:DNA integration; C:nucleus; F:zinc ion binding; F:metal ion binding; C:viral nucleocapsid	IPR000477 (PFAM); G3DSA:3.30.70.270 (GENE3D); G3DSA:3.10.10.10 (GENE3D); PTHR24559 (PANTHER); PTHR24559:SF213 (PANTHER); IPR000477 (PROSITE_PROFILES); SSF56672 (SUPERFAMILY)
SS1G_06505T0	gi|156052677|ref|XP_001592265.1|	co-chaperone Hsc20	3.0127	-	-	-	-	-	810	30	0	0.585	-	IPR032675 (G3DSA:3.80.10.GENE3D); PTHR24006 (PANTHER); PTHR24006:SF461 (PANTHER); SSF52047 (SUPERFAMILY)
SS1G_06512T0	gi|156052691|ref|XP_001592272.1|	protein family UPF0592	-	-	-	-	-	2.2436	529	30	0	0.7087	F:molecular_function; P:biological_process; C:cellular_component	PTHR37988:SF1 (PANTHER); PTHR37988 (PANTHER); SIGNAL_PEPTIDE_C_REGION (PHOBIUS); SIGNAL_PEPTIDE_N_REGION (PHOBIUS); NON_CYTOPLASMIC_DOMAIN (PHOBIUS); SIGNAL_PEPTIDE (PHOBIUS); SIGNAL_PEPTIDE_H_REGION (PHOBIUS); TMhelix (TMHMM)
SS1G_06517T0	gi|156052701|ref|XP_001592277.1|	NAD -binding Rossmann-fold containing protein	-	-	-	2.37497	2.12694	-	289	30	0	0.6223	F:oxidoreductase activity	IPR002347 (PRINTS); IPR016040 (G3DSA:3.40.50.GENE3D); IPR002198 (PFAM); PTHR24322:SF57 (PANTHER); PTHR24322 (PANTHER); IPR016040 (SUPERFAMILY)
SS1G_06530T0	gi|156052727|ref|XP_001592290.1|	hypothetical protein	-	-	-	-	-	3.18467	433	30	0	0.5593	P:mycelium development; F:molecular_function; C:cellular_component	no IPS match
SS1G_06531T0	gi|156052729|ref|XP_001592291.1|	predicted protein	-	-	-	-	-	3.75976	84	1	5.7e-48	1	-	no IPS match
SS1G_06532T0	gi|156052731|ref|XP_001592292.1|	annexin xiv	-	-	-	-	-	2.59291	232	30	7.6e-174	0.7283	F:molecular_function	IPR001464 (PRINTS); IPR009117 (PRINTS); IPR018502 (SMART); IPR018502 (PFAM); IPR018502 (G3DSA:1.10.220.GENE3D); IPR018502 (G3DSA:1.10.220.GENE3D); PTHR10502 (PANTHER); PTHR10502:SF102 (PANTHER); IPR018252 (PROSITE_PATTERNS); SSF47874 (SUPERFAMILY)
SS1G_06534T0	gi|156052735|ref|XP_001592294.1|	serine protease (trypsin-like)	2.8	3	-	-	-	3.9	271	30	0	0.7217	F:peptidase activity	IPR001314 (PRINTS); IPR001254 (SMART); G3DSA:2.40.10.10 (GENE3D); IPR001254 (PFAM); G3DSA:2.40.10.10 (GENE3D); PTHR24276 (PANTHER); IPR018114 (PROSITE_PATTERNS); IPR018114 (PROSITE_PATTERNS); SIGNAL_PEPTIDE_C_REGION (PHOBIUS); SIGNAL_PEPTIDE_H_REGION (PHOBIUS); SIGNAL_PEPTIDE (PHOBIUS); NON_CYTOPLASMIC_DOMAIN (PHOBIUS); SIGNAL_PEPTIDE_N_REGION (PHOBIUS); IPR001254 (PROSITE_PROFILES); SignalP-noTM…
SS1G_06535T0	gi|156052737|ref|XP_001592295.1|	choline, amino acid permease transport	-	-	-	-	-	5.1	144	30	4.5e-98	0.8053	C:membrane; F:transporter activity	IPR002293 (PFAM); PTHR11785:SF220 (PANTHER); IPR002293 (PANTHER); TRANSMEMBRANE (PHOBIUS); NON_CYTOPLASMIC_DOMAIN (PHOBIUS); TRANSMEMBRANE (PHOBIUS); TRANSMEMBRANE (PHOBIUS); CYTOPLASMIC_DOMAIN (PHOBIUS); NON_CYTOPLASMIC_DOMAIN (PHOBIUS); CYTOPLASMIC_DOMAIN (PHOBIUS); TMhelix (TMHMM); TMhelix (TMHMM); TMhelix (TMHMM)
SS1G_06536T0	gi|156052739|ref|XP_001592296.1|	choline, amino acid permease transport	-	-	-	-	-	3.1	161	30	9e-114	0.7703	C:membrane; F:transporter activity	IPR002293 (PFAM); IPR002293 (PANTHER); PTHR11785:SF220 (PANTHER); TRANSMEMBRANE (PHOBIUS); TRANSMEMBRANE (PHOBIUS); CYTOPLASMIC_DOMAIN (PHOBIUS); NON_CYTOPLASMIC_DOMAIN (PHOBIUS); TRANSMEMBRANE (PHOBIUS); CYTOPLASMIC_DOMAIN (PHOBIUS); NON_CYTOPLASMIC_DOMAIN (PHOBIUS); TMhelix (TMHMM); TMhelix (TMHMM); TMhelix (TMHMM)
SS1G_06542T0	gi|156052751|ref|XP_001592302.1|	ran1-like protein kinase	-	-	-	-	-	2.3	412	30	0	0.7187	F:protein kinase activity	IPR002290 (SMART); G3DSA:1.10.510.10 (GENE3D); IPR000719 (PFAM); G3DSA:3.30.200.20 (GENE3D); PTHR24343:SF163 (PANTHER); PTHR24343 (PANTHER); IPR017441 (PROSITE_PATTERNS); IPR008271 (PROSITE_PATTERNS); IPR000719 (PROSITE_PROFILES); IPR011009 (SUPERFAMILY)
SS1G_06563T0	gi|156052791|ref|XP_001592322.1|	endonuclease/reverse transcriptase	3.16816	4.47879	6.74796	7.26012	2.54551	-	701	30	0	0.7	F:hydrolase activity	IPR012337 (G3DSA:3.30.420.GENE3D); IPR000477 (PFAM); IPR002156 (PFAM); PTHR19446 (PANTHER); PTHR19446:SF244 (PANTHER); IPR002156 (PROSITE_PROFILES); IPR000477 (PROSITE_PROFILES); IPR012337 (SUPERFAMILY); SSF56672 (SUPERFAMILY)
SS1G_06567T0	gi|156052799|ref|XP_001592326.1|	ATP-dependent rRNA helicase rrp3	2.35102	-	-	-	-	-	482	30	0	0.8703	F:molecular_function	IPR014001 (SMART); IPR001650 (SMART); IPR027417 (G3DSA:3.40.50.GENE3D); IPR011545 (PFAM); IPR001650 (PFAM); IPR027417 (G3DSA:3.40.50.GENE3D); PTHR24031:SF78 (PANTHER); PTHR24031 (PANTHER); IPR000629 (PROSITE_PATTERNS); IPR014014 (PROSITE_PROFILES); IPR014001 (PROSITE_PROFILES); IPR001650 (PROSITE_PROFILES); IPR027417 (SUPERFAMILY)
SS1G_06571T0	gi|156052807|ref|XP_001592330.1|	GTP-binding protein rho2	3.2	3	2.1	-	-	-	198	30	8.1e-143	0.9137	P:signal transduction; C:membrane; P:transport; F:molecular_function	PR00449 (PRINTS); IPR003579 (SMART); IPR003578 (SMART); IPR020849 (SMART); IPR001806 (PFAM); IPR027417 (G3DSA:3.40.50.GENE3D); IPR005225 (TIGRFAM); PTHR24072 (PANTHER); PTHR24072:SF28 (PANTHER); IPR003578 (PROSITE_PROFILES); IPR027417 (SUPERFAMILY)
SS1G_06575T0	gi|156052815|ref|XP_001592334.1|	integral membrane protein	2.69514	4.4921	4.43635	4.23591	-	-	302	17	0	0.6112	F:hydrolase activity, hydrolyzing O-glycosyl compounds; F:carbohydrate binding; F:hydrolase activity; P:metabolic process; P:carbohydrate metabolic process; F:hydrolase activity, acting on glycosyl bonds; F:catalytic activity; F:molecular_function; P:biological_process; C:cellular_component	PTHR33048 (PANTHER); PTHR33048:SF40 (PANTHER); TRANSMEMBRANE (PHOBIUS); CYTOPLASMIC_DOMAIN (PHOBIUS); TRANSMEMBRANE (PHOBIUS); CYTOPLASMIC_DOMAIN (PHOBIUS); NON_CYTOPLASMIC_DOMAIN (PHOBIUS); TMhelix (TMHMM)
SS1G_06583T0	gi|156052831|ref|XP_001592342.1|	pua rna binding domain-containing protein	2.48107	-	-	-	-	3.40671	82	30	3.3e-53	0.746	P:negative regulation of endopeptidase activity; P:response to wounding; F:serine-type endopeptidase inhibitor activity	IPR021719 (PFAM); G3DSA:3.30.10.10 (GENE3D); PTHR39600 (PANTHER)
SS1G_06595T0	gi|156052855|ref|XP_001592354.1|	S-adenosylmethionine synthetase	-	-	-	-	-	4.04224	54	30	8.5e-31	0.883	F:transferase activity	G3DSA:3.30.300.10 (GENE3D); IPR022630 (PFAM); IPR002133 (PANTHER); IPR022636 (SUPERFAMILY)
SS1G_06620T0	gi|156052905|ref|XP_001592379.1|	mfs monosaccharide transporter	-	-	-	-	2.4	-	567	30	0	0.8133	C:membrane; F:transporter activity	IPR003663 (PRINTS); IPR003663 (TIGRFAM); IPR005828 (PFAM); G3DSA:1.20.1250.20 (GENE3D); PTHR23500:SF57 (PANTHER); PTHR23500 (PANTHER); IPR005829 (PROSITE_PATTERNS); IPR005829 (PROSITE_PATTERNS); TRANSMEMBRANE (PHOBIUS); TRANSMEMBRANE (PHOBIUS); NON_CYTOPLASMIC_DOMAIN (PHOBIUS); TRANSMEMBRANE (PHOBIUS); NON_CYTOPLASMIC_DOMAIN (PHOBIUS); CYTOPLASMIC_DOMAIN (PHOBIUS); TRANSMEMBRANE (PHOBIUS); CYTOPL…
SS1G_06661T0	gi|156052987|ref|XP_001592420.1|	urea hydro-lyase/cyanamide hydratase	-	-	-	-	3.7058	4.00179	247	30	0	0.651	P:metabolic process; F:lyase activity; P:biological_process; C:cellular_component; F:metal ion binding; F:phosphoric diester hydrolase activity; F:catalytic activity	IPR003607 (SMART); IPR017771 (TIGRFAM); IPR006674 (PFAM); IPR006674 (G3DSA:1.10.3210.GENE3D); PTHR35569:SF1 (PANTHER); PTHR35569 (PANTHER); SSF109604 (SUPERFAMILY)
SS1G_06662T0	gi|156052989|ref|XP_001592421.1|	mfs toxin efflux pump	-	-	3	-	-	-	697	30	0	0.6833	C:membrane; P:transport	IPR011701 (PFAM); G3DSA:1.20.1250.20 (GENE3D); PTHR23501:SF42 (PANTHER); PTHR23501 (PANTHER); TRANSMEMBRANE (PHOBIUS); NON_CYTOPLASMIC_DOMAIN (PHOBIUS); CYTOPLASMIC_DOMAIN (PHOBIUS); TRANSMEMBRANE (PHOBIUS); TRANSMEMBRANE (PHOBIUS); TRANSMEMBRANE (PHOBIUS); TRANSMEMBRANE (PHOBIUS); TRANSMEMBRANE (PHOBIUS); TRANSMEMBRANE (PHOBIUS); TRANSMEMBRANE (PHOBIUS); NON_CYTOPLASMIC_DOMAIN (PHOBIUS); CYTOPLA…
SS1G_06664T0	gi|156052993|ref|XP_001592423.1|	nucleoside transporter	3.7	5.7	5.7	4.3	2.8	-	440	30	0	0.6813	C:plasma membrane; F:transporter activity	IPR026030 (PIRSF); IPR001248 (PFAM); IPR030175 (PTHR31806:PANTHER); PTHR31806 (PANTHER); CYTOPLASMIC_DOMAIN (PHOBIUS); TRANSMEMBRANE (PHOBIUS); NON_CYTOPLASMIC_DOMAIN (PHOBIUS); TRANSMEMBRANE (PHOBIUS); CYTOPLASMIC_DOMAIN (PHOBIUS); CYTOPLASMIC_DOMAIN (PHOBIUS); TRANSMEMBRANE (PHOBIUS); TRANSMEMBRANE (PHOBIUS); TRANSMEMBRANE (PHOBIUS); NON_CYTOPLASMIC_DOMAIN (PHOBIUS); TRANSMEMBRANE (PHOBIUS); TR…
SS1G_06665T0	gi|156052995|ref|XP_001592424.1|	methyltransferase-like protein	-	-	2.82531	-	-	-	342	30	0	0.5477	F:methyltransferase activity; P:metabolic process; P:methylation; F:transferase activity	IPR029063 (G3DSA:3.40.50.GENE3D); IPR025714 (PFAM); PTHR10108 (PANTHER); PTHR10108:SF933 (PANTHER); IPR029063 (SUPERFAMILY)
SS1G_06666T0	gi|156052997|ref|XP_001592425.1|	Brefeldin A-sensitivity protein partial	2.37721	6.40721	5.51832	4.03375	-	-	1185	30	0	0.6133	P:endocytosis; F:molecular_function; C:integral component of membrane; C:membrane; P:transport; P:protein transport	Coil (COILS); IPR023244 (PRINTS); PF13515 (PFAM); PTHR31086 (PANTHER); PTHR31086:SF16 (PANTHER); CYTOPLASMIC_DOMAIN (PHOBIUS); TRANSMEMBRANE (PHOBIUS); TRANSMEMBRANE (PHOBIUS); NON_CYTOPLASMIC_DOMAIN (PHOBIUS); TRANSMEMBRANE (PHOBIUS); CYTOPLASMIC_DOMAIN (PHOBIUS); TRANSMEMBRANE (PHOBIUS); TRANSMEMBRANE (PHOBIUS); TRANSMEMBRANE (PHOBIUS); NON_CYTOPLASMIC_DOMAIN (PHOBIUS); TRANSMEMBRANE (PHOBIUS);…
SS1G_06667T0	gi|156052999|ref|XP_001592426.1|	sir2 chromatin regulatory protein	2.1	3	2.6	2.1	-	-	533	30	0	0.727	P:transcription, DNA-templated; P:cellular protein modification process; P:regulation of biological process; F:hydrolase activity	IPR007654 (PFAM); IPR003000 (PFAM); IPR026591 (G3DSA:3.30.1600.GENE3D); IPR029035 (G3DSA:3.40.50.GENE3D); IPR003000 (PANTHER); PTHR11085:SF15 (PANTHER); IPR026590 (PROSITE_PROFILES); IPR029035 (SUPERFAMILY)
SS1G_06668T0	gi|156053001|ref|XP_001592427.1|	calcium-translocating P-type PMCA-type	3.57234	3.7799	3.20126	2.14869	2.30492	5.22326	1450	30	0	0.757	C:membrane; F:transporter activity; F:hydrolase activity	IPR001757 (PRINTS); PR00121 (PRINTS); IPR008250 (G3DSA:2.70.150.GENE3D); IPR004014 (PFAM); IPR023299 (G3DSA:3.40.1110.GENE3D); IPR006068 (PFAM); PF00702 (PFAM); IPR006408 (TIGRFAM); IPR023298 (G3DSA:1.20.1110.GENE3D); IPR001757 (TIGRFAM); IPR008250 (PFAM); PTHR24093:SF346 (PANTHER); PTHR24093 (PANTHER); IPR018303 (PROSITE_PATTERNS); TRANSMEMBRANE (PHOBIUS); CYTOPLASMIC_DOMAIN (PHOBIUS); TRANSMEMB…
SS1G_06673T0	gi|156053011|ref|XP_001592432.1|	predicted protein	-	-	-	-	-	2.38657	230	2	2.8e-171	0.82	-	no IPS match
SS1G_06688T0	gi|156053041|ref|XP_001592447.1|	2-oxoacid dehydrogenase acyltransferase	-	-	-	-	3.78331	8.49081	479	30	0	0.7137	F:transferase activity	IPR004167 (G3DSA:4.10.320.GENE3D); IPR000089 (PFAM); G3DSA:2.40.50.100 (GENE3D); IPR023213 (G3DSA:3.30.559.GENE3D); IPR001078 (PFAM); IPR004167 (PFAM); IPR015761 (PTHR23151:PANTHER); PTHR23151 (PANTHER); IPR000089 (PROSITE_PROFILES); IPR011053 (SUPERFAMILY); IPR004167 (SUPERFAMILY); SSF52777 (SUPERFAMILY)
SS1G_06689T0	gi|156053043|ref|XP_001592448.1|	ATPase assembly factor partial	-	-	-	-	-	2.92927	350	30	0	0.726	C:integral component of mitochondrial inner membrane; C:mitochondrion; F:unfolded protein binding; C:integral component of mitochondrial membrane; P:mitochondrial proton-transporting ATP synthase complex assembly; C:mitochondrial inner membrane	IPR007849 (PFAM); PTHR28106 (PANTHER); PTHR28106:SF1 (PANTHER)
SS1G_06696T0	gi|156053057|ref|XP_001592455.1|	TATA-box-binding protein	2.0066	2.22676	2.37459	-	-	-	251	30	0	0.864	F:DNA binding; P:transcription, DNA-templated	IPR000814 (PRINTS); IPR012295 (G3DSA:3.30.310.GENE3D); IPR000814 (PFAM); IPR000814 (PANTHER); IPR030491 (PROSITE_PATTERNS); IPR000814 (HAMAP); SSF55945 (SUPERFAMILY); SSF55945 (SUPERFAMILY)
SS1G_06703T0	gi|156053071|ref|XP_001592462.1|	predicted protein	-	-	-	-	-	3.27205	293	30	0	0.5547	P:regulation of transcription, DNA-templated; F:sequence-specific DNA binding; F:transcription factor activity, sequence-specific DNA binding	Coil (COILS); IPR021833 (PFAM); G3DSA:1.20.5.170 (GENE3D); SSF57959 (SUPERFAMILY)
SS1G_06708T0	gi|156053081|ref|XP_001592467.1|	ADP-ribosylation factor	-	-	-	-	-	2.07615	558	30	0	0.5267	C:membrane; P:transmembrane transport; P:metal ion transport; F:metal ion transmembrane transporter activity; F:molecular_function; P:biological_process; C:extracellular region; F:hydrogen ion transmembrane transporter activity; C:proton-transporting V-type ATPase, V0 domain; P:ATP hydrolysis coupled proton transport; F:GTP binding; P:small GTPase mediated signal transduction; F:nucleotide bindin…	G3DSA:1.20.58.340 (GENE3D); CYTOPLASMIC_DOMAIN (PHOBIUS); CYTOPLASMIC_DOMAIN (PHOBIUS); TRANSMEMBRANE (PHOBIUS); TRANSMEMBRANE (PHOBIUS); NON_CYTOPLASMIC_DOMAIN (PHOBIUS); SSF143865 (SUPERFAMILY); TMhelix (TMHMM)
SS1G_06710T0	gi|156053085|ref|XP_001592469.1|	heat shock protein 78	4.52931	2.47844	3.86883	2.49292	-	-	762	30	0	0.9053	F:molecular_function	Coil (COILS); IPR001270 (PRINTS); IPR019489 (SMART); IPR003593 (SMART); IPR027417 (G3DSA:3.40.50.GENE3D); G3DSA:1.10.8.60 (GENE3D); G3DSA:1.10.8.60 (GENE3D); IPR003959 (PFAM); IPR027417 (G3DSA:3.40.50.GENE3D); IPR019489 (PFAM); IPR003959 (PFAM); PTHR11638:SF114 (PANTHER); PTHR11638 (PANTHER); IPR018368 (PROSITE_PATTERNS); IPR028299 (PROSITE_PATTERNS); IPR027417 (SUPERFAMILY); IPR027417 (SUPERFAMI…
SS1G_06715T0	gi|156053095|ref|XP_001592474.1|	Pleiotropic Drug Resistance (PDR)	2	-	-	-	-	-	1568	30	0	0.7933	C:membrane; F:transporter activity; F:hydrolase activity	Coil (COILS); Coil (COILS); IPR003593 (SMART); IPR010929 (PFAM); IPR003439 (PFAM); IPR027417 (G3DSA:3.40.50.GENE3D); IPR013525 (PFAM); IPR027417 (G3DSA:3.40.50.GENE3D); PTHR19241 (PANTHER); PTHR19241:SF298 (PANTHER); IPR017871 (PROSITE_PATTERNS); NON_CYTOPLASMIC_DOMAIN (PHOBIUS); CYTOPLASMIC_DOMAIN (PHOBIUS); NON_CYTOPLASMIC_DOMAIN (PHOBIUS); TRANSMEMBRANE (PHOBIUS); CYTOPLASMIC_DOMAIN (PHOBIUS);…
SS1G_06719T0	gi|156053103|ref|XP_001592478.1|	hypothetical protein	-	-	4	3.33429	-	4.23711	326	30	0	0.628	-	PTHR38695:SF1 (PANTHER); PTHR38695 (PANTHER); NON_CYTOPLASMIC_DOMAIN (PHOBIUS); TRANSMEMBRANE (PHOBIUS); CYTOPLASMIC_DOMAIN (PHOBIUS); TMhelix (TMHMM)
SS1G_06740T0	gi|156053145|ref|XP_001592499.1|	glycerol dehydrogenase	-	-	-	-	-	2.30847	297	30	0	0.884	F:oxidoreductase activity	IPR020471 (PRINTS); IPR020471 (PIRSF); IPR023210 (PFAM); IPR023210 (G3DSA:3.20.20.GENE3D); IPR001395 (PANTHER); PTHR11732:SF282 (PANTHER); IPR018170 (PROSITE_PATTERNS); IPR018170 (PROSITE_PATTERNS); IPR023210 (SUPERFAMILY)
SS1G_06751T0	gi|156053167|ref|XP_001592510.1|	mfs sugar transporter	-	-	-	-	2	-	468	30	0	0.66	C:membrane; F:transporter activity	G3DSA:1.20.1250.20 (GENE3D); IPR005828 (PFAM); PTHR23511 (PANTHER); PTHR23511:SF3 (PANTHER); NON_CYTOPLASMIC_DOMAIN (PHOBIUS); CYTOPLASMIC_DOMAIN (PHOBIUS); NON_CYTOPLASMIC_DOMAIN (PHOBIUS); TRANSMEMBRANE (PHOBIUS); CYTOPLASMIC_DOMAIN (PHOBIUS); TRANSMEMBRANE (PHOBIUS); NON_CYTOPLASMIC_DOMAIN (PHOBIUS); NON_CYTOPLASMIC_DOMAIN (PHOBIUS); TRANSMEMBRANE (PHOBIUS); TRANSMEMBRANE (PHOBIUS); TRANSMEMBR…
SS1G_06764T0	gi|156053193|ref|XP_001592523.1|	metallo-hydrolase oxidoreductase protein	-	-	-	-	-	15.7758	181	23	2.2e-124	0.5535	F:hydrolase activity; P:metabolic process; P:proteolysis; F:aspartic-type endopeptidase activity	no IPS match
SS1G_06765T0	gi|156053195|ref|XP_001592524.1|	stress response protein	-	-	-	-	3.19499	4.28175	576	30	0	0.7743	C:mitochondrion; P:reciprocal meiotic recombination; C:endoplasmic reticulum	IPR018803 (PFAM); PTHR23241 (PANTHER); SIGNAL_PEPTIDE_H_REGION (PHOBIUS); SIGNAL_PEPTIDE_N_REGION (PHOBIUS); NON_CYTOPLASMIC_DOMAIN (PHOBIUS); SIGNAL_PEPTIDE_C_REGION (PHOBIUS); SIGNAL_PEPTIDE (PHOBIUS); SignalP-noTM (SIGNALP_EUK)
SS1G_06766T0	gi|156053197|ref|XP_001592525.1|	kelch domain-containing protein	-	-	-	-	2.43008	-	858	30	0	0.6723	F:protein binding	PF13854 (PFAM); IPR015915 (G3DSA:2.120.10.GENE3D); PF13418 (PFAM); PTHR23244 (PANTHER); PTHR23244:SF330 (PANTHER); NON_CYTOPLASMIC_DOMAIN (PHOBIUS); TRANSMEMBRANE (PHOBIUS); CYTOPLASMIC_DOMAIN (PHOBIUS); CYTOPLASMIC_DOMAIN (PHOBIUS); TRANSMEMBRANE (PHOBIUS); IPR011043 (SUPERFAMILY); TMhelix (TMHMM); TMhelix (TMHMM)
SS1G_06781T0	gi|156053227|ref|XP_001592540.1|	hypothetical protein	-	-	-	-	-	3.75013	425	30	0	0.6763	F:molecular_function; P:biological_process; C:cellular_component	PTHR40623 (PANTHER); PTHR40623:SF2 (PANTHER); NON_CYTOPLASMIC_DOMAIN (PHOBIUS); TRANSMEMBRANE (PHOBIUS); CYTOPLASMIC_DOMAIN (PHOBIUS); TMhelix (TMHMM)
SS1G_06788T0	gi|156053241|ref|XP_001592547.1|	Modin	-	-	-	-	-	2.63937	573	30	0	0.5877	F:molecular_function; P:biological_process; C:cellular_component	NON_CYTOPLASMIC_DOMAIN (PHOBIUS); TRANSMEMBRANE (PHOBIUS); TRANSMEMBRANE (PHOBIUS); TRANSMEMBRANE (PHOBIUS); CYTOPLASMIC_DOMAIN (PHOBIUS); NON_CYTOPLASMIC_DOMAIN (PHOBIUS); NON_CYTOPLASMIC_DOMAIN (PHOBIUS); TRANSMEMBRANE (PHOBIUS); CYTOPLASMIC_DOMAIN (PHOBIUS); TMhelix (TMHMM)
SS1G_06790T0	gi|156053245|ref|XP_001592549.1|	D-xylulose 5-phosphate D-fructose 6-phosphate	-	2.01751	-	-	2.0142	-	809	30	0	0.8077	P:carbohydrate metabolic process; F:lyase activity	IPR005593 (PIRSF); IPR018970 (PFAM); IPR018969 (PFAM); IPR009014 (G3DSA:3.40.50.GENE3D); IPR005593 (PFAM); IPR029061 (G3DSA:3.40.50.GENE3D); PTHR31273 (PANTHER); PTHR31273:SF1 (PANTHER); IPR019790 (PROSITE_PATTERNS); IPR019789 (PROSITE_PATTERNS); TRANSMEMBRANE (PHOBIUS); CYTOPLASMIC_DOMAIN (PHOBIUS); NON_CYTOPLASMIC_DOMAIN (PHOBIUS); IPR029061 (SUPERFAMILY); IPR029061 (SUPERFAMILY); IPR009014 (SU…
SS1G_06800T0	gi|156053265|ref|XP_001592559.1|	heterokaryon incompatibility protein	-	3.6	-	-	-	-	603	30	0	0.509	F:GTP binding	IPR010730 (PFAM); PTHR24148:SF42 (PANTHER); PTHR24148 (PANTHER)
SS1G_06806T0	gi|156053277|ref|XP_001592565.1|	3-oxoacyl-[acyl-carrier protein] reductase	-	-	-	-	3.7	5.3	288	30	0	0.8507	F:oxidoreductase activity	IPR002198 (PRINTS); IPR002347 (PRINTS); IPR013968 (SMART); IPR002198 (PFAM); IPR016040 (G3DSA:3.40.50.GENE3D); PTHR24322 (PANTHER); PTHR24322:SF57 (PANTHER); IPR020904 (PROSITE_PATTERNS); IPR016040 (SUPERFAMILY)
SS1G_06808T0	gi|156053281|ref|XP_001592567.1|	GMC oxidoreductase	-	-	-	-	-	7.1	465	30	0	0.6697	F:oxidoreductase activity	IPR012132 (PIRSF); IPR023753 (G3DSA:3.50.50.GENE3D); IPR000172 (PFAM); IPR007867 (PFAM); PTHR11552 (PANTHER); PTHR11552:SF117 (PANTHER); IPR023753 (SUPERFAMILY); SSF54373 (SUPERFAMILY)
SS1G_06820T0	gi|156053305|ref|XP_001592579.1|	signal peptide-containing protein	2.66963	2.14901	-	-	-	-	434	30	0	0.6187	F:molecular_function; P:biological_process; C:cellular_component	Coil (COILS); SIGNAL_PEPTIDE (PHOBIUS); SIGNAL_PEPTIDE_N_REGION (PHOBIUS); SIGNAL_PEPTIDE_C_REGION (PHOBIUS); NON_CYTOPLASMIC_DOMAIN (PHOBIUS); SIGNAL_PEPTIDE_H_REGION (PHOBIUS)
SS1G_06827T0	gi|156053319|ref|XP_001592586.1|	predicted protein	-	-	-	-	-	6.38841	304	2	0	0.785	-	no IPS match
SS1G_06834T0	gi|156053333|ref|XP_001592593.1|	hypothetical protein	-	-	-	-	-	4.33125	104	30	1.4e-66	0.7877	F:molecular_function; P:biological_process; C:cellular_component	IPR027379 (PFAM); SIGNAL_PEPTIDE (PHOBIUS); SIGNAL_PEPTIDE_C_REGION (PHOBIUS); CYTOPLASMIC_DOMAIN (PHOBIUS); TRANSMEMBRANE (PHOBIUS); TRANSMEMBRANE (PHOBIUS); NON_CYTOPLASMIC_DOMAIN (PHOBIUS); SIGNAL_PEPTIDE_N_REGION (PHOBIUS); NON_CYTOPLASMIC_DOMAIN (PHOBIUS); SIGNAL_PEPTIDE_H_REGION (PHOBIUS); SignalP-TM (SIGNALP_GRAM_NEGATIVE); SignalP-TM (SIGNALP_EUK); TMhelix (TMHMM); TMhelix (TMHMM); TMheli…
SS1G_06841T0	gi|156053347|ref|XP_001592600.1|	amino acid permease	-	-	-	-	-	2.69755	517	30	0	0.714	F:amino acid transmembrane transporter activity; C:integral component of membrane; C:membrane; P:amino acid transmembrane transport; F:molecular_function; C:cellular_component	IPR013057 (PFAM); PTHR22950 (PANTHER); PTHR22950:SF20 (PANTHER); TRANSMEMBRANE (PHOBIUS); CYTOPLASMIC_DOMAIN (PHOBIUS); NON_CYTOPLASMIC_DOMAIN (PHOBIUS); TRANSMEMBRANE (PHOBIUS); TRANSMEMBRANE (PHOBIUS); NON_CYTOPLASMIC_DOMAIN (PHOBIUS); NON_CYTOPLASMIC_DOMAIN (PHOBIUS); NON_CYTOPLASMIC_DOMAIN (PHOBIUS); TRANSMEMBRANE (PHOBIUS); TRANSMEMBRANE (PHOBIUS); TRANSMEMBRANE (PHOBIUS); NON_CYTOPLASMIC_DO…
SS1G_06855T0	gi|156053375|ref|XP_001592614.1|	heterokaryon incompatibility protein	-	-	-	-	5.2	2.4	401	30	0	0.631	P:metabolic process; F:catalytic activity	PTHR10622 (PANTHER); PTHR10622:SF10 (PANTHER)
SS1G_06862T0	gi|156053389|ref|XP_001592621.1|	hypothetical protein	-	-	-	-	-	65.0886	495	30	7.6e-128	0.579	F:molecular_function; P:biological_process; C:cellular_component	Coil (COILS); IPR021848 (PFAM); TRANSMEMBRANE (PHOBIUS); CYTOPLASMIC_DOMAIN (PHOBIUS); NON_CYTOPLASMIC_DOMAIN (PHOBIUS); SignalP-TM (SIGNALP_GRAM_POSITIVE)
SS1G_06864T0	gi|156053393|ref|XP_001592623.1|	short-chain dehydrogenase reductase	-	-	-	-	3.08229	5.66132	338	30	0	0.6597	F:oxidoreductase activity	IPR002347 (PRINTS); IPR002198 (PRINTS); IPR016040 (G3DSA:3.40.50.GENE3D); IPR016040 (G3DSA:3.40.50.GENE3D); IPR002198 (PFAM); PTHR24320:SF85 (PANTHER); PTHR24320 (PANTHER); IPR020904 (PROSITE_PATTERNS); IPR016040 (SUPERFAMILY)
SS1G_06865T0	gi|156053395|ref|XP_001592624.1|	succinate-semialdehyde dehydrogenase	-	-	-	-	4.15585	3.1351	498	30	0	0.8513	F:oxidoreductase activity	IPR016163 (G3DSA:3.40.309.GENE3D); IPR016162 (G3DSA:3.40.605.GENE3D); IPR015590 (PFAM); PTHR11699 (PANTHER); PTHR11699:SF162 (PANTHER); IPR016161 (SUPERFAMILY)
SS1G_06873T0	gi|156053411|ref|XP_001592632.1|	homogentisate 12-dioxygenase	-	2.85186	3.63549	2.48973	2.31831	-	355	30	0	0.8853	F:oxidoreductase activity; P:cellular amino acid metabolic process	IPR005708 (TIGRFAM); IPR014710 (G3DSA:2.60.120.GENE3D); IPR005708 (PFAM); IPR005708 (PANTHER); PTHR11056:SF0 (PANTHER); IPR011051 (SUPERFAMILY)
SS1G_06874T0	gi|156053413|ref|XP_001592633.1|	phenylacetate 2-hydroxylase	-	-	2.85383	-	7.69103	12.5697	517	30	0	0.8413	F:oxidoreductase activity	IPR001128 (PRINTS); IPR002401 (PRINTS); IPR001128 (G3DSA:1.10.630.GENE3D); IPR001128 (PFAM); PTHR24281:SF2 (PANTHER); PTHR24281 (PANTHER); IPR017972 (PROSITE_PATTERNS); CYTOPLASMIC_DOMAIN (PHOBIUS); NON_CYTOPLASMIC_DOMAIN (PHOBIUS); TRANSMEMBRANE (PHOBIUS); IPR001128 (SUPERFAMILY); TMhelix (TMHMM); TMhelix (TMHMM)
SS1G_06876T0	gi|156053417|ref|XP_001592635.1|	Zn2 Cys6 transcription factor	-	-	-	-	2.3	-	380	30	0	0.619	C:nucleus; P:transcription, DNA-templated; F:enzyme regulator activity	Coil (COILS); IPR001138 (SMART); IPR001138 (PFAM); IPR001138 (G3DSA:4.10.240.GENE3D); PTHR11740:SF0 (PANTHER); IPR000704 (PANTHER); IPR001138 (PROSITE_PATTERNS); IPR001138 (PROSITE_PROFILES); IPR001138 (SUPERFAMILY)
SS1G_06885T0	gi|156053435|ref|XP_001592644.1|	branched-chain-amino-acid aminotransferase	-	2.06733	-	-	-	-	411	30	0	0.8727	P:cellular amino acid metabolic process; F:transferase activity	IPR005786 (PIRSF); G3DSA:3.30.470.10 (GENE3D); IPR001544 (PFAM); G3DSA:3.20.10.10 (GENE3D); IPR005786 (TIGRFAM); IPR001544 (PANTHER); PTHR11825:SF44 (PANTHER); IPR018300 (PROSITE_PATTERNS); IPR001544 (SUPERFAMILY)
SS1G_06904T0	gi|156053473|ref|XP_001592663.1|	flavin-binding protein	-	-	-	-	2.40368	4.66595	633	30	0	0.6843	F:oxidoreductase activity	PF13738 (PFAM); IPR023753 (G3DSA:3.50.50.GENE3D); PTHR23023:SF148 (PANTHER); PTHR23023 (PANTHER); CYTOPLASMIC_DOMAIN (PHOBIUS); NON_CYTOPLASMIC_DOMAIN (PHOBIUS); TRANSMEMBRANE (PHOBIUS); IPR023753 (SUPERFAMILY); IPR023753 (SUPERFAMILY); IPR023753 (SUPERFAMILY)
SS1G_06907T0	gi|156053479|ref|XP_001592666.1|	Zn2 Cys6 transcription factor	4.1	4.1	3.3	-	-	-	843	30	0	0.5497	C:nucleus; P:transcription, DNA-templated; P:regulation of biological process; F:molecular_function	IPR001138 (SMART); IPR001138 (G3DSA:4.10.240.GENE3D); IPR001138 (PFAM); PTHR36206 (PANTHER); IPR001138 (PROSITE_PATTERNS); IPR001138 (PROSITE_PROFILES); IPR001138 (SUPERFAMILY)
SS1G_06910T0	gi|156053485|ref|XP_001592669.1|	vacuolar iron transporter	2.7	-	2.3	-	3.1	4	321	30	0	0.675	C:fungal-type vacuole membrane; P:cellular calcium ion homeostasis; P:ferrous iron transmembrane transport; P:cellular manganese ion homeostasis; C:fungal-type vacuole; C:Golgi apparatus; P:ferrous iron transport; P:manganese ion transport; P:manganese ion transmembrane transport; F:ferrous iron transmembrane transporter activity; P:cellular iron ion homeostasis; F:manganese ion transmembrane tra…	IPR008217 (PFAM); PTHR31851:SF11 (PANTHER); PTHR31851 (PANTHER); NON_CYTOPLASMIC_DOMAIN (PHOBIUS); TRANSMEMBRANE (PHOBIUS); NON_CYTOPLASMIC_DOMAIN (PHOBIUS); TRANSMEMBRANE (PHOBIUS); NON_CYTOPLASMIC_DOMAIN (PHOBIUS); CYTOPLASMIC_DOMAIN (PHOBIUS); TRANSMEMBRANE (PHOBIUS); TRANSMEMBRANE (PHOBIUS); CYTOPLASMIC_DOMAIN (PHOBIUS); CYTOPLASMIC_DOMAIN (PHOBIUS); TRANSMEMBRANE (PHOBIUS); TMhelix (TMHMM); …
SS1G_06936T0	gi|156051058|ref|XP_001591490.1|	5-aminolevulinate synthase	2.65289	3.12128	3.73604	-	-	-	564	30	0	0.8573	F:transferase activity	IPR015421 (G3DSA:3.40.640.GENE3D); IPR004839 (PFAM); IPR015422 (G3DSA:3.90.1150.GENE3D); IPR010961 (TIGRFAM); PTHR13693:SF57 (PANTHER); PTHR13693 (PANTHER); IPR001917 (PROSITE_PATTERNS); IPR015424 (SUPERFAMILY)
SS1G_06937T0	gi|156051060|ref|XP_001591491.1|	predicted protein	-	6.6466	-	-	-	-	58	1	9.9e-34	1	-	no IPS match
SS1G_06938T0	gi|156051062|ref|XP_001591492.1|	hypothetical protein	-	-	-	-	-	2.46326	542	30	0	0.5367	-	Coil (COILS)
SS1G_06942T0	gi|156051070|ref|XP_001591496.1|	predicted protein	-	-	-	2.89652	4.14379	3.94448	527	3	0	0.69	-	IPR008972 (G3DSA:2.60.40.GENE3D); PTHR34883 (PANTHER); PTHR34883:SF5 (PANTHER); SIGNAL_PEPTIDE_N_REGION (PHOBIUS); SIGNAL_PEPTIDE_C_REGION (PHOBIUS); SIGNAL_PEPTIDE_H_REGION (PHOBIUS); NON_CYTOPLASMIC_DOMAIN (PHOBIUS); SIGNAL_PEPTIDE (PHOBIUS); SignalP-noTM (SIGNALP_GRAM_NEGATIVE); SignalP-TM (SIGNALP_GRAM_POSITIVE); SignalP-noTM (SIGNALP_EUK); IPR008972 (SUPERFAMILY)
SS1G_06945T0	gi|156051076|ref|XP_001591499.1|	EBP domain-containing protein	-	-	-	-	-	2.30173	248	30	0	0.685	C:membrane; P:lipid metabolic process; F:isomerase activity	IPR007905 (PFAM); PTHR14207:SF0 (PANTHER); IPR007905 (PANTHER); NON_CYTOPLASMIC_DOMAIN (PHOBIUS); TRANSMEMBRANE (PHOBIUS); TRANSMEMBRANE (PHOBIUS); NON_CYTOPLASMIC_DOMAIN (PHOBIUS); CYTOPLASMIC_DOMAIN (PHOBIUS); CYTOPLASMIC_DOMAIN (PHOBIUS); TRANSMEMBRANE (PHOBIUS); CYTOPLASMIC_DOMAIN (PHOBIUS); TRANSMEMBRANE (PHOBIUS); TRANSMEMBRANE (PHOBIUS); NON_CYTOPLASMIC_DOMAIN (PHOBIUS); TMhelix (TMHMM); T…
SS1G_06987T0	gi|156051160|ref|XP_001591541.1|	yippee zinc-binding protein	-	-	-	-	-	2.4	110	30	7.8e-76	0.905	-	IPR004910 (PFAM); PTHR13848 (PANTHER)
SS1G_06992T0	gi|156051170|ref|XP_001591546.1|	eukaryotic translation initiation factor 3 subunit CLU1	2.10278	-	-	-	-	-	1311	30	0	0.7937	F:protein binding; P:organelle organization	IPR019734 (SMART); IPR011990 (G3DSA:1.25.40.GENE3D); IPR028275 (PFAM); IPR011990 (G3DSA:1.25.40.GENE3D); IPR025697 (PFAM); PF12807 (PFAM); IPR007967 (PFAM); IPR011990 (PFAM); PF13424 (PFAM); PTHR12601 (PANTHER); PTHR12601:SF6 (PANTHER); IPR027523 (HAMAP); IPR013026 (PROSITE_PROFILES); IPR019734 (PROSITE_PROFILES); IPR023231 (SUPERFAMILY); IPR011990 (SUPERFAMILY); IPR011990 (SUPERFAMILY)
SS1G_06998T0	gi|156051182|ref|XP_001591552.1|	peroxisomal, mitochondrial carrier protein	-	-	-	-	-	2	338	30	0	0.8647	P:transport	IPR002067 (PRINTS); IPR018108 (PFAM); IPR023395 (G3DSA:1.50.40.GENE3D); PTHR24089:SF310 (PANTHER); PTHR24089 (PANTHER); CYTOPLASMIC_DOMAIN (PHOBIUS); TRANSMEMBRANE (PHOBIUS); CYTOPLASMIC_DOMAIN (PHOBIUS); TRANSMEMBRANE (PHOBIUS); NON_CYTOPLASMIC_DOMAIN (PHOBIUS); TRANSMEMBRANE (PHOBIUS); NON_CYTOPLASMIC_DOMAIN (PHOBIUS); IPR018108 (PROSITE_PROFILES); IPR023395 (SUPERFAMILY); TMhelix (TMHMM); TMhe…
SS1G_07003T0	gi|156051192|ref|XP_001591557.1|	Zn2 Cys6 transcription factor	-	-	-	-	-	4.6	547	30	0	0.7723	C:nucleus; P:transcription, DNA-templated; P:regulation of biological process; F:molecular_function	Coil (COILS); IPR001138 (SMART); IPR001138 (PFAM); IPR021858 (PFAM); IPR001138 (G3DSA:4.10.240.GENE3D); PTHR31263 (PANTHER); PTHR31263:SF7 (PANTHER); IPR001138 (PROSITE_PATTERNS); IPR001138 (PROSITE_PROFILES); IPR001138 (SUPERFAMILY)
SS1G_07022T0	gi|156051230|ref|XP_001591576.1|	histidine acid phosphatase	-	-	-	-	-	9.35206	453	30	0	0.7443	F:phosphatase activity	IPR016274 (PIRSF); IPR000560 (PFAM); IPR029033 (G3DSA:3.40.50.GENE3D); PTHR20963 (PANTHER); PTHR20963:SF14 (PANTHER); SIGNAL_PEPTIDE_C_REGION (PHOBIUS); NON_CYTOPLASMIC_DOMAIN (PHOBIUS); SIGNAL_PEPTIDE (PHOBIUS); SIGNAL_PEPTIDE_N_REGION (PHOBIUS); SIGNAL_PEPTIDE_H_REGION (PHOBIUS); SignalP-TM (SIGNALP_GRAM_POSITIVE); SignalP-noTM (SIGNALP_EUK); IPR029033 (SUPERFAMILY)
SS1G_07023T0	gi|156051232|ref|XP_001591577.1|	Dcp1-like decapping family protein	-	-	-	-	-	2.38056	228	30	2.2e-168	0.5717	P:RNA metabolic process; F:enzyme regulator activity	IPR010334 (PFAM); IPR011993 (G3DSA:2.30.29.GENE3D); IPR010334 (PANTHER); IPR011993 (SUPERFAMILY)
SS1G_07039T0	gi|156051264|ref|XP_001591593.1|	rhamnogalacturonase	-	-	-	-	-	6	436	30	0	0.7343	P:carbohydrate metabolic process; F:hydrolase activity	IPR000743 (PFAM); IPR012334 (G3DSA:2.160.20.GENE3D); PTHR31736:SF7 (PANTHER); PTHR31736 (PANTHER); SIGNAL_PEPTIDE_H_REGION (PHOBIUS); SIGNAL_PEPTIDE_C_REGION (PHOBIUS); SIGNAL_PEPTIDE_N_REGION (PHOBIUS); SIGNAL_PEPTIDE (PHOBIUS); NON_CYTOPLASMIC_DOMAIN (PHOBIUS); SignalP-noTM (SIGNALP_GRAM_NEGATIVE); SignalP-noTM (SIGNALP_EUK); SignalP-TM (SIGNALP_GRAM_POSITIVE); IPR011050 (SUPERFAMILY)
SS1G_07041T0	gi|156051268|ref|XP_001591595.1|	protein hob3	-	-	-	-	-	2.27807	261	30	0	0.9707	F:protein binding; C:cellular_component	Coil (COILS); IPR003005 (PRINTS); IPR004148 (SMART); IPR027267 (G3DSA:1.20.1270.GENE3D); IPR004148 (PFAM); PTHR22834:SF20 (PANTHER); PTHR22834 (PANTHER); IPR004148 (PROSITE_PROFILES); SSF103657 (SUPERFAMILY)
SS1G_07043T0	gi|156051272|ref|XP_001591597.1|	peptidyl-tRNA hydrolase 2 (ubiquitin)	4.32517	-	-	-	-	-	333	30	0	0.6177	F:hydrolase activity	IPR001328 (G3DSA:3.40.50.GENE3D); IPR001328 (PFAM); PTHR17224:SF1 (PANTHER); IPR001328 (PANTHER); IPR018171 (PROSITE_PATTERNS); IPR001328 (SUPERFAMILY)
SS1G_07044T0	gi|156051274|ref|XP_001591598.1|	integral membrane protein	-	-	-	-	-	2.37473	468	30	0	0.794	F:molecular_function; P:biological_process; C:cellular_component	IPR018827 (PFAM); IPR018825 (PFAM); PTHR31685 (PANTHER); PTHR31685:SF2 (PANTHER); NON_CYTOPLASMIC_DOMAIN (PHOBIUS); TRANSMEMBRANE (PHOBIUS); NON_CYTOPLASMIC_DOMAIN (PHOBIUS); NON_CYTOPLASMIC_DOMAIN (PHOBIUS); TRANSMEMBRANE (PHOBIUS); CYTOPLASMIC_DOMAIN (PHOBIUS); TRANSMEMBRANE (PHOBIUS); TRANSMEMBRANE (PHOBIUS); CYTOPLASMIC_DOMAIN (PHOBIUS); SIGNAL_PEPTIDE_C_REGION (PHOBIUS); TRANSMEMBRANE (PHOBI…
SS1G_07056T0	gi|156051298|ref|XP_001591610.1|	hypothetical protein	-	-	-	-	12.6383	13.215	58	1	1.2e-34	1	-	no IPS match
SS1G_07059T0	gi|156051304|ref|XP_001591613.1|	NAD dependent epimerase dehydratase	-	-	-	-	2.15382	-	191	30	5.2e-137	0.6797	C:cytosol; C:nucleus; F:molecular_function; P:biological_process; C:intracellular	Coil (COILS); IPR016040 (G3DSA:3.40.50.GENE3D); PTHR15020 (PANTHER); IPR016040 (SUPERFAMILY)
SS1G_07079T0	gi|156051344|ref|XP_001591633.1|	hypothetical protein	-	-	-	2.38303	-	-	550	30	0	0.9127	F:DNA binding	IPR006600 (SMART); IPR006600 (PFAM); IPR007889 (PFAM); IPR004875 (PFAM); IPR001878 (G3DSA:4.10.60.GENE3D); PTHR19303 (PANTHER); PTHR19303:SF6 (PANTHER); IPR001878 (PROSITE_PROFILES); IPR006600 (PROSITE_PROFILES); IPR009057 (SUPERFAMILY)
SS1G_07081T0	gi|156051348|ref|XP_001591635.1|	gag-pol polyprotein	-	2.92996	-	-	-	-	1056	30	0	0.5903	P:DNA metabolic process; F:molecular_function	IPR001878 (SMART); IPR012337 (G3DSA:3.30.420.GENE3D); G3DSA:3.10.10.10 (GENE3D); IPR001584 (PFAM); IPR001878 (PFAM); IPR001878 (G3DSA:4.10.60.GENE3D); PF13650 (PFAM); G3DSA:3.30.70.270 (GENE3D); IPR005162 (PFAM); IPR000477 (PFAM); PTHR15503:SF11 (PANTHER); IPR032567 (PANTHER); IPR001584 (PROSITE_PROFILES); IPR001878 (PROSITE_PROFILES); IPR000477 (PROSITE_PROFILES); SSF56672 (SUPERFAMILY); IPR0123…
SS1G_07116T0	gi|156051418|ref|XP_001591670.1|	aminotransferase class III	-	2.03696	2.79758	-	2.9462	2.69807	485	30	0	0.718	F:transferase activity	IPR015422 (G3DSA:3.90.1150.GENE3D); IPR015421 (G3DSA:3.40.640.GENE3D); IPR005814 (PFAM); PTHR11986:SF78 (PANTHER); IPR005814 (PANTHER); IPR015424 (SUPERFAMILY)
[truncated: 1,043 more rows]
